# Supplementary material for: Paternity assignment in the polyploid Acipenser dabryanus based on a novel microsatellite marker system
Source: PLoS One. 2017 Sep 27;12(9):e0185280. doi: 10.1371/journal.pone.0185280 (PMC5617196; doi:10.1371/journal.pone.0185280)
Supplement: S3 Table — (XLSX) [file pone.0185280.s003.XLSX]

## Sheet: S3A
SEQUENCE_CODE	NUMBER_OF_READS	TARGET_REGION_FIRST_POS	TARGET_REGION_LENGTH_IN_BP	TARGET_MS_LENGTH_IN_REPEAT_NUMBER	NUMBER_OF_MS(1.5 for 1 compound, 1 for 1 pure)	MOT_TRANS	TARGET_REGION_SEQ	POLYMORPH	ONE_PRIMER_FOR_EACH_SEQ	ONE_PR_FOR_EACH_TARGET_REGION	PCR_PRIMER_ALIGNSCORE	MIN_PRIMER_TARGET_DIST	PCR_PRODUCT_SIZE	PCR_PRODUCT_SEQ	PRIMER_LEFT_SEQUENCE	PRIMER_RIGHT_SEQUENCE	PRIMER_LEFT_DIST_FROM_MS	PRIMER_RIGTH_DIST_FROM_MS	PRIMER_LEFT_FIRST_POS	PRIMER_LEFT_LENGTH	PRIMER_RIGHT_FIRST_POS	PRIMER_RIGHT_LENGTH	PRIMER_LEFT_TM	PRIMER_RIGHT_TM	PRIMER_LEFT_END_STABILITY	PRIMER_RIGHT_END_STABILITY	PRIMER3_PENALTY	DESIGN	SEQUENE_LENGTH	SEQUENCE	CONTIG_CODE	FIRST_POS_ON_CONTIG	subject_id_best_hit	%_identity	alignment_length	mismatches	gap_opens	q_start	q_end	s_start	s_end	evalue	bit_score	superkingdom	kingdom	phylum	subphylum	class	order
TRINITY_DN17642_c0_g1_i1_1	1	234	98	49	1	AC	TGTGTGTGTGTGTGTGTGTGTGTGTGTGTGTGTGTGTGTGTGTGTGTGTGTGTGTGTGTGTGTGTGTGTGTGTGTGTGTGTGTGTGTGTGTGTGTGTG	NA	1	1	6	10	320	ACCCTGAGCAAGTCACTGAACCTCCTTGTGCTCCGTCCTTCAGGATGAGACGTAATTcccccccACCAAAACATCGACACGCCCAAATCAATATTACTGCATTGTGGGATACGGTCAGGGTAACACAATTGTATACAGGGTCTAAGCCTTGTATCCTTTTGTAAATAATCtgtgtgtgTCTGACTGTCTGTCtgtgtgtgtgtgtgtgtgtgtgtgtgtgtgtgtgtgtgtgtgtgtgtgtgtgtgtgtgtgtgtgtgtgtgtgtgtgtgtgtgtgtgtgtgtgtgtgtgGTAGTGTCTCTGACATCgtgtgtGCGGTTT	ACCCTGAGCAAGTCACTGAAC	AAACCGCACACACGATGTCA	171	10	42	21	361	20	59.365	63.594	6.7	6.7	9.9593	F	366	AAGTGGCTGTGCAGCAGCGACTGTCTCCgtgtgtgtgtgtGACCCTGAGCAAGTCACTGAACCTCCTTGTGCTCCGTCCTTCAGGATGAGACGTAATTcccccccACCAAAACATCGACACGCCCAAATCAATATTACTGCATTGTGGGATACGGTCAGGGTAACACAATTGTATACAGGGTCTAAGCCTTGTATCCTTTTGTAAATAATCtgtgtgtgTCTGACTGTCTGTCtgtgtgtgtgtgtgtgtgtgtgtgtgtgtgtgtgtgtgtgtgtgtgtgtgtgtgtgtgtgtgtgtgtgtgtgtgtgtgtgtgtgtgtgtgtgtgtgtgGTAGTGTCTCTGACATCgtgtgtGCGGTTTTGTGT	TRINITY_DN17642_c0_g1_i1	1	gi|72533983|emb|BX901930.17|	89.1	156	16	1	212	366	89398	89243	6e-48	201	Eukaryota	Metazoa	Chordata	Craniata	Actinopterygii	Cypriniformes
cons_gr1285_3	3	600	84	42	1	AC	TGTGTGTGTGTGTGTGTGTGTGTGTGTGTGTGTGTGTGTGTGTGTGTGTGTGTGTGTGTGTGTGTGTGTGTGTGTGTGTGTGTG	NO	1	1	10	3	164	GTGTTGTTtgtgtgAAATGACCGGGATTAATAAACACTATCATTGAGTTGAACGGTCtgtgtgtgtgtgtgtgtgtgtgtgtgtgtgtgtgtgtgtgtgtgtgtgtgtgtgtgtgtgtgtgtgtgtgtgtgtgtgtgtgtgAGTGAAtgtgtgtgTCAGCGTGT	GTGTTGTTTGTGTGAAATGACC	ACACGCTGACACACACATTC	35	3	543	22	706	20	57.883	58.093	7.9	6.9	2.2099	F	721	CAAAAGGAAGCGACGTAATTCAAACAGAAACTCCTTTATTGAGTACACAGGACATCaaaaaaaCAtttttCTATGTATTTTGGAAAATGGAACTTTAGTCTTTAAGATGCTCTCGACGGAGCTGATAAGGCAGGACATGGAAGGAGTTaaaaaTTCTGACGAGAAtttttttttttttttttttttttAAAGAAGAAATTCTTTAGTCCAGATCGCTGTGACGGGTCCGAGTCGCTCTTTTAAAGCGTCCTTTTGAAGGAGGGATACAAGGGAGGAAGCAACGATCTTCCATTTCTATAGAAATCTATTTaaaaaaGGGAATCGCCTGAATGTAATTTTATATGaaaaaaaTGAACCCTCACAATAACAGCTGGATCGAAACCCAGGTCCGATGGAAGT…	cons_gr1285	3	gi|530279176|gb|KF184665.1|	92.19	128	10	0	584	711	49204	49077	3e-43	187	Eukaryota	Viridiplantae	Streptophyta	NA	Liliopsida	Poales
cons_gr7933_9	9	656	62	31	1	AC	ACACACACACACACACACACACACACACACACACACACACACACACACACACACACACACAC	NO	1	1	3	117	342	TCACGTGGAACAGATTACAGTCTCTTCAAGACCAGACACAGAGATAAACAAACTCTCCTacacacacANAGACACANNNNNNGANANACANACANANACACANANANANACANACANacacacANANANACACANACANacacacacacacacacacacacacacacacacacacacacacacacacacacacacacacacNNNNNCACANNNNNNNNATAAGCTGCAGAATTTATTTTGTCGGATGGACATGTGCAGGGAAAGCGATTCACTCTATGTGATGAACTAATACTGATGGACTACGCCTTTGAGCTATAGATCCAAGTTAGGATCTTCTGGGAT	TCACGTGGAACAGATTACAGTC	ATCCCAGAAGATCCTAACTTGG	117	119	517	22	858	22	57.729	58.6	6.4	8.5	0.8714	B	977	CTTCGAATAGCGTGTTTTCTTCCAGGCTGGTTGTCCCGAGCGCTCCACACGGTAAACATGGCGTTGGTCTTCACAGTCATCCGGGTTCTGCTCGGGCTGtttttCACGCTGNCCGGAGCTGTCAAGCTGACCGATCAGATCTCAGAAGACGTGTACAAACAGATGCGCTCTCAGTTTGTTCAGTTTGNGGAGGTGTTTCCGCTGCATGATTTgggggTGCAGCCGGAcccccTCCTCTACCTGCAGGTGACCGGCTGGGTGGAGCTGCTGGCCGGgctgctgctGGCCTTCGGACCCCGACTGCTACAGACGCTGAGCAACCTGGTGCTGTCTGTCATCATGATCGGAGCCCTCTTCACCCTGATAAAGTTgggggAGCCCCTCTCGATGTGCACCCCG…	cons_gr7933	9	gi|530617445|ref|XM_005298398.1|	71.76	393	111	0	57	449	52	444	4e-50	210	Eukaryota	Metazoa	Chordata	Craniata	NA	Testudines
TRINITY_DN227856_c0_g1_i1_1	1	28	56	28	1	AC	ACACACACACACACACACACACACACACACACACACACACACACACACACACACAC	NA	1	1	4	5	255	GGAGAATATAAACAAGCAAGCAAACAAacacacacacacacacacacacacacacacacacacacacacacacacacacacacGCGGTCTCCATCACCCAGAAACaaaaaaGGCAAATAAGAGAATGAGGTTATGTGCTCTGGCATATTTTAAAGTTAGTAAGGTGAAGCGAGATATGAtgtgtgGAAAGTGTGGTACAGCTACCAGCACCTTTACTATAAGAATAAAGACTGATGCTCAATAGATAAAGAGCCA	GGAGAATATAAACAAGCAAGCA	TGGCTCTTTATCTATTGAGCATC	5	149	1	22	255	23	56.338	57.698	8.5	8.1	2.9635	F	283	GGAGAATATAAACAAGCAAGCAAACAAacacacacacacacacacacacacacacacacacacacacacacacacacacacacGCGGTCTCCATCACCCAGAAACaaaaaaGGCAAATAAGAGAATGAGGTTATGTGCTCTGGCATATTTTAAAGTTAGTAAGGTGAAGCGAGATATGAtgtgtgGAAAGTGTGGTACAGCTACCAGCACCTTTACTATAAGAATAAAGACTGATGCTCAATAGATAAAGAGCCAGCTGTAAATACAGAAATATTGTTCAGAA	TRINITY_DN227856_c0_g1_i1	1	gi|24395036|emb|AL772249.6|	95	80	4	0	4	83	48926	48847	9e-26	127	Eukaryota	Metazoa	Chordata	Craniata	Mammalia	Rodentia
TRINITY_DN216090_c0_g1_i1_1	1	48	50	25	1	AC	TGTGTGTGTGTGTGTGTGTGTGTGTGTGTGTGTGTGTGTGTGTGTGTGTG	NA	1	1	6	25	249	CCCACTCTGACCTCTATTGTTTTATTGTTAATCTCTTTTGATGGTGTtgtgtgtgtgtgtgtgtgtgtgtgtgtgtgtgtgtgtgtgtgtgtgtgtgATTTCCAGAagagagGACTGGAAAACaaaaaaGCTCATTATGCTTAAATTAATACACTTATTTTAATAGATaaaaaaaaaaaaaaaTAGGATCGCTATACTGTATGTAAAtattattatGTACAATATTTGATAACTAACCTTCCTCTGGTG	CCCACTCTGACCTCTATTGTTT	CACCAGAGGAAGGTTAGTTATCA	25	129	1	22	249	23	57.345	57.45	7	5.9	2.2045	F	307	CCCACTCTGACCTCTATTGTTTTATTGTTAATCTCTTTTGATGGTGTtgtgtgtgtgtgtgtgtgtgtgtgtgtgtgtgtgtgtgtgtgtgtgtgtgATTTCCAGAagagagGACTGGAAAACaaaaaaGCTCATTATGCTTAAATTAATACACTTATTTTAATAGATaaaaaaaaaaaaaaaTAGGATCGCTATACTGTATGTAAAtattattatGTACAATATTTGATAACTAACCTTCCTCTGGTGGCCTGGGTTCCAATCTGGGGAGGCTAGGTGGTGcagacagacagacagaGACAGACAG	TRINITY_DN216090_c0_g1_i1	1	NO_NT_HIT	NO_NT_HIT	NO_NT_HIT	NO_NT_HIT	NO_NT_HIT	NO_NT_HIT	NO_NT_HIT	NO_NT_HIT	NO_NT_HIT	NO_NT_HIT	NO_NT_HIT	NO_NT_HIT	NO_NT_HIT	NO_NT_HIT	NO_NT_HIT	NO_NT_HIT	NO_NT_HIT
cons_gr2162_3	3	25	50	25	1	AC	GTGTGTGTGTGTGTGTGTGTGTGTGTGTGTGTGTGTGTGTGTGTGTGTGT	NO	1	1	4	2	131	GACTGGTAACCGTTTATTTGTGTCgtgtgtgtgtgtgtgtgtgtgtgtgtgtgtgtgtgtgtgtgtgtgtgtgtTTTATTTTCTTCAtttttAAATGTGtttttttttCCCCACGATGTCATTATGATGCT	GACTGGTAACCGTTTATTTGTG	AGCATCATAATGACATCGTGG	2	36	1	22	131	21	56.316	58.464	7	9.9	3.1478	F	285	GACTGGTAACCGTTTATTTGTGTCgtgtgtgtgtgtgtgtgtgtgtgtgtgtgtgtgtgtgtgtgtgtgtgtgtTTTATTTTCTTCAtttttAAATGTGtttttttttCCCCACGATGTCATTATGATGCTGCGTTTTGAAAATGATTTAAattattattGTTGTACCGGGTTGATCCCGGATGCAAACGTTTTATTAACTCGTCTGTTTACGTTTCTATTTGTGTTTTGAAATATTTAATTAAAGTCTCTGAGaaaaaTTGaaaaaaaaaaaaaaaaaaaaaaa	cons_gr2162	3	gi|63094314|emb|AL954384.11|	98.51	67	0	1	8	74	86541	86606	2e-21	113	Eukaryota	Metazoa	Chordata	Craniata	Actinopterygii	Cypriniformes
TRINITY_DN152228_c0_g1_i1_1	1	69	46	23	1	AC	ACACACACACACACACACACACACACACACACACACACACACACAC	NA	1	1	2	46	302	GTTTCATTCTGTAGGGTGATGCAACACTTTTGACCATAGCTGTGCAGGAGAGCCAAATATACCCTTAAacacacacacacacacacacacacacacacacacacacacacacacGTGAAGTTATTATGCGGCCGAAGGCATTAACCACAATATTTTGCCTGCTTGACTTAATATTTCAAAGTGTTTACTAAAGTCTTTAAAGAACTCCAAGGAGAATAACACCTATTAATTCCAGAAAATTAAAACTAAACAACTACTGTAAGTACTAAGTCAATAAAACCCTAACACCTCCATAACTGCTC	GTTTCATTCTGTAGGGTGATGC	GAGCAGTTATGGAGGTGTTAGG	46	166	1	22	302	22	58.58	57.893	8.1	7.5	0.6869	A	310	GTTTCATTCTGTAGGGTGATGCAACACTTTTGACCATAGCTGTGCAGGAGAGCCAAATATACCCTTAAacacacacacacacacacacacacacacacacacacacacacacacGTGAAGTTATTATGCGGCCGAAGGCATTAACCACAATATTTTGCCTGCTTGACTTAATATTTCAAAGTGTTTACTAAAGTCTTTAAAGAACTCCAAGGAGAATAACACCTATTAATTCCAGAAAATTAAAACTAAACAACTACTGTAAGTACTAAGTCAATAAAACCCTAACACCTCCATAACTGCTCCTTCCAGT	TRINITY_DN152228_c0_g1_i1	1	NO_NT_HIT	NO_NT_HIT	NO_NT_HIT	NO_NT_HIT	NO_NT_HIT	NO_NT_HIT	NO_NT_HIT	NO_NT_HIT	NO_NT_HIT	NO_NT_HIT	NO_NT_HIT	NO_NT_HIT	NO_NT_HIT	NO_NT_HIT	NO_NT_HIT	NO_NT_HIT	NO_NT_HIT
cons_gr2079_5	5	583	46	23	1	AC	CACACACACACACACACACACACACACACACACACACACACACACA	CA_583_628	1	1	14	2	163	GAGGTGTACAGATCGGGCTACGCAGTCATCGCTCTGTCTGTCCTGTCAGCGATCGCACTGGCAGCGCTGTAGAGCACNAAACATNAAGACTCACTcacacacacacacacacacacacacacacacacacacacacacacaCCCTCATCGTCCTGTCTGTCCT	GAGGTGTACAGATCGGGCTAC	AGGACAGACAGGACGATGAG	74	2	488	21	650	20	58.685	57.782	6.9	6.6	3.9029	A	705	AGGACGGGAGACGGAAGTTCCTGTTTTGAATTGAAGGGTCGTCAAAATGGCGCTGTTGTTAAGGTCTTTGGTCCAGCGGAGCGCAGCAGTGTCGTCCCGGTCCCAGTGTTATCTCCTCTACAGACATGCTGTTGCCATGGGAACGAATGCCAAAGAGGAAATGCAGAAATTCACGGATaaaaaCAGCCGTTTGGCCAGACCGCTGTCTCCCCATATCACCATCTACAGCTGGTCCGTTCCgatgatgatGTCAATAACTCACAGAGGGACgggggTCGGTCTGAGTGCAGGTGTCGCTGTGTTTGCTGTCTCGGCGCTGGTTCTGCCTGGAGACTTTGCCTCCTATCTCAATCTGATCCAGTCCCTGtctctcGGTCCGGCTCTTATTTGCACTGCCAA…	cons_gr2079	5	gi|303658982|gb|BT125201.1|	73.04	434	113	4	94	525	71	502	4e-60	242	Eukaryota	Metazoa	Chordata	Craniata	Actinopterygii	Salmoniformes
cons_gr4272_8	8	44	46	23	1	AC	TGTGTGTGTGTGTGTGTGTGTGTGTGTGTGTGTGTGTGTGTGTGTG	TG_44_89	1	1	4	0	120	TTTCACTCCTGTCCTTCCTTtgtgtgtgtgtgtgtgtgtgtgtgtgtgtgtgtgtgtgtgtgtgtgNNNNNNNNNNNNNNCTTTGGGTTGCTGTGGTAACCGCTGATCTGTAAAGTGATG	TTTCACTCCTGTCCTTCCTT	CATCACTTTACAGATCAGCGGT	0	32	24	20	143	22	56.382	59.266	8.2	11.1	4.8843	A	720	CCCGTCTTTATTCTGTTTTCTATTTTCACTCCTGTCCTTCCTTtgtgtgtgtgtgtgtgtgtgtgtgtgtgtgtgtgtgtgtgtgtgtgNNNNNNNNNNNNNNCTTTGGGTTGCTGTGGTAACCGCTGATCTGTAAAGTGATGTTATTGCATCTTTGATAATCTACTTAACTTGCAAGATAACGATTTACACGCAACTTTTAATTTCAAACACTTTATTCGATCTGtttttAATTGCCaaaaaaaaaTAAACAGtatataCAGTGAATAACAAATCCTTTAACATTTTAGAAGAGGTATGTATTAATAAGAACAATTATTTGTATGTATCTAATGAAGTCCtttttttCtttttCttttttttttttAATTACGGAGTGACCAAACAAAACCTACAGAA…	cons_gr4272	8	NO_NT_HIT	NO_NT_HIT	NO_NT_HIT	NO_NT_HIT	NO_NT_HIT	NO_NT_HIT	NO_NT_HIT	NO_NT_HIT	NO_NT_HIT	NO_NT_HIT	NO_NT_HIT	NO_NT_HIT	NO_NT_HIT	NO_NT_HIT	NO_NT_HIT	NO_NT_HIT	NO_NT_HIT
TRINITY_DN112648_c1_g1_i1_1	1	34	44	22	1	AC	ACACACACACACACACACACACACACACACACACACACACACAC	NA	1	1	4	7	421	CAATTATGTTCATTCCATTACAGCACCACAAacacacacacacacacacacacacacacacacacacacacacacCTCAACTCCAacacacacTCACCAAACATCCCTTGTAAGAAAATTCCTCCCCGTGTTCAAACTAGCaaaaaTTGGCAGTAAAAGAGTTCTGCGTGGACTCAAATAACTGATAGCATTCCatatatGTGAAATCATATGTTTTCCTGTAATAGATTATACAGCAAGCAATGTATCATCATAAAacacacATTGCaaaaaaaTGTAAATCCAATTAAGTTAAACTGATTTATGAATATTTAACCTGACGCTCAGTATACTTCAATCTCACCTCGAAATATTAATTTACCTTTCTTTGTTCAAAGGAATATCAGGCTTAATCAGAAG…	CAATTATGTTCATTCCATTACAGC	TGTTTGATATAGGTACCGGATTCT	7	322	3	24	423	24	57.679	58.073	7.9	6.6	4.3939	F	500	CACAATTATGTTCATTCCATTACAGCACCACAAacacacacacacacacacacacacacacacacacacacacacacCTCAACTCCAacacacacTCACCAAACATCCCTTGTAAGAAAATTCCTCCCCGTGTTCAAACTAGCaaaaaTTGGCAGTAAAAGAGTTCTGCGTGGACTCAAATAACTGATAGCATTCCatatatGTGAAATCATATGTTTTCCTGTAATAGATTATACAGCAAGCAATGTATCATCATAAAacacacATTGCaaaaaaaTGTAAATCCAATTAAGTTAAACTGATTTATGAATATTTAACCTGACGCTCAGTATACTTCAATCTCACCTCGAAATATTAATTTACCTTTCTTTGTTCAAAGGAATATCAGGCTTAATCAGA…	TRINITY_DN112648_c1_g1_i1	1	NO_NT_HIT	NO_NT_HIT	NO_NT_HIT	NO_NT_HIT	NO_NT_HIT	NO_NT_HIT	NO_NT_HIT	NO_NT_HIT	NO_NT_HIT	NO_NT_HIT	NO_NT_HIT	NO_NT_HIT	NO_NT_HIT	NO_NT_HIT	NO_NT_HIT	NO_NT_HIT	NO_NT_HIT
TRINITY_DN25537_c0_g2_i1_1	1	344	44	22	1	AC	GTGTGTGTGTGTGTGTGTGTGTGTGTGTGTGTGTGTGTGTGTGT	NA	1	1	4	17	123	GATTTCTTAACTAAACAAGCCCAGTCATCACGGTTTATCAgtgtgtgtgtgtgtgtgtgtgtgtgtgtgtgtgtgtgtgtgtgtCTCAGTTTCTTTACATTCCTCGCTCTTACTCTGCAGTAT	GATTTCTTAACTAAACAAGCCCA	ATACTGCAGAGTAAGAGCGAGG	17	17	304	23	426	22	56.795	57.946	11.2	9.9	2.2596	A	437	CTGCGCTGGTGGAGGCAGAGCCCTGTGATGAAGCTGGCTGGAGTCCCCTTGCTCTGCAGTGCAGTGTGAGAGtctctcATGTGATTCACGCTGAGCTGCGCTGGTGGAGGCAGAGCCCTGTGATGAAGCTGGCTGGAGTCCCCTTGCTCTGCAGTGCAGTGTGAGAGtctctcCGCGCACAGGAAGTGAAATGCATCATCAGCCCCACAGGCTTGGccccccTGTGATCACAGCACTGCCTGTTTACAGGAagagagCCGAGGGCTGCCCTGcacacaCGAgggggggggggAGGGGAAGTCTGATTTCTTAACTAAACAAGCCCAGTCATCACGGTTTATCAgtgtgtgtgtgtgtgtgtgtgtgtgtgtgtgtgtgtgtgtgtgtCTCAGTTTCTTT…	TRINITY_DN25537_c0_g2_i1	1	NO_NT_HIT	NO_NT_HIT	NO_NT_HIT	NO_NT_HIT	NO_NT_HIT	NO_NT_HIT	NO_NT_HIT	NO_NT_HIT	NO_NT_HIT	NO_NT_HIT	NO_NT_HIT	NO_NT_HIT	NO_NT_HIT	NO_NT_HIT	NO_NT_HIT	NO_NT_HIT	NO_NT_HIT
cons_gr4646_2	2	364	44	22	1	AC	ACACACACACACACACACACACACACACACACACACACACACAC	NO	1	1	4	4	135	GTTTGTTATCAAGCCAACCAGTTGTGTTGAATGTTATCCCATTGAAGAAACAAATTAAACNAGAacacacacacacacacacacacacacacacacacacacacacacTGTAAACAGCTTCATAACTGGAACATT	GTTTGTTATCAAGCCAACCAGT	AATGTTCCAGTTATGAAGCTGTT	42	4	300	22	434	23	58.175	57.031	7.9	6.7	2.1442	A	460	aaaaaTACAAGAATAAATCGATCAATTATACAGAATaattacaattacaattacACAGGTGTGCCAAGGTTCAGCTACAATTACAATGTAATTAATTAGCAGTTAATTAGGAATcacacaATTACTATTGGAATTGANCACAGGTCTGGTAGAGACAGTACGTCTCTAANGCTGTCCAGTTTACATTTCAATTTCTTAAtttttAACTTTGTTAAACNTTGCCACCAATTTTCTAAACAATAAATAAGCaaaaaCACTATGTTTGGTTAGTTAAAGGAATTTTGGTTTATCTAGTGCATGTTTGTTATCAAGCCAACCAGTTGTGTTGAATGTTATCCCATTGAAGAAACAAATTAAACNAGAacacacacacacacacacacacacacacacacacac…	cons_gr4646	2	NO_NT_HIT	NO_NT_HIT	NO_NT_HIT	NO_NT_HIT	NO_NT_HIT	NO_NT_HIT	NO_NT_HIT	NO_NT_HIT	NO_NT_HIT	NO_NT_HIT	NO_NT_HIT	NO_NT_HIT	NO_NT_HIT	NO_NT_HIT	NO_NT_HIT	NO_NT_HIT	NO_NT_HIT
TRINITY_DN116971_c0_g1_i1_1	1	423	42	21	1	AC	TGTGTGTGTGTGTGTGTGTGTGTGTGTGTGTGTGTGTGTGTG	NA	1	1	6	27	156	GGCGTATGGCATTTATATCAGATTTACCCAAAATATAAATAATCTACCCAGTTGTTTTATGTTtgtgtgtgtgtgtgtgtgtgtgtgtgtgtgtgtgtgtgtgtgATTGCAAACACTGGACTATAtttttttttGTTTGTTTCACAGATTACTGTC	GGCGTATGGCATTTATATCAGA	GACAGTAATCTGTGAAACAAACAA	41	27	360	22	515	24	58.985	56.112	6.7	7	4.8729	F	516	TAGCTTCACAGCGGCCACAGATATGTTTGAACTTGTTTTAAAGGGAGAACCCTTTGCTTTTGACCCTTTTAATGTTGCGCAAAGAGGATTCTGAGATTCAAATACAGGCTGTCAGAATGTTGACATTAACTGGGTGCAGTGAGTTACTGTaaaaaTGCAATCCAGTGCAATTACTGGCACTTTTATCTCACACCCTTTTAATTATTTACATGGGTTGCAGTGTTGGtttttGCATTGGTGTTCCAAAGACATTCAAAGAAATGAATATTGGTGATAAGAAGGAATGCGGtatataCTGTTGCTCTAATAAagagagAACCTGAACCATAATAGATTTGAAGCCATAACACTGTCAGCTGGGCGTATGGCATTTATATCAGATTTACCCAAAATATAAAT…	TRINITY_DN116971_c0_g1_i1	1	NO_NT_HIT	NO_NT_HIT	NO_NT_HIT	NO_NT_HIT	NO_NT_HIT	NO_NT_HIT	NO_NT_HIT	NO_NT_HIT	NO_NT_HIT	NO_NT_HIT	NO_NT_HIT	NO_NT_HIT	NO_NT_HIT	NO_NT_HIT	NO_NT_HIT	NO_NT_HIT	NO_NT_HIT
TRINITY_DN138502_c0_g1_i1_1	1	222	42	21	1	AC	CACACACACACACACACACACACACACACACACACACACACA	NA	1	1	3	50	273	TAGTACACGTTGCTGTGGGACACTTTTATAAAGTCAGTAGCTTTCTGGTCATTAACCTTACGAAACGCGGAGCTTGATTCATAGCTGCTCAACCAAGCTGAACGCTGACCAAATGCTTTCTTTACTAGCACCAAACACCTGGTGAGTCGGCCCCTATTGATcacacacacacacacacacacacacacacacacacacacacaTAATTGTAATGAAAATGCCTCGTTCTGGCAGCAGAATTGTCTTGGCCCCGGATGAGAGGCAAATCCGCTT	TAGTACACGTTGCTGTGGGAC	AAGCGGATTTGCCTCTCATC	140	50	61	21	333	20	58.715	61.624	9.1	6.6	7.3391	A	344	CTTTACAATGCTTCCCTATGCTTTACCAGACctctctGTGCTGTACCATGctctctCCTTTAGTACACGTTGCTGTGGGACACTTTTATAAAGTCAGTAGCTTTCTGGTCATTAACCTTACGAAACGCGGAGCTTGATTCATAGCTGCTCAACCAAGCTGAACGCTGACCAAATGCTTTCTTTACTAGCACCAAACACCTGGTGAGTCGGCCCCTATTGATcacacacacacacacacacacacacacacacacacacacacaTAATTGTAATGAAAATGCCTCGTTCTGGCAGCAGAATTGTCTTGGCCCCGGATGAGAGGCAAATCCGCTTCCCGATTGGCT	TRINITY_DN138502_c0_g1_i1	1	NO_NT_HIT	NO_NT_HIT	NO_NT_HIT	NO_NT_HIT	NO_NT_HIT	NO_NT_HIT	NO_NT_HIT	NO_NT_HIT	NO_NT_HIT	NO_NT_HIT	NO_NT_HIT	NO_NT_HIT	NO_NT_HIT	NO_NT_HIT	NO_NT_HIT	NO_NT_HIT	NO_NT_HIT
cons_gr536_4	4	41	42	21	1	AC	GTGTGTGTGTGTGTGTGTGTGTGTGTGTGTGTGTGTGTGTGT	GT_41_82	1	1	2	14	170	aaCGTGGTGTACCTCTATCAGGGAACATACTGGAAGgtgtgtgtgtgtgtgtgtgtgtgtgtgtgtgtgtgtgtgtgtNNNNNNCTGAGACCGCACTCTGACTCTGTGCACTGTCTTCTGTAGATACCACTTGATACAGCCTCGTCATTCTGCCTGAACAACTGTCTAtt	AACGTGGTGTACCTCTATCAGG	AATAGACAGTTGTTCAGGCAGA	14	70	5	22	174	22	58.135	56.637	8.2	8.2	1.4979	F	650	TaaaaaCGTGGTGTACCTCTATCAGGGAACATACTGGAAGgtgtgtgtgtgtgtgtgtgtgtgtgtgtgtgtgtgtgtgtgtNNNNNNCTGAGACCGCACTCTGACTCTGTGCACTGTCTTCTGTAGATACCACTTGATACAGCCTCGTCATTCTGCCTGAACAACTGTCTAtttttGTATTTCAAACGCATTATGAACAGTTTACGTACCACAGATCCGCCAAAGAGTCTAATATGTCGTTCTCCATTTCACTGTCGTCTATTTTAAATTAATAAATTACAGAAAGTTATTAAAATGAAacacacAGGCTTCACTcacacaGCTATTTGATTGGCATGTCGGGGTCCAAACCCGACCTCTCAACTCCAGCCAGGAATGACCAACGACTTGCCTGTTCt…	cons_gr536	4	NO_NT_HIT	NO_NT_HIT	NO_NT_HIT	NO_NT_HIT	NO_NT_HIT	NO_NT_HIT	NO_NT_HIT	NO_NT_HIT	NO_NT_HIT	NO_NT_HIT	NO_NT_HIT	NO_NT_HIT	NO_NT_HIT	NO_NT_HIT	NO_NT_HIT	NO_NT_HIT	NO_NT_HIT
TRINITY_DN186560_c0_g1_i1_1	1	34	40	20	1	AC	TGTGTGTGTGTGTGTGTGTGTGTGTGTGTGTGTGTGTGTG	NA	1	1	4	0	130	AAGTCAAGCAGTCATTTGAGTTtgtgtgtgtgtgtgtgtgtgtgtgtgtgtgtgtgtgtgtgGTTACACATTGAAGTAAAGATTGATTTATTAACTGTTTAAAGCTGTTTTATTTCCCAGTCAGTGAAGG	AAGTCAAGCAGTCATTTGAGTT	CCTTCACTGACTGGGAAATAAA	0	46	12	22	141	22	55.78	58.238	6.4	6.2	2.4581	A	352	GCTTTATAAATAAGTCAAGCAGTCATTTGAGTTtgtgtgtgtgtgtgtgtgtgtgtgtgtgtgtgtgtgtgtgGTTACACATTGAAGTAAAGATTGATTTATTAACTGTTTAAAGCTGTTTTATTTCCCAGTCAGTGAAGGTGTTGGCTTTGGATAAATCACTTACTAGTTGTCACTGAATGGTGATTCTGAATAAAGCTTGCTTGTAACTTACTGCAGTACTGAAACTTTACCAGCTTTATAATACCGGGAGCTGCGTGCCAAGCTTTCCACAGGTTAGGCAGAGCCTATTCCAGTCACATTGTCTCACGCTGGCtttttGGTTTCCGTCAGGGAATACTGCGTACTGCCG	TRINITY_DN186560_c0_g1_i1	1	NO_NT_HIT	NO_NT_HIT	NO_NT_HIT	NO_NT_HIT	NO_NT_HIT	NO_NT_HIT	NO_NT_HIT	NO_NT_HIT	NO_NT_HIT	NO_NT_HIT	NO_NT_HIT	NO_NT_HIT	NO_NT_HIT	NO_NT_HIT	NO_NT_HIT	NO_NT_HIT	NO_NT_HIT
cons_gr1046_3	3	71	40	20	1	AC	ACACACACACACACACACACACACACACACACACACACAC	AC_71_104	1	1	5	38	163	TAGCACTATACCAGCAGCACCGGAAAGACAAAATGACAGGCAGAAAGTCCGCTACCTATacacacacacacacacacacacacacacacacacacacacTGTACACTTTTGCTTTATAGATATCAAAGTGTGCTAAGACCTGTCACAAGAGTGCAACATCAAG	TAGCACTATACCAGCAGCACC	CTTGATGTTGCACTCTTGTGAC	38	42	12	21	174	22	58.094	58.426	9.4	6.1	1.5196	A	640	GGCAATGATATTAGCACTATACCAGCAGCACCGGAAAGACAAAATGACAGGCAGAAAGTCCGCTACCTATacacacacacacacacacacacacacacacacacacacacTGTACACTTTTGCTTTATAGATATCAAAGTGTGCTAAGACCTGTCACAAGAGTGCAACATCAAGTATCTATCTCTGTCTCTGTACGCGGTTCAGACTAAACAATGTATGGTCCTTAAGGGGTTAATGATACCTCAACAAATACATTGCAGAATGATTTCTGCTGAGTGTGGTCTGTGTCCTTGAGGTACCTGATGACAGAGCGCACTCATAATCGGTCTGCTTCTCACCTTTTCAAATGTCATATCGGATGTCATGCCGATTGCTCTGCAGACAGCATTTCAGTCTGTG…	cons_gr1046	3	NO_NT_HIT	NO_NT_HIT	NO_NT_HIT	NO_NT_HIT	NO_NT_HIT	NO_NT_HIT	NO_NT_HIT	NO_NT_HIT	NO_NT_HIT	NO_NT_HIT	NO_NT_HIT	NO_NT_HIT	NO_NT_HIT	NO_NT_HIT	NO_NT_HIT	NO_NT_HIT	NO_NT_HIT
cons_gr1484_3	3	41	40	20	1	AC	CACACACACACACACACACACACACACACACACACACACA	NO	1	1	22	11	170	CAACATCATTTCTGAACCGAATGTACAGGCGCGcacacacacacacacacacacacacacacacacacacacaTACGTCAGGTTGAACTTGAAGTTAAACTGCCAGGTGGTTGTTCCAGGAGGGTAGTCCCCATCTTCATTCATGAAGGTCAGTCCTGGGAGTACATGTC	CAACATCATTTCTGAACCGAAT	GACATGTACTCCCAGGACTGA	11	76	8	22	177	21	58.952	57.562	8.6	6.4	2.3901	A	608	CACATTTCAACATCATTTCTGAACCGAATGTACAGGCGCGcacacacacacacacacacacacacacacacacacacacaTACGTCAGGTTGAACTTGAAGTTAAACTGCCAGGTGGTTGTTCCAGGAGGGTAGTCCCCATCTTCATTCATGAAGGTCAGTCCTGGGAGTACATGTCctctctGGGTGGACAATGTAANAATATAATTAATCAACCAGTGAACTGGATGGTGAATTACAACAGTTAACCAAACGCAACTGGTTCATTTTAACAAACNTcagcagcagAGAAAGCGTACTCACATTTCAACATCATTTCTGAACCGAATGTACAGgcgcgcACATcacacacacacacacacacaTACGTCAGGTTGAACTTGAAGTTAAACTGCCAGGT…	cons_gr1484	3	NO_NT_HIT	NO_NT_HIT	NO_NT_HIT	NO_NT_HIT	NO_NT_HIT	NO_NT_HIT	NO_NT_HIT	NO_NT_HIT	NO_NT_HIT	NO_NT_HIT	NO_NT_HIT	NO_NT_HIT	NO_NT_HIT	NO_NT_HIT	NO_NT_HIT	NO_NT_HIT	NO_NT_HIT
cons_gr4099_2	2	29	40	20	1	AC	TGTGTGTGTGTGTGTGTGTGTGTGTGTGTGTGTGTGTGTG	NO	1	1	4	6	360	AAGGTATGTTGGTATGTGAGCATGGGGAtgtgtgtgtgtgtgtgtgtgtgtgtgtgtgtgtgtgtgtgGAATAATGGTTGAAGAATCCTCCCTGCaaaaaCACGTGGGAATGTGGCttttttttAGGCCTGGAGGGGAGGTGTCTGAAGGTTTAGGAcccccGGAGAttttttCtttttAGTTTTCTTTTCTTTATTCCTCCCCTTCTCTGTAGCTCCTCCCtttttGGATCTGAAGCCAACAGCAGCGGctcctcctcCTTTGGCTCTGGTTGGCTTCTTGCTGTGCAGCAGTGGCCTGTTTTAAAGCTCTTACTATTTCTTCCTTTTCCAttttttttAAAGTGCACTGCTCATCCTT	AAGGTATGTTGGTATGTGAGCA	AAGGATGAGCAGTGCACTTTA	6	271	1	22	360	21	57.183	57.648	8.2	6.3	2.169	F	362	AAGGTATGTTGGTATGTGAGCATGGGGAtgtgtgtgtgtgtgtgtgtgtgtgtgtgtgtgtgtgtgtgGAATAATGGTTGAAGAATCCTCCCTGCaaaaaCACGTGGGAATGTGGCttttttttAGGCCTGGAGGGGAGGTGTCTGAAGGTTTAGGAcccccGGAGAttttttCtttttAGTTTTCTTTTCTTTATTCCTCCCCTTCTCTGTAGCTCCTCCCtttttGGATCTGAAGCCAACAGCAGCGGctcctcctcCTTTGGCTCTGGTTGGCTTCTTGCTGTGCAGCAGTGGCCTGTTTTAAAGCTCTTACTATTTCTTCCTTTTCCAttttttttAAAGTGCACTGCTCATCCTTGG	cons_gr4099	2	NO_NT_HIT	NO_NT_HIT	NO_NT_HIT	NO_NT_HIT	NO_NT_HIT	NO_NT_HIT	NO_NT_HIT	NO_NT_HIT	NO_NT_HIT	NO_NT_HIT	NO_NT_HIT	NO_NT_HIT	NO_NT_HIT	NO_NT_HIT	NO_NT_HIT	NO_NT_HIT	NO_NT_HIT
cons_gr4260_2	2	560	40	20	1	AC	TGTGTGTGTGTGTGTGTGTGTGTGTGTGTGTGTGTGTGTG	NO	1	1	4	32	318	ACCCTTAAAGCAGCAAGTGTTTCATTTAAATTTGATTGTGCCTTCAAATACTTTAAGTAATTAACAGATGAATAAAGTGGAAATTTTGCATGtatataTGTTACAtttttATTGAGAATCATGGGTTTTGACGTCCATGGTGGTCAATTAAATATCATTaaaaaaTaaaaaCCCATTTTGTTAGGAGTTGTCACCTAATTCACCAACTTTCTTGGCATAGAGTTtgtgtgtgtgtgtgtgtgtgtgtgtgtgtgtgtgtgtgtgNNNNTNNAATGTTATCCCCAAGACATTTTACTCTGGAGATTTAAATTGGTGTGC	ACCCTTAAAGCAGCAAGTGTT	GCACACCAATTTAAATCTCCAG	203	32	336	21	653	22	58.074	58.629	6.4	8.2	1.7027	F	669	CTAATGTTTGAAATGTGTTTTGTTGGACAGTGGTCTTGCTACCATCTCTaaaaaaaaaaaaaaaaaCCATACAATAATGTTGTATTTGAAGGTCTGACTTGTTTAGCTTTaaaaaCTACATTATTTGTATTTTGGGATCAGCACCTGTTTAATGTAATTTTGCATGTGGTAAATTCTTGGCAGTAACCCTACAGTTGGCAGTAATTaaaaaaGCTCTTGTAGGTCATGTTTGATTAACGTAATGCATTGACATAATGTCTGATTCTTCCAAAAGAATGAAATCTGATTTAtttttGTTATGCTGTATTTCTGGGAATCTAAACCACAATTTACATACCCTTAAAGCAGCAAGTGTTTCATTTAAATTTGATTGTGCCTTCAAATACTTTAAGTAATTAA…	cons_gr4260	2	NO_NT_HIT	NO_NT_HIT	NO_NT_HIT	NO_NT_HIT	NO_NT_HIT	NO_NT_HIT	NO_NT_HIT	NO_NT_HIT	NO_NT_HIT	NO_NT_HIT	NO_NT_HIT	NO_NT_HIT	NO_NT_HIT	NO_NT_HIT	NO_NT_HIT	NO_NT_HIT	NO_NT_HIT
cons_gr4338_2	2	233	40	20	1	AC	ACACACACACACACACACACACACACACACACACACACAC	AC_233_272	1	1	2	14	183	TACATTCATAGGAATAGCTGGccccccACTCCCcacacaATTTTATTTATTTCtttttGACGGTGTTACATTGACTCCATTACAACTCCTCACAAGCTGATACTTAAacacacacacacacacacacacacacacacacacacacacNNNNCACATTCTTTAAACATCCATCTGCTTACTccc	TACATTCATAGGAATAGCTGGC	GGGAGTAAGCAGATGGATGTTT	85	14	126	22	308	22	56.157	59.487	9.7	7	3.3294	F	310	ACAAACTAAATATTTTGTCACtttttttttttttAAGGCATATTTAGTTCTTaaaaaTGTGTTTTACAAAGTTGAtttttCAAGAGTTACTATCTTtgtgtgAACATTTTCTCAAATATTGTCTGTACATTCATAGGAATAGCTGGccccccACTCCCcacacaATTTTATTTATTTCtttttGACGGTGTTACATTGACTCCATTACAACTCCTCACAAGCTGATACTTAAacacacacacacacacacacacacacacacacacacacacNNNNCACATTCTTTAAACATCCATCTGCTTACTccccc	cons_gr4338	2	NO_NT_HIT	NO_NT_HIT	NO_NT_HIT	NO_NT_HIT	NO_NT_HIT	NO_NT_HIT	NO_NT_HIT	NO_NT_HIT	NO_NT_HIT	NO_NT_HIT	NO_NT_HIT	NO_NT_HIT	NO_NT_HIT	NO_NT_HIT	NO_NT_HIT	NO_NT_HIT	NO_NT_HIT
cons_gr5288_3	3	55	40	20	1	AC	TGTGTGTGTGTGTGTGTGTGTGTGTGTGTGTGTGTGTGTG	NO	1	1	4	29	381	GGATTCATGATATACTTAAACTGGGGTAGACCTGCTATCCTTTGTTGATCCAGTtgtgtgtgtgtgtgtgtgtgtgtgtgtgtgtgtgtgtgtgTCATCGTAATGTGATCCGTGAACTATTGCACAGTTCTGCTTCACGAATCCCAGGAAACCTGTCATGATTCAGTATGTAGCCCTTAGTGCCTTATAAGGAAGTGATCTCAGAGCTAGGGCAGGCACTCCCTAACCTTAAAGACCTTTCTCTGCCCTGAGGCTGCAAACTGTCTAGCGCTGCGGTTCCTCAATCTTCAACATGGGGAACCACCTTTTGgtgtgtCCAAGatatatTTCTTCCCACGAAGCATGGAACTATGACTTGACTACACAAGCACTATTTCAGCG	GGATTCATGATATACTTAAACTGGG	CGCTGAAATAGTGCTTGTGTAG	29	265	1	25	381	22	57.235	57.828	9.7	5.7	3.9371	B	694	GGATTCATGATATACTTAAACTGGGGTAGACCTGCTATCCTTTGTTGATCCAGTtgtgtgtgtgtgtgtgtgtgtgtgtgtgtgtgtgtgtgtgTCATCGTAATGTGATCCGTGAACTATTGCACAGTTCTGCTTCACGAATCCCAGGAAACCTGTCATGATTCAGTATGTAGCCCTTAGTGCCTTATAAGGAAGTGATCTCAGAGCTAGGGCAGGCACTCCCTAACCTTAAAGACCTTTCTCTGCCCTGAGGCTGCAAACTGTCTAGCGCTGCGGTTCCTCAATCTTCAACATGGGGAACCACCTTTTGgtgtgtCCAAGatatatTTCTTCCCACGAAGCATGGAACTATGACTTGACTACACAAGCACTATTTCAGCGGGTAGATTAATAGaaaaa…	cons_gr5288	3	NO_NT_HIT	NO_NT_HIT	NO_NT_HIT	NO_NT_HIT	NO_NT_HIT	NO_NT_HIT	NO_NT_HIT	NO_NT_HIT	NO_NT_HIT	NO_NT_HIT	NO_NT_HIT	NO_NT_HIT	NO_NT_HIT	NO_NT_HIT	NO_NT_HIT	NO_NT_HIT	NO_NT_HIT
cons_gr6607_2	2	512	40	20	1	AC	ACACACACACACACACACACACACACACACACACACACAC	NO	1	1	4	19	144	ACAAGCTCAACCCTGGTCTAAACGAGCACTTTTCTAACTGTAAAGATGACTCAGGGAAGGCACATacacacacacacacacacacacacacacacacacacacacTNCCANGCACagagagCNTGTGTCTTTGCCTGATGTGCA	ACAAGCTCAACCCTGGTCTAA	TGCACATCAGGCAAAGACAC	44	19	447	21	590	20	58.851	60.885	6	6.1	6.7358	B	590	AGGTATAAGTGTTGAGCACGCCACAGATATGATACTTTGTCAGGCTGTACTGCAGAATACTGTatcatcatcTTCCATGTCATGTAAAACATGGACCaaaaaaaGACCTCAGTCTTAACTGtatataACAAGGTTCTTCAGCCATGTTGTACTAatatatACATTTCTTAAAACATTTACACAACCAACNNCCCTTGCACAAACTAGCTGACTTAAATACGAGTGTGGAACACTGGCGATGCCAGGTTACCAGGCTACTCTGTTGACTGACCCACAAGGCCGTTACAGTACTTTGATTCCTTCACATTGTCCACGCTCGGCCCACGTCGGGCTCATATTTCATGGAACAccccccTCTTGTGGTAGTTTAGTGGCACTGCGCCTGCCCTCCGGATGAAT…	cons_gr6607	2	NO_NT_HIT	NO_NT_HIT	NO_NT_HIT	NO_NT_HIT	NO_NT_HIT	NO_NT_HIT	NO_NT_HIT	NO_NT_HIT	NO_NT_HIT	NO_NT_HIT	NO_NT_HIT	NO_NT_HIT	NO_NT_HIT	NO_NT_HIT	NO_NT_HIT	NO_NT_HIT	NO_NT_HIT
TRINITY_DN119448_c0_g1_i1_1	1	51	38	19	1	AC	TGTGTGTGTGTGTGTGTGTGTGTGTGTGTGTGTGTGTG	NA	1	1	5	14	294	GTGTAGCTTCGAATCGCAATAAAAGTACAACACTCtgtgtgtgtgtgtgtgtgtgtgtgtgtgtgtgtgtgtgCAAATAATACAAATaaaaaaaTACCTGTACAAATTGCAAATGTGTCAGACTATAAACTATGatatatAAAACTATGGATATTGCAACTTTgggggAAATGCTGGTGCCACTGTACAatatatAATAAAAGTGTGGCTACTGAAGCTCAGGGGAGCTGTCTGAATCATTGCTGGAGCCACTGCTGTATCatatatAAAACTATAGAGATTGAAACCCGGAAG	GTGTAGCTTCGAATCGCAATA	CTTCCGGGTTTCAATCTCTAT	14	200	16	21	309	21	58.083	57.309	6.2	5.6	2.7746	F	309	CACAAGTTGAAATACGTGTAGCTTCGAATCGCAATAAAAGTACAACACTCtgtgtgtgtgtgtgtgtgtgtgtgtgtgtgtgtgtgtgCAAATAATACAAATaaaaaaaTACCTGTACAAATTGCAAATGTGTCAGACTATAAACTATGatatatAAAACTATGGATATTGCAACTTTgggggAAATGCTGGTGCCACTGTACAatatatAATAAAAGTGTGGCTACTGAAGCTCAGGGGAGCTGTCTGAATCATTGCTGGAGCCACTGCTGTATCatatatAAAACTATAGAGATTGAAACCCGGAAG	TRINITY_DN119448_c0_g1_i1	1	NO_NT_HIT	NO_NT_HIT	NO_NT_HIT	NO_NT_HIT	NO_NT_HIT	NO_NT_HIT	NO_NT_HIT	NO_NT_HIT	NO_NT_HIT	NO_NT_HIT	NO_NT_HIT	NO_NT_HIT	NO_NT_HIT	NO_NT_HIT	NO_NT_HIT	NO_NT_HIT	NO_NT_HIT
TRINITY_DN197902_c0_g1_i1_1	1	247	38	19	1	AC	GTGTGTGTGTGTGTGTGTGTGTGTGTGTGTGTGTGTGT	NA	1	1	4	0	121	ACTAGATCTCCCGATTGCATACCTGGACACTGTTGTGGTCTGATGAAGAAAACTATTTGAACAgtgtgtgtgtgtgtgtgtgtgtgtgtgtgtgtgtgtgtTAACAGGGTAACCGGGCCTG	ACTAGATCTCCCGATTGCATAC	CAGGCCCGGTTACCCTGTTA	41	0	184	22	304	20	57.345	64.221	5.6	6	8.8753	A	327	ACCCTGAGGTGTTTTCATGCAGGTAGGGtatataAAGGATATCAATGACACATCTGGAGGTGTGCCGGTAGATTTGCACACGGTTGTATCATTGTTTCCCAGCtgtgtgTAATTTTACTGCTAGTTGTTTGCTGCCACCTTGTGGTTGTCATGGGTaaaaaaaaaaGTTCTGTAATTCGTAAGACTAGATCTCCCGATTGCATACCTGGACACTGTTGTGGTCTGATGAAGAAAACTATTTGAACAgtgtgtgtgtgtgtgtgtgtgtgtgtgtgtgtgtgtgtTAACAGGGTAACCGGGCCTGAGAacacacacAGATTAACACAG	TRINITY_DN197902_c0_g1_i1	1	NO_NT_HIT	NO_NT_HIT	NO_NT_HIT	NO_NT_HIT	NO_NT_HIT	NO_NT_HIT	NO_NT_HIT	NO_NT_HIT	NO_NT_HIT	NO_NT_HIT	NO_NT_HIT	NO_NT_HIT	NO_NT_HIT	NO_NT_HIT	NO_NT_HIT	NO_NT_HIT	NO_NT_HIT
TRINITY_DN6200_c0_g1_i1_1	1	90	38	19	1	AC	TGTGTGTGTGTGTGTGTGTGTGTGTGTGTGTGTGTGTG	NA	1	1	3	47	223	TGAATATTCTACCGTCATTCACCAAGACTGAACAAGCTCAGTCTTGAAGAATATTCCACTGCAGTGCTATtgtgtgtgtgtgtgtgtgtgtgtgtgtgtgtgtgtgtgAAAGTGGAGGACAGGTGTTCTCATGGGAGCGAGCAAAGCTGCATTTGTTATGTTGAaagcaagcaagcaagcAGCGGCAAGaaaaaaaaaaaGAACATCCTCTACGAACTAGCCA	TGAATATTCTACCGTCATTCACC	TGGCTAGTTCGTAGAGGATGTT	47	93	20	23	242	22	58.013	58.035	7.9	6.6	1.0475	F	256	GAGAAGTGGTCAAGCAGATTGAATATTCTACCGTCATTCACCAAGACTGAACAAGCTCAGTCTTGAAGAATATTCCACTGCAGTGCTATtgtgtgtgtgtgtgtgtgtgtgtgtgtgtgtgtgtgtgAAAGTGGAGGACAGGTGTTCTCATGGGAGCGAGCAAAGCTGCATTTGTTATGTTGAaagcaagcaagcaagcAGCGGCAAGaaaaaaaaaaaGAACATCCTCTACGAACTAGCCAGCCCATCTCTTCCG	TRINITY_DN6200_c0_g1_i1	1	NO_NT_HIT	NO_NT_HIT	NO_NT_HIT	NO_NT_HIT	NO_NT_HIT	NO_NT_HIT	NO_NT_HIT	NO_NT_HIT	NO_NT_HIT	NO_NT_HIT	NO_NT_HIT	NO_NT_HIT	NO_NT_HIT	NO_NT_HIT	NO_NT_HIT	NO_NT_HIT	NO_NT_HIT
cons_gr1789_2	2	85	38	19	1	AC	CACACACACACACACACACACACACACACACACACACA	CA_85_122	1	1	4	59	370	ATACAAGCGGGCTGTGGTTTtgtgtgTCAGgtgtgtGGGAGGGATGTGTACCGCACTGAGAGGGTAGAAAAGAGCCAGCcacacacacacacacacacacacacacacacacacacaCNNAGCGTCCTGGGTGCTGCGTTTATATCACGAGAAgctgctgctAGGACTACAGAGGGAACAAGACCAGCCAGGGTATTGCTGTTCATTTACTTTTATTGTCATGTTGCTGTTTGATTTGAACACTCTTAACAGGAATTTGGTACATTTTAAATTGAACTGGAATGGACTTTGGGAGGGTAACATAACGGAGAATACTTTCGGCATTTAGAGTCTAGTGGTAAAGTGAGTTTGAGGAGTTTATTCACAGGTT	ATACAAGCGGGCTGTGGTTT	AACCTGTGAATAAACTCCTCAA	59	231	6	20	375	22	61.798	55.56	8.2	7	8.2378	B	649	ACACGATACAAGCGGGCTGTGGTTTtgtgtgTCAGgtgtgtGGGAGGGATGTGTACCGCACTGAGAGGGTAGAAAAGAGCCAGCcacacacacacacacacacacacacacacacacacacaCNNAGCGTCCTGGGTGCTGCGTTTATATCACGAGAAgctgctgctAGGACTACAGAGGGAACAAGACCAGCCAGGGTATTGCTGTTCATTTACTTTTATTGTCATGTTGCTGTTTGATTTGAACACTCTTAACAGGAATTTGGTACATTTTAAATTGAACTGGAATGGACTTTGGGAGGGTAACATAACGGAGAATACTTTCGGCATTTAGAGTCTAGTGGTAAAGTGAGTTTGAGGAGTTTATTCACAGGTTATATTATTaaaaaTACACGTATTT…	cons_gr1789	2	NO_NT_HIT	NO_NT_HIT	NO_NT_HIT	NO_NT_HIT	NO_NT_HIT	NO_NT_HIT	NO_NT_HIT	NO_NT_HIT	NO_NT_HIT	NO_NT_HIT	NO_NT_HIT	NO_NT_HIT	NO_NT_HIT	NO_NT_HIT	NO_NT_HIT	NO_NT_HIT	NO_NT_HIT
cons_gr3315_6	6	559	38	19	1	AC	TGTGTGTGTGTGTGTGTGTGTGTGTGTGTGTGTGTGTG	TG_559_594	1	1	4	9	135	AGCTTCAGGCTGTGATACTCATCGTGAGCCCtgtgtgtgtgtgtgtgtgtgtgtgtgtgtgtgtgtgtgCGTGCGTTTGTGTCTCCCCAgcgcgcCGCTCTGATCTCATGAAGCACGTCTCCTCTGAAACCTCAG	AGCTTCAGGCTGTGATACTCAT	CTGAGGTTTCAGAGGAGACG	9	46	528	22	662	20	58.108	57.581	6.6	8.1	2.5273	B	769	GTTCGGCTGGGAGAGTgcagcagcaCCAGCAgggggCGCCGCTGGTCCCCGGTCTCCAGGACTATGAGATGCAGATGGAGGACACTGATTACTGGCGCTCGTTCGCGGAGTCTGCGATGCAGAACGGAGACCACACGGAGTTCAGCGGGGAGGACACGcccccAAACAACAGCCAATCACGAGCCgaggaggaggagAAGGAGGACACCTCCTACCTGGCAGCAGTGGATGATGGGAAGGGGAGNACGGTGGTCGTCATGGCGCCCNGACAGACCCTCACGTTCAGAGGGAAGTCTCAGCTGACCTGCCTGTACGGCCGTGTCCATGTGTTCGGCTTCACGGTGGAGGAAGGGCAGCCCTCGTACCCGCTGCTCTcccccGCGACGCACTGcccccTCG…	cons_gr3315	6	gi|573908706|ref|XM_006642009.1|	72.05	229	63	1	270	498	67	294	1e-23	122	Eukaryota	Metazoa	Chordata	Craniata	Actinopterygii	Semionotiformes
cons_gr4324_6	6	804	38	19	1	AC	ACACACACACACACACACACACACACACACACACACAC	NO	1	1	3	8	233	AATCTAGACTGGTCTGCCACATCCCATCAGTGAGGGTATATCCCCAATACTGTATTTCACATACAGTCATCTAGCCAGCCGAGATATAACATTTCTTATGGTGGCATTCAGCTTGTACCAATTTAACAGGTGGAGGTTTATGAATTGGCTGGCTTAGAGGGAGAAacacacacacacacacacacacacacacacacacacacGTACGTTTTAGGGTGAATCTGGATGGTTAG	AATCTAGACTGGTCTGCCACAT	CTAACCATCCAGATTCACCCTA	143	8	639	22	871	22	57.815	58.072	6.6	8.7	0.2569	A	892	TAATGACACATCCAATAATCTGAACCATGTTCAGCAAACTAGATTTCATGttttttttATGATTTATTttattattattattattattattaATTATGTTTTGAACATATTCCGCTTGCAGCATGACTTTACAGTANGNNNTNNNNNNATTNNCTGNNTNNNANNNANNNNCNCNCNNANNNNNNNNNANNNNNNNNNNNNNNNGTNCNTTTNNNNNNNNANNTNNATGGNNNNNANNAANACNNNANNNAANNNAANNACNNTNNNNGTNTTNANNTNTNNANNNNNTTTNATNNTNATTNTNAATNNNGNAAANNNNNNNNTNNNNTNNNNANNNNNAAANATTTNGNNTGNNNNTTNNTNNNTGTGCANNNNANATANNNNNTTGNNNANCTNNGC…	cons_gr4324	6	NO_NT_HIT	NO_NT_HIT	NO_NT_HIT	NO_NT_HIT	NO_NT_HIT	NO_NT_HIT	NO_NT_HIT	NO_NT_HIT	NO_NT_HIT	NO_NT_HIT	NO_NT_HIT	NO_NT_HIT	NO_NT_HIT	NO_NT_HIT	NO_NT_HIT	NO_NT_HIT	NO_NT_HIT
cons_gr4436_3	3	426	38	19	1	AC	CACACACACACACACACACACACACACACACACACACA	CA_426_463	1	1	4	57	237	TACAGAACAGCGAAACAATCCTGTGTTTGCAGCAGAAGCATAACTGACCCACATTATCACAATGATCAGCTCGGTACACAAGAGAAGAGTTTGTTTCCTTAACGAGGTATACTGGCAGGTcacacacacacacacacacacacacacacacacacacaGGAGACTAAACATCTCTTAGCATCAACAAGGAAACTGCTTTCCCAATTCTTTTGCCTGGCATACTCTATCCAGAATGGG	TACAGAACAGCGAAACAATCCT	CCCATTCTGGATAGAGTATGCC	98	57	306	22	542	22	58.906	59.82	7.8	9.6	2.7263	A	558	TGAAGAGGCAGAGGTTCAACTGGTTGAGGGGCCAATGTCATTAGCACTGGCCGTACGCTTAATAGGAAGAAAATCaaaaaCGACAAAATCAAAGCCCTTAACATCTAAAGGAGTAGCTCaaaaaTCTAAATTATAAAGACATTCCTAAAATCAGAGCCACTTTGCAAAGCTGCCGTGCAAGAAATATCTCCTTCCCTTGAATCCTGTTTTCTCATCGTTATCTTGaaaaaGTTTAATTGCATGGtttttACACAAGAGCAACGGaaaaaTGTAGATAGGACACTAAACATAAAACAGGGAGGGTGTACAGAACAGCGAAACAATCCTGTGTTTGCAGCAGAAGCATAACTGACCCACATTATCACAATGATCAGCTCGGTACACAAGAGAAGAGTTTGT…	cons_gr4436	3	NO_NT_HIT	NO_NT_HIT	NO_NT_HIT	NO_NT_HIT	NO_NT_HIT	NO_NT_HIT	NO_NT_HIT	NO_NT_HIT	NO_NT_HIT	NO_NT_HIT	NO_NT_HIT	NO_NT_HIT	NO_NT_HIT	NO_NT_HIT	NO_NT_HIT	NO_NT_HIT	NO_NT_HIT
cons_gr5791_2	2	527	38	19	1	AC	ACACACACACACACACACACACACACACACACACACAC	NO	1	1	4	4	139	TTTCAATTCACTTCAACCTGCTNGAGAAATATTAGGAGGGGTCCNTCTGCAGCATCAGCAGTTTTGGTTCAATAAATacacacacacacacacacacacacacacacacacacacCCTCATCCCTCTGTCGGTCCAGTC	TTTCAATTCACTTCAACCTGCT	GACTGGACCGACAGAGGGAT	55	4	450	22	588	20	58.882	61.48	8.2	9.3	6.3618	A	594	GCAAGATAATCACTCCTTCTTTTGGTTCTTTGTTATTGTAAAATACCATGCATTGCTTTTAACAAAGCTCTGGTTTTAAATAGCTTGGTATCCTCCATCACGTTCTAGaaaaaCAAGtttttACTGTTTTCTTAACTGGGTGCAGCCTGACACTGCCTAGAGCAACAATCACCACCTGCTTTTCATTTGGTTTTAAACGCActctctGTGATCTTCAGGGAGTATTCACAATCGCGAAGGAGCAGTGCTTTACTGACGTCTACGCCACGCCTTGTATTCGGGTGCCAGTTGAGTCCGATAGCCAGATCACActctctCGACTGAATGAACTTGAATCCACCGGCCACACCCGAGACAGTGACACAGCGGGTGTGACACCCTCAGCTTCTCTGAATCCAG…	cons_gr5791	2	NO_NT_HIT	NO_NT_HIT	NO_NT_HIT	NO_NT_HIT	NO_NT_HIT	NO_NT_HIT	NO_NT_HIT	NO_NT_HIT	NO_NT_HIT	NO_NT_HIT	NO_NT_HIT	NO_NT_HIT	NO_NT_HIT	NO_NT_HIT	NO_NT_HIT	NO_NT_HIT	NO_NT_HIT
cons_gr6064_7	7	500	38	19	1	AC	CACACACACACACACACACACACACACACACACACACA	CA_500_537	1	1	4	60	395	GACTTCAGCTAAGAGAACCAGCCGGAGTCCTGGATTGAAGCGTAAATAAAGGAACGCTCCTCGGACTTGGACTGGGATCGTGGAGCAGGGTTCCTTCATCTAGGATCGGCAGACTGTCCTTGACTTGACTCGTTTTACATTCCTGATTGAAGGATCTGTCGATGTGACGTCTTCCAAGGAGCATTGCAAAGACTCACCAGAGCATTGTGTTTCATNNNNNNCNNNNNNTNNCANNNNANNCNCNCCCANTNNCNNNNTNNNNNTTATANANACNNcacacacacacacacacacacacacacacacacacacaATGTACAAAGATTGTGCTGTCCAGGTTAACTTCTGCATCCAGATCGNCCTCCCTGATTTACCAAGCTTTCAGAAGCAAATAT	GACTTCAGCTAAGAGAACCAGC	ATATTTGCTTCTGAAAGCTTGG	253	60	225	22	619	22	57.515	57.739	9.7	8.5	0.746	A	678	CTAACAAGGGAAGTGGCAGTTCGGGGTTAGAGTGCAGCCCAAGGGCTCGAAAGGTAAAGAGAAAGATTCTCCCTTTAAAGCCAAACTCTACAAgggggACAGAGGTTTGCCTTTGGAaggaggaggCGTGAAGGGCAAAGTGCAGGCAGATATGGGACAGCCCACGACAGGGAGCTTGGCAGTGCCGCCTCTGTACAAACACCATGAGGCGCAGTGCTTGGAATGACTTCAGCTAAGAGAACCAGCCGGAGTCCTGGATTGAAGCGTAAATAAAGGAACGCTCCTCGGACTTGGACTGGGATCGTGGAGCAGGGTTCCTTCATCTAGGATCGGCAGACTGTCCTTGACTTGACTCGTTTTACATTCCTGATTGAAGGATCTGTCGATGTGACGTCTTCC…	cons_gr6064	7	gi|573880582|ref|XM_006628432.1|	91.18	102	6	1	37	138	1473	1571	1e-29	141	Eukaryota	Metazoa	Chordata	Craniata	Actinopterygii	Semionotiformes
cons_gr6563_2	2	387	38	19	1	AC	CACACACACACACACACACACACACACACACACACACA	CA_387_424	1	1	4	20	164	CATGATTTCTCCCTtctctcCCCTACTGCTGTCAGGGAACANNNNNNNAGCTCACTCCACCCACGcacacaTACACCACACGTGcacacacacacacacacacacacacacacacacacacaNNNNGATCTGCTCAGCCCAGCGACagagagAAGGACagagag	CATGATTTCTCCCTTCTCTCC	CTCTCTGTCCTTCTCTCTGTCG	63	20	303	21	466	22	57.783	58.422	7.9	8.4	1.6389	F	486	CAGACATCCTCACGGAAATAAATTAAATGTCAACAAGacacacTGACCTTGGGTGTGGATTTTCAGTTTTGGTTCTTGATGCTTTTCTAGATGCTTCTTTAGCTGATGGGTAAAATCCTCACGGGTGGTCAGTGAGTAGGAGAGTCCCATGTCCCCATTAGCAGTCCAGAATTCCAACCTTTAAGCTAGTCCTATAGTTAGTTTGACAGACCACCCTCATTCTTGATGAAGAGTATCCTTGACCAAGATCCTTCTCCTGGTATCACAGCTGAGAGGTGCTGCTATGTGCCTGCCTTGTCGAACATGATTTCTCCCTtctctcCCCTACTGCTGTCAGGGAACANNNNNNNAGCTCACTCCACCCACGcacacaTACACCACACGTGcacacacacacac…	cons_gr6563	2	gi|557009301|ref|XM_006005553.1|	73.54	223	53	3	1	219	779	559	5e-26	129	Eukaryota	Metazoa	Chordata	Craniata	NA	Coelacanthiformes
cons_gr6854_2	2	73	38	19	1	AC	CACACACACACACACACACACACACACACACACACACA	NO	1	1	3	27	182	AGCGTTCAGAGCTAAGAAACAGCTGCTGGGGTTTGTGCGAGTCGCTGTTcacacacacacacacacacacacacacacacacacacaCNCACATCCCCGTCATCCACTTCTTCCTCCACagagagNGCTNTGAAAtttttGCACGTACAGCCGTGACGATAGAGGGATTGGTTTATGTtgtg	AGCGTTCAGAGCTAAGAAACAG	CACAACATAAACCAATCCCTCT	27	73	24	22	205	22	58.112	57.983	6.7	7.9	0.1293	F	433	CCTGTTCACAGCTTCTCAGAAGTAGCGTTCAGAGCTAAGAAACAGCTGCTGGGGTTTGTGCGAGTCGCTGTTcacacacacacacacacacacacacacacacacacacaCNCACATCCCCGTCATCCACTTCTTCCTCCACagagagNGCTNTGAAAtttttGCACGTACAGCCGTGACGATAGAGGGATTGGTTTATGTtgtgtgtgTCGGAGAATCCTCCTATCGTTCCAgtgtgtTTAACACGGTCAAGGGAAAAgtgtgtTTTGAAAACTTAACAGTGGAGGCGtttttCCAGGCTTGTGATGCCGTGGAAACCACACCTTTATTAACCCTTTCCGGTCCATTTATTAAATGTGCTTCAGTCACGTCAGGTCTAATTAATTTTcacacacacaG…	cons_gr6854	2	NO_NT_HIT	NO_NT_HIT	NO_NT_HIT	NO_NT_HIT	NO_NT_HIT	NO_NT_HIT	NO_NT_HIT	NO_NT_HIT	NO_NT_HIT	NO_NT_HIT	NO_NT_HIT	NO_NT_HIT	NO_NT_HIT	NO_NT_HIT	NO_NT_HIT	NO_NT_HIT	NO_NT_HIT
cons_gr8883_16	16	55	38	19	1	AC	TGTGTGTGTGTGTGTGTGTGTGTGTGTGTGTGTGTGTG	TG_55_92	1	1	3	23	130	GTAGACAGATGCCAAGGTTCATATCTGTACNTNNNNGNNTNTNTNTNtgtgtgtgtgtgtgtgtgtgtgtgtgtgtgtgtgtgtgCGTGCgagagagggggAGGGAGGGTATTGAGGTGCATGTTGCAGT	GTAGACAGATGCCAAGGTTCAT	ACTGCAACATGCACCTCAATAC	25	23	8	22	137	22	58.201	60.067	6.9	5.6	2.267	F	613	TCTTTAAGTAGACAGATGCCAAGGTTCATATCTGTACNTNNNNGNNTNTNTNTNtgtgtgtgtgtgtgtgtgtgtgtgtgtgtgtgtgtgtgCGTGCgagagagggggAGGGAGGGTATTGAGGTGCATGTTGCAGTGTGAAAGGTGCAGCTGCCCACTTtccctccctccctcccTCTttcgttcgttcgNTNGTNNNNTNTNNNNNCNNNNNNNNNNNNNNNNTNNNNNNNNNANNNNNNNNNNNNANNANNNNNNNNNNNNNNNNNGNNCNNNNNNNNNNNATNNNNNNNNNNANNNNNNNNNNNNNNNNANNNNNNANTNNGAANNNNANNNNNNNNNTNNNNNNNNNANNNNNNNNNNTGNNNNNNNNNNNNNTNNNNNNNNANNNNNCNNNNN…	cons_gr8883	16	NO_NT_HIT	NO_NT_HIT	NO_NT_HIT	NO_NT_HIT	NO_NT_HIT	NO_NT_HIT	NO_NT_HIT	NO_NT_HIT	NO_NT_HIT	NO_NT_HIT	NO_NT_HIT	NO_NT_HIT	NO_NT_HIT	NO_NT_HIT	NO_NT_HIT	NO_NT_HIT	NO_NT_HIT
TRINITY_DN11315_c0_g1_i1_1	1	80	36	18	1	AC	TGTGTGTGTGTGTGTGTGTGTGTGTGTGTGTGTGTG	NA	1	1	3	53	265	AATCTCTGACATCAGCCTCAGTGACAAACGCGCTGTGCCCTGCAATGTCTGCATTAGCTCGCTTGACAGGCCAGTtgtgtgtgtgtgtgtgtgtgtgtgtgtgtgtgtgtgGTTATGGGGTGTTTGGAGATGGCTGGCAGGCAGACAGGGCTTCTAATAGCCAGCGCCTTGAAAACAGTTGCACTTCGATCTGTTGCACGTTCATTAAAGTCACAAAGGATCCCACAATTAAAATGGGCAGTTAACAGAAATATTGAAGCCTGGA	AATCTCTGACATCAGCCTCAGT	TCCAGGCTTCAATATTTCTGTT	53	132	5	22	269	22	58.009	57.888	6.4	6.7	0.1215	A	495	AGCGAATCTCTGACATCAGCCTCAGTGACAAACGCGCTGTGCCCTGCAATGTCTGCATTAGCTCGCTTGACAGGCCAGTtgtgtgtgtgtgtgtgtgtgtgtgtgtgtgtgtgtgGTTATGGGGTGTTTGGAGATGGCTGGCAGGCAGACAGGGCTTCTAATAGCCAGCGCCTTGAAAACAGTTGCACTTCGATCTGTTGCACGTTCATTAAAGTCACAAAGGATCCCACAATTAAAATGGGCAGTTAACAGAAATATTGAAGCCTGGATTTTGCCCTTTCATTAATAAACAGCGTTCTGTTCAGTCACCCCTATTTGCCTGTAAATAAAGCATCAGATACAGTCCTGGCTTGTTAGTTGAGCCCTATTTAAACCACCAGCCAGTCGCACCCAGCGCTG…	TRINITY_DN11315_c0_g1_i1	1	gi|408725947|gb|JQ717843.1|	96.19	105	4	0	1	105	114	10	4e-39	172	Eukaryota	Metazoa	Chordata	Craniata	Actinopterygii	Acipenseriformes
TRINITY_DN142748_c0_g1_i1_1	1	100	36	18	1	AC	ACACACACACACACACACACACACACACACACACAC	NA	1	1	3	73	227	GAATGCCAGAACAGACCTAACTAATTTAAATAAAGTAAATGTCACTGTTGTAATATGGTCTGGACATAACTGTACCTCTCCATCCCACATATGCATacacacacacacacacacacacacacacacacacacGCCCTGTGTTGCATAACAATCGATGAATCTGGCATTGGTGATTTAATTATGACCAGGCAAGCTTGGTGCGGGGCTGAGGGCACAGTTTCGCCTTT	GAATGCCAGAACAGACCTAACTA	AAAGGCGAAACTGTGCCCTC	73	75	4	23	230	20	57.588	63.814	5.7	9.4	9.2256	A	272	GGGGAATGCCAGAACAGACCTAACTAATTTAAATAAAGTAAATGTCACTGTTGTAATATGGTCTGGACATAACTGTACCTCTCCATCCCACATATGCATacacacacacacacacacacacacacacacacacacGCCCTGTGTTGCATAACAATCGATGAATCTGGCATTGGTGATTTAATTATGACCAGGCAAGCTTGGTGCGGGGCTGAGGGCACAGTTTCGCCTTTGaaaaaTAATTTGTTAGGAAATGTATGGAAAATGAATTGGGG	TRINITY_DN142748_c0_g1_i1	1	NO_NT_HIT	NO_NT_HIT	NO_NT_HIT	NO_NT_HIT	NO_NT_HIT	NO_NT_HIT	NO_NT_HIT	NO_NT_HIT	NO_NT_HIT	NO_NT_HIT	NO_NT_HIT	NO_NT_HIT	NO_NT_HIT	NO_NT_HIT	NO_NT_HIT	NO_NT_HIT	NO_NT_HIT
TRINITY_DN153630_c0_g1_i1_1	1	194	36	18	1	AC	ACACACACACACACACACACACACACACACACACAC	NA	1	1	4	58	295	ATTCCTTCTTCAACTCGACaaaaaTGATTCAGGACAGAAAGGGTTAAgggggATTTGTAATTGAGCGTCGTTGGGAAAGCCCATCTTGGAGATCGGCCAATCTTTGTGGGTACTCCCCTGATGaaaaaTAATTTAAAATAGTGTATTAGTCATTCAGTGAGTTTCAGTTACTGCTTGTGacacacacacacacacacacacacacacacacacacCGTCACATGTGAATATAAACACCCAACAAGTTGCAACAGTTATCCCCTTGTGGAAAACAGAATGACCTCGCCTATCATTT	ATTCCTTCTTCAACTCGACAAA	AAATGATAGGCGAGGTCATTCT	157	58	15	22	309	22	57.983	59.117	7	6.6	1.1343	F	313	GTGTACCCAAAGGAATTCCTTCTTCAACTCGACaaaaaTGATTCAGGACAGAAAGGGTTAAgggggATTTGTAATTGAGCGTCGTTGGGAAAGCCCATCTTGGAGATCGGCCAATCTTTGTGGGTACTCCCCTGATGaaaaaTAATTTAAAATAGTGTATTAGTCATTCAGTGAGTTTCAGTTACTGCTTGTGacacacacacacacacacacacacacacacacacacCGTCACATGTGAATATAAACACCCAACAAGTTGCAACAGTTATCCCCTTGTGGAAAACAGAATGACCTCGCCTATCATTTGAGC	TRINITY_DN153630_c0_g1_i1	1	NO_NT_HIT	NO_NT_HIT	NO_NT_HIT	NO_NT_HIT	NO_NT_HIT	NO_NT_HIT	NO_NT_HIT	NO_NT_HIT	NO_NT_HIT	NO_NT_HIT	NO_NT_HIT	NO_NT_HIT	NO_NT_HIT	NO_NT_HIT	NO_NT_HIT	NO_NT_HIT	NO_NT_HIT
TRINITY_DN206085_c0_g1_i1_1	1	76	36	18	1	AC	CACACACACACACACACACACACACACACACACACA	NA	1	1	11	0	190	aaacacacaTTACACAGTGCGcacacacacacacacacacacacacacacacacacaGTACAAACACAGATAAAACCGTCACTCACCGGAATATCTGCCTCTTTTCTGCCGAAACCGTGAGGGCGAAGCGACCGAAGCAGGTGGTGGCCAGTGAAGCCCAGCTAGCTGCAGTACAAATGTCAGCCATCGA	AAACACACATTACACAGTGCG	TCGATGGCTGACATTTGTACT	0	112	55	21	244	21	57.198	58.242	9.9	5.1	3.0446	F	354	TCCGTACATacacacacTcacacacaGTACAAacacacAGTacacacacAGTaaaaacacacaTTACACAGTGCGcacacacacacacacacacacacacacacacacacaGTACAAACACAGATAAAACCGTCACTCACCGGAATATCTGCCTCTTTTCTGCCGAAACCGTGAGGGCGAAGCGACCGAAGCAGGTGGTGGCCAGTGAAGCCCAGCTAGCTGCAGTACAAATGTCAGCCATCGAGGCGCCCTTGAAAAGGGCCCAAGATGTAGCTAGCCCTCTAGTGGAGTGTGCAGCTACCCTACCCGGAgggggTAAGCCTGCACCATCATACACAGTCCAAACTGTGTCCA	TRINITY_DN206085_c0_g1_i1	1	gi|37202203|gb|AC113272.11|	82.5	120	18	3	5	122	160976	160858	9e-21	111	Eukaryota	Metazoa	Chordata	Craniata	Mammalia	Rodentia
cons_gr139_3	3	354	36	18	1	AC	ACACACACACACACACACACACACACACACACACAC	AC_354_389	1	1	3	26	137	ACGCTGTGTAACGGGTTTAATTTTATTTTCATGGCCTGAACAGGCCACCGTAGAacacacacacacacacacacacacacacacacacacANNCAGNNCAATGTGGtttttAAAGCGctctctAATGTGGGAGGAAT	ACGCTGTGTAACGGGTTTAAT	ATTCCTCCCACATTAGAGAGC	33	26	300	21	436	21	58.576	57.357	6.2	7.9	3.219	F	436	GAAacacacTGAGacacacGCACGcacacacacacacacacaCGGGGACTGATagagagGGAGAAACGCACACTGACTTACNCNcacacacacacacacacacacacaCTTGTGTTTCATAGTGTTTATGTAGACTTTGCATTGACTCTCATACACTGTAGATCTCTTATTTTAATGTCCAAAGGTGCCTACGAGAGGGGAgggggggAAAggggggTCTGTTCTGTCAAGTCCAAGAGATGCATTCTGTCAGGATCTCAACGTTTGAAAACGTCCTGTTCAGATTGCGAGCGAAATGAACGCTGTGTAACGGGTTTAATTTTATTTTCATGGCCTGAACAGGCCACCGTAGAacacacacacacacacacacacacacacacacacacANNCAGNNCA…	cons_gr139	3	NO_NT_HIT	NO_NT_HIT	NO_NT_HIT	NO_NT_HIT	NO_NT_HIT	NO_NT_HIT	NO_NT_HIT	NO_NT_HIT	NO_NT_HIT	NO_NT_HIT	NO_NT_HIT	NO_NT_HIT	NO_NT_HIT	NO_NT_HIT	NO_NT_HIT	NO_NT_HIT	NO_NT_HIT
cons_gr4203_4	4	96	36	18	1	AC	CACACACACACACACACACACACACACACACACACA	CA_96_131	1	1	2	71	257	GGTCTGAAGGCTCACAGTAAACCCTGGAATGGCTCAAACAGCTACAGAATGGGTCTTGTTTTCCATCCCTGTGATAAGAGTCATTAGCATGCGcacacacacacacacacacacacacacacacacacaNNNNNNNNNNATACTACTGGACCCAGAATTCAGTTAGACTAACAACAAAAGAAAAGGGTCACTGCTCTTTTGTTTAGACTGCTGGCCTGTGCATTCCTGTACTGGCAGTTCAACCCTACACAAACGTG	GGTCTGAAGGCTCACAGTAAAC	CACGTTTGTGTAGGGTTGAACT	71	106	3	22	259	22	57.99	59.074	6	6.4	1.0835	A	329	GGGGTCTGAAGGCTCACAGTAAACCCTGGAATGGCTCAAACAGCTACAGAATGGGTCTTGTTTTCCATCCCTGTGATAAGAGTCATTAGCATGCGcacacacacacacacacacacacacacacacacacaNNNNNNNNNNATACTACTGGACCCAGAATTCAGTTAGACTAACAACAAAAGAAAAGGGTCACTGCTCTTTTGTTTAGACTGCTGGCCTGTGCATTCCTGTACTGGCAGTTCAACCCTACACAAACGTGACGCACAGGTACGTTAGTCTCGCTGGCTCAGCTGCAAGGCCATGCTAAGGGTTGAGGAGTCCCGTACCTG	cons_gr4203	4	NO_NT_HIT	NO_NT_HIT	NO_NT_HIT	NO_NT_HIT	NO_NT_HIT	NO_NT_HIT	NO_NT_HIT	NO_NT_HIT	NO_NT_HIT	NO_NT_HIT	NO_NT_HIT	NO_NT_HIT	NO_NT_HIT	NO_NT_HIT	NO_NT_HIT	NO_NT_HIT	NO_NT_HIT
cons_gr4905_8	8	478	36	18	1	AC	ACACACACACACACACACACACACACACACACACAC	AC_478_497	1	1	3	32	172	CTTCGATAATTTGTTTCACAAGCAGGTCTGAGTGTCTGCTGNgggggCTGGAGANacacacacacacacacacacacacacacacacacacNCNNNNNNNNTGCTTTTGCATTTACTGTAAATTCACTTGCATTTCCAGCTTTGAGACAGCTAACCTGGCTACAGACTCCTG	CTTCGATAATTTGTTTCACAAGC	CAGGAGTCTGTAGCCAGGTTAG	32	59	423	23	594	22	58.02	58.162	8.5	5.7	1.1813	F	830	TACAGCTTCACATCCCAGCATTATTCAGTTTGAACAAGTGTCTACAGATGCTGTCGAACGGGCCGATTTACAGTTCAGAGTGAAACAGAAACAGCTGCTTGGGTTtgtgtgGATCGCTGATCTCCAGAATCTaaaaaaaaaaGCAGCGATCATCTCAGACCCGAGCAGCTGCTTCTTAATTCACTCTGAATGGTATAAAATCAGCCCCGACCCTcccccGATTGTCGGAGCCCCTGNNTNCNNTNGANNNCTCTGTCCAAGAAATCNAAAATTCGtttttNGCCNCNTNGGGNTNNNGCNGNaaaaaGNNGNGCTGCCNNCNGTNCNCCNccccccccccTGGTCTCCAGGCCTGTCTCAGCACCAGCGTGTCGGAGGCTCGCGTGGGCTGGGATGATG…	cons_gr4905	8	NO_NT_HIT	NO_NT_HIT	NO_NT_HIT	NO_NT_HIT	NO_NT_HIT	NO_NT_HIT	NO_NT_HIT	NO_NT_HIT	NO_NT_HIT	NO_NT_HIT	NO_NT_HIT	NO_NT_HIT	NO_NT_HIT	NO_NT_HIT	NO_NT_HIT	NO_NT_HIT	NO_NT_HIT
cons_gr5651_4	4	90	36	18	1	AC	GTGTGTGTGTGTGTGTGTGTGTGTGTGTGTGTGTGT	NO	1	1	4	34	222	CCAacacacacTAGTCAGGTTCTGTTTACTGTGTCACCAGCATCTGTNTGTNTGTGNgtgtgtgtgtgtgtgtgtgtgtgtgtgtgtgtgtgtTTCTTTTGTATCTGCCAAACATACCAGTTAAATCTTGGTTACAATTGAATACCTCGTGCAGTTTCTTATACCTTCAAGCTTATTTATTTGCATTACaaaaaTACCTTATCCAAGACTGAATGTACAGGC	CCAACACACACTAGTCAGGTTCT	GCCTGTACATTCAGTCTTGGAT	34	107	33	23	254	22	58.307	58.201	6.4	8.1	1.5072	F	330	TATTGTTTGGTTAATGTGTAttttttttttttCCAacacacacTAGTCAGGTTCTGTTTACTGTGTCACCAGCATCTGTNTGTNTGTGNgtgtgtgtgtgtgtgtgtgtgtgtgtgtgtgtgtgtTTCTTTTGTATCTGCCAAACATACCAGTTAAATCTTGGTTACAATTGAATACCTCGTGCAGTTTCTTATACCTTCAAGCTTATTTATTTGCATTACaaaaaTACCTTATCCAAGACTGAATGTACAGGCATTTACTACCAGAACTGAAAGTGTATACTGTAAACAAacacacacacacacATgcacgcacgcacGCATGCACACC	cons_gr5651	4	NO_NT_HIT	NO_NT_HIT	NO_NT_HIT	NO_NT_HIT	NO_NT_HIT	NO_NT_HIT	NO_NT_HIT	NO_NT_HIT	NO_NT_HIT	NO_NT_HIT	NO_NT_HIT	NO_NT_HIT	NO_NT_HIT	NO_NT_HIT	NO_NT_HIT	NO_NT_HIT	NO_NT_HIT
TRINITY_DN105788_c2_g1_i1_1	1	70	34	17	1	AC	GTGTGTGTGTGTGTGTGTGTGTGTGTGTGTGTGT	NA	1	1	4	4	158	GCATTAATACATGGATAGGAAACGTAACgtgtgtgtgtgtgtgtgtgtgtgtgtgtgtgtgtTCCACAGCTGAGCTCCTCTGAAGAAGCACAGGGCGCTGTGGTGTATGATCTCGTGGTCACGGTGCCTCACGTCCTAGACCCTAGAACTGGTGGAAA	GCATTAATACATGGATAGGAAACG	TTTCCACCAGTTCTAGGGTCTA	4	74	42	24	199	22	58.881	57.868	8.7	5.4	3.0127	A	634	TTCAAAGTTTTGGCAAGGCAACTTCTTGaaaaaaCATCCATGCATTAATACATGGATAGGAAACGTAACgtgtgtgtgtgtgtgtgtgtgtgtgtgtgtgtgtTCCACAGCTGAGCTCCTCTGAAGAAGCACAGGGCGCTGTGGTGTATGATCTCGTGGTCACGGTGCCTCACGTCCTAGACCCTAGAACTGGTGGAAACCTCGTGGcacacaTCAAAGTGGgagagaCCTACCACCAGAGGAAAGAGGGAGTGACTCACCAGCAATGGTATCTATTCAACGACTTTCTCATCGAACCCATCGACAAGTGTGAAGCAGCACAGTTTGACCTGAGCTGGAAGGTCCCTGCTATCTTGTACTACACAAAGAGGAACTGCCACTCCAAATATGACCTGCGCA…	TRINITY_DN105788_c2_g1_i1	1	gi|573882206|ref|XM_006629225.1|	82.92	527	85	2	113	634	2506	3032	1e-149	540	Eukaryota	Metazoa	Chordata	Craniata	Actinopterygii	Semionotiformes
TRINITY_DN175953_c0_g1_i1_1	1	73	34	17	1	AC	ACACACACACACACACACACACACACACACACAC	NA	1	1	2	35	189	AGCCGAGAATTTAAAGTGATGAAATATAGTGGATGGGTAGACGGCACGTGGTTAATGacacacacacacacacacacacacacacacacacTAAGTCCTTTCCaaaaaCCGCAGCAAGTTGAGTATTTAGTTTGCAACCAAAGCTCTTGAACAGATTTATACCCAAACTCCAATCGAACCAACGTATAT	AGCCGAGAATTTAAAGTGATGA	ATATACGTTGGTTCGATTGGAG	35	76	16	22	204	22	58.026	58.026	6.6	8.2	0.0516	F	362	TTTGACCAGACCTACAGCCGAGAATTTAAAGTGATGAAATATAGTGGATGGGTAGACGGCACGTGGTTAATGacacacacacacacacacacacacacacacacacTAAGTCCTTTCCaaaaaCCGCAGCAAGTTGAGTATTTAGTTTGCAACCAAAGCTCTTGAACAGATTTATACCCAAACTCCAATCGAACCAACGTATATGCtttttttGGTTGCCCCTTTAGATCATTTATAACACAAGcccccAAcccccAAATCAGCGTCTTTAGCACAAAACGTGTTATGATATTACCTCGACACGATTGTaaaaaTAACTGTAGTGCTATCATACACTAACCTGGCAACCCCTGCAGTGTCAC	TRINITY_DN175953_c0_g1_i1	1	NO_NT_HIT	NO_NT_HIT	NO_NT_HIT	NO_NT_HIT	NO_NT_HIT	NO_NT_HIT	NO_NT_HIT	NO_NT_HIT	NO_NT_HIT	NO_NT_HIT	NO_NT_HIT	NO_NT_HIT	NO_NT_HIT	NO_NT_HIT	NO_NT_HIT	NO_NT_HIT	NO_NT_HIT
TRINITY_DN25698_c0_g1_i1_1	1	274	34	17	1	AC	ACACACACACACACACACACACACACACACACAC	NA	1	1	4	68	382	GTTATCACCTATGGCTCTCAGGGCAGCTTCTCCTGCATATGCCTGGCCATGTATTACTTCACCTCTGGGTCCCAATGGAGCTTATATTACTACTATTTCCAGTGAGACTGTGCAACATCCAGTGGTAGAGAACTGTAAAGCACAtttttACAGATCAGGTGGATAAAatatatCACTTCAGTGTTCTGAGAacacacAAACTTTTCAAAAGGAGTATTTATTACTGTAAACATTAGACTGCCCAATTCCACTTGAGATAacacacacacacacacacacacacacacacacacGATGTATACTGAATATTATAAACAAACAaaataaataaatAAACATAATCTGAGGAGGGATTAAGAGATACTTACTGCCGAGGGCTTAT	GTTATCACCTATGGCTCTCAGG	ATAAGCCCTCGGCAGTAAGTA	237	68	15	22	396	21	57.839	58.064	8.2	5.7	1.2246	F	396	CGATATTTTACTCAGTTATCACCTATGGCTCTCAGGGCAGCTTCTCCTGCATATGCCTGGCCATGTATTACTTCACCTCTGGGTCCCAATGGAGCTTATATTACTACTATTTCCAGTGAGACTGTGCAACATCCAGTGGTAGAGAACTGTAAAGCACAtttttACAGATCAGGTGGATAAAatatatCACTTCAGTGTTCTGAGAacacacAAACTTTTCAAAAGGAGTATTTATTACTGTAAACATTAGACTGCCCAATTCCACTTGAGATAacacacacacacacacacacacacacacacacacGATGTATACTGAATATTATAAACAAACAaaataaataaatAAACATAATCTGAGGAGGGATTAAGAGATACTTACTGCCGAGGGCTTAT	TRINITY_DN25698_c0_g1_i1	1	NO_NT_HIT	NO_NT_HIT	NO_NT_HIT	NO_NT_HIT	NO_NT_HIT	NO_NT_HIT	NO_NT_HIT	NO_NT_HIT	NO_NT_HIT	NO_NT_HIT	NO_NT_HIT	NO_NT_HIT	NO_NT_HIT	NO_NT_HIT	NO_NT_HIT	NO_NT_HIT	NO_NT_HIT
TRINITY_DN93439_c1_g1_i3_1	1	45	34	17	1	AC	CACACACACACACACACACACACACACACACACA	NA	1	1	5	21	211	CTTCAGCATAATTGTGATTGTTTTGATATcccccACCTCCCCTCcacacacacacacacacacacacacacacacacaGTACCCAAGCCCATCCCATGTGTTTGACCACAAGTAACCATTTTCTCCTTTGGTTATAtttttGTAGGCCTcaacaacaacaaCCTCAAAATCATAAGAATGGCTTTTGAAAACGATATAGGACTCTTCGAGG	CTTCAGCATAATTGTGATTGTTT	CCTCGAAGAGTCCTATATCGTTT	21	110	1	23	211	23	56.127	58.022	7	8.7	3.894	F	634	CTTCAGCATAATTGTGATTGTTTTGATATcccccACCTCCCCTCcacacacacacacacacacacacacacacacacaGTACCCAAGCCCATCCCATGTGTTTGACCACAAGTAACCATTTTCTCCTTTGGTTATAtttttGTAGGCCTcaacaacaacaaCCTCAAAATCATAAGAATGGCTTTTGAAAACGATATAGGACTCTTCGAGGTTCACAGTAAAGCCTGGGTTGTCTCCAGCAGCTCTGCGATGGAGTCTTGTTTGTATCCCAGCGATTGCTAGCCTGTTGCCGTTGGTTTCCAGTCTATTTTCAGTTGGCAGTTTCTCACGAACAATCGGTTGCTGTGAAGCTGACCAGTGTCTGAGGGCCTTCACACCGCTCAATAGGGAGGCTGGCAG…	TRINITY_DN93439_c1_g1_i3	1	NO_NT_HIT	NO_NT_HIT	NO_NT_HIT	NO_NT_HIT	NO_NT_HIT	NO_NT_HIT	NO_NT_HIT	NO_NT_HIT	NO_NT_HIT	NO_NT_HIT	NO_NT_HIT	NO_NT_HIT	NO_NT_HIT	NO_NT_HIT	NO_NT_HIT	NO_NT_HIT	NO_NT_HIT
cons_gr3198_10	10	624	34	17	1	AC	GTGTGTGTGTGTGTGTGTGTGTGTGTGTGTGTGT	GT_624_651	1	1	4	33	257	CTCAGTGACCAGACTGACCCGTTCAGCCGCAGTCCTCTCACCATGGACCAGATCAGAAGCAACACNGAGCTGAAGGAGAGGATTCAGCAGTGGCTGGCGGAGCGCAAACAGAAGAGGCTGCAGACAGGGCAGAGCGCGTAGGACACCGCGACTGCATTCAGCACTGCTGCgtgtgtgtgtgtgtgtgtgtgtgtgtgtgtgtgtNTANACAGTGTCACTGCAGATGGGTAACGGCGcacacaTGCATAGCTTCCTCC	CTCAGTGACCAGACTGACCC	GGAGGAAGCTATGCATGTGT	150	33	454	20	710	20	58.202	57.765	9.1	6.4	4.437	F	711	CGCGACTGCATTCAGCACTGCTGCGTGTGNNNNTTCCTGCAGCACCTGGTGGGGCNNNNNNTGNGTGCGCTCAAGGTAAAGGACTTCACCGAGTTTGACTTCAAGCCCCAGCAGCTCGTCTCTGACATCTGCACCATCTACCTGAATCTGGGAAACGAGGAGAATTTCTGCTCCACGGTCCCCAAGGACGGGCGCTCCTACTcccccAGGCTGTTTGCGCAGATGGTGCGCGTCCTCAAGAAGATCAACAAGCCGGGCAACATGATCGTCTCCTTCAGCCAGCTGGCAGACAAGATCAAGTCCCTGGCAGACCAGCAGCTGCAGGATGAGGAGACGTACGCGGACGCTCCAGATGAGTTCCTCGACCCCATCATGAGCACCCTGATGCTAGACCCGGTC…	cons_gr3198	10	gi|573909044|ref|XM_006642178.1|	82.89	561	96	0	34	594	2659	3219	9e-164	587	Eukaryota	Metazoa	Chordata	Craniata	Actinopterygii	Semionotiformes
cons_gr3599_2	2	303	34	17	1	AC	GTGTGTGTGTGTGTGTGTGTGTGTGTGTGTGTGT	NO	1	1	2	94	285	GGGATCCTCACAAACTGATATTTGGATAttttttATTTGTAGTTCTGTGGAGCCTCTTGCTGCTCAGTGGTAAAACTGCACAGTGANATCATTTAGaaaaaGAGAATGGGTACCAGgtgtgtgtgtgtgtgtgtgtgtgtgtgtgtgtgtATTAttttttttttATTCCCAAGGCAGCCTTTGAGATTGGGCAgggggCGTCAAAGaaaaaGACagagagGAGACACTAGTTCCTGTAACTGGTCTCAGTGCCCAGTCCAATGATGTTGGTCGTGGTCTCTTCAC	GGGATCCTCACAAACTGATATT	GTGAAGAGACCACGACCAAC	94	115	187	22	471	20	57.027	58.112	5.8	8.2	3.0852	F	636	GGNNNGNNAGCTTGCNTCAGCNGAANGAGTTTGTTTGATCTCTGGTTTTACAGCTGCNATCCTGCAGCACAGNAGCGATCAGTNNGGGCTCCAGAGACGAGCTCTACCACAGGAGAAAGTGCTTCACNGAATTTNAGAGAAGNAATTCTTTGCCAAGCNCTTTCCAATCTGNCTGCCTTAATTAAGGGGATCCTCACAAACTGATATTTGGATAttttttATTTGTAGTTCTGTGGAGCCTCTTGCTGCTCAGTGGTAAAACTGCACAGTGANATCATTTAGaaaaaGAGAATGGGTACCAGgtgtgtgtgtgtgtgtgtgtgtgtgtgtgtgtgtATTAttttttttttATTCCCAAGGCAGCCTTTGAGATTGGGCAgggggCGTCAAAGaaaaaGA…	cons_gr3599	2	gi|573894964|ref|XM_006635168.1|	88.28	128	15	0	509	636	1850	1723	3e-36	163	Eukaryota	Metazoa	Chordata	Craniata	Actinopterygii	Semionotiformes
cons_gr4867_3	3	408	34	17	1	AC	GTGTGTGTGTGTGTGTGTGTGTGTGTGTGTGTGT	GT_408_441	1	1	2	10	223	GAACGTTATATTCACTCCTgggggTGATCAGAATTGGTGACCATCCaaaaaaaTTATATtatatataATTAATAAATGAATGTTCGAAACAAACAGATCTCGCACATCTGAATTTGTTCAAtttttCTGGATTAATTTAGATGTGCGTGCAGCAgtgtgtgtgtgtgtgtgtgtgtgtgtgtgtgtgtTTTAGGTCTACAGACAATGATAATTAAGCACAAAG	GAACGTTATATTCACTCCTGGG	CTTTGTGCTTAATTATCATTGTCTG	132	10	254	22	476	25	57.635	57.245	9.7	6.4	4.1199	F	489	GGAGATACCCACAGAAACCAGTCTGGAACTGGCTCTTAGGAAGAATAACTGTATATTATAGCAAATATTAAATATTATtaataataaTGATAATGTTTTAAtttttttaaaaaCAGAGATATTACTAAAATGAGAtttttAAAGCTTGaaaaaGTAAAGTTGGAAAGAGATTGCTATAAATACGTGATgggggAGAGGTGGGGTAGAAgggggTCTACCAAAACCACTCGGTATTTTGTTTACTGTAGGGCTAGAACGTTATATTCACTCCTgggggTGATCAGAATTGGTGACCATCCaaaaaaaTTATATtatatataATTAATAAATGAATGTTCGAAACAAACAGATCTCGCACATCTGAATTTGTTCAAtttttCTGGATTAATTTAGATGTGC…	cons_gr4867	3	NO_NT_HIT	NO_NT_HIT	NO_NT_HIT	NO_NT_HIT	NO_NT_HIT	NO_NT_HIT	NO_NT_HIT	NO_NT_HIT	NO_NT_HIT	NO_NT_HIT	NO_NT_HIT	NO_NT_HIT	NO_NT_HIT	NO_NT_HIT	NO_NT_HIT	NO_NT_HIT	NO_NT_HIT
cons_gr4946_2	2	59	34	17	1	AC	CACACACACACACACACACACACACACACACACA	CA_59_92	1	1	4	23	221	acTGCACCCTAGGGAAATCTACTAAGCCTCGCTCACANNCNCNCNcacacacacacacacacacacacacacacacacaACACAGaaaaaaGGGGAGGCAGTTCCTGGGAGGTTCTGCTCATCCAGTTGCTGCCANTGACAACCctgctgctgCGAATGGCATGTGAGGCGAGGTTACATTACCTTCGTGGGTACAGCAATGGCAGAAGGAGATAGGTCTT	ACTGCACCCTAGGGAAATCTAC	AAGACCTATCTCCTTCTGCCAT	23	120	14	22	234	22	58.672	58.376	5.4	9.6	1.0486	F	357	TATTGCCGGacacacTGCACCCTAGGGAAATCTACTAAGCCTCGCTCACANNCNCNCNcacacacacacacacacacacacacacacacacaACACAGaaaaaaGGGGAGGCAGTTCCTGGGAGGTTCTGCTCATCCAGTTGCTGCCANTGACAACCctgctgctgCGAATGGCATGTGAGGCGAGGTTACATTACCTTCGTGGGTACAGCAATGGCAGAAGGAGATAGGTCTTCGGCGAGGGGTCCCCACATTGGGCTCAACTTCAACAACANAGGGCAGGAGTGGGAAAAGCaaaaaGACAGAAagagagGGGgagagaAAGAGAAAGAAAGGGAGGGACGCAGGGAAATAAGCG	cons_gr4946	2	gi|685042181|emb|LN590706.1|	77.48	151	33	1	181	330	2886231	2886081	2e-22	116	Eukaryota	Metazoa	Chordata	Craniata	Actinopterygii	Cypriniformes
cons_gr5761_3	3	32	34	17	1	AC	ACACACACACACACACACACACACACACACACAC	AC_32_65	1	1	2	9	213	AAAGGCAAGAATAAGCAGGTTTGATTGAGATacacacacacacacacacacacacacacacacacAATTCAAATCCCAGCAAAGCATATCAACACTTTCACTTCATGAAGAATACATATTCCTGTGGATCCGCTCCTGGAAGTAAAGAATCAAAGCCACGGTTCACATTTCAAACACAGCTGGGTGACTGGGAacacacTGGGATGTACAGTG	AAAGGCAAGAATAAGCAGGTTT	CACTGTACATCCCAGTGTGTTC	9	126	1	22	213	22	58.528	57.988	8.2	6.7	0.5395	F	605	AAAGGCAAGAATAAGCAGGTTTGATTGAGATacacacacacacacacacacacacacacacacacAATTCAAATCCCAGCAAAGCATATCAACACTTTCACTTCATGAAGAATACATATTCCTGTGGATCCGCTCCTGGAAGTAAAGAATCAAAGCCACGGTTCACATTTCAAACACAGCTGGGTGACTGGGAacacacTGGGATGTACAGTGTAGAGATCTTGAAGTTTCATTATATTGTTCCCTCACCCTCCTCTCCATACTGTGTAAATGGATTCAGCGCCTCCTGGGGATCACTACACTCGTGCCACGTCACCTACTGTCCACATTTTCTAACTATTCTCACAATAAATacacacATACATACGTCCATATCTacacacATAAATAACTAAGGCC…	cons_gr5761	3	NO_NT_HIT	NO_NT_HIT	NO_NT_HIT	NO_NT_HIT	NO_NT_HIT	NO_NT_HIT	NO_NT_HIT	NO_NT_HIT	NO_NT_HIT	NO_NT_HIT	NO_NT_HIT	NO_NT_HIT	NO_NT_HIT	NO_NT_HIT	NO_NT_HIT	NO_NT_HIT	NO_NT_HIT
cons_gr6043_3	3	361	34	17	1	AC	GTGTGTGTGTGTGTGTGTGTGTGTGTGTGTGTGT	GT_361_394	1	1	2	13	219	GCAGTAAAGCGAAGATGAGTTTNATACAGCTCCCCTTGTTCTTAAGAGGTTTATTTTaaaaaCaaaaaaTACATTTATAATGACAAACGTTTCAACGAGAACTGCTCTTCAATATGAAGACACTGaaaaagtgtgtATCAgtgtgtgtNTGNgtgtgtgtgtgtgtgtgtgtgtgtgtgtgtgtgtCGcccccTCCCTGATGGTGTCAGGTTAAGCGAG	GCAGTAAAGCGAAGATGAGTTT	CTCGCTTAACCTGACACCAT	130	13	209	22	427	20	57.852	57.826	6.7	7.8	2.3222	F	479	GAATTATTTATTCAtttttGTACATATGTTTAAATTAGGCAAAGCAtttttttttttACATTTTATTTACAATCTTCATTTACAAGGTGGATGATATCATTATCAGTCAATTTACGTCACAGCGCTCGGTAGAGCTTGATAATATAGACACTGCAGAATTATCAGAGACGAGTGTaaaaaGACAacacacacAAAAGAAATCTGAGNGGCAGTAAAGCGAAGATGAGTTTNATACAGCTCCCCTTGTTCTTAAGAGGTTTATTTTaaaaaCaaaaaaTACATTTATAATGACAAACGTTTCAACGAGAACTGCTCTTCAATATGAAGACACTGaaaaagtgtgtATCAgtgtgtgtNTGNgtgtgtgtgtgtgtgtgtgtgtgtgtgtgtgtgtCGccc…	cons_gr6043	3	NO_NT_HIT	NO_NT_HIT	NO_NT_HIT	NO_NT_HIT	NO_NT_HIT	NO_NT_HIT	NO_NT_HIT	NO_NT_HIT	NO_NT_HIT	NO_NT_HIT	NO_NT_HIT	NO_NT_HIT	NO_NT_HIT	NO_NT_HIT	NO_NT_HIT	NO_NT_HIT	NO_NT_HIT
cons_gr6079_4	4	205	34	17	1	AC	GTGTGTGTGTGTGTGTGTGTGTGTGTGTGTGTGT	GT_205_238	1	1	3	20	120	CCTGTAGACAACCAATTTATCCATAAAGAGATGCCCGNGNGNNNgtgtgtgtgtgtgtgtgtgtgtgtgtgtgtgtgtGNGTGNNNNGTNNNTNNNNTGGGTGCCACGTAACTAAACTAT	CCTGTAGACAACCAATTTATCCAT	ATAGTTTAGTTACGTGGCACCC	20	20	161	24	280	22	58.4	57.297	8.1	9.4	3.1032	A	283	GGATcacacaATGAGTCAGTGGCTGACGTGGGATTTGAACCGGGGACCTCCTGGTTACAAGCCCTTTTCTTTAACCACTGGACcacacaGCCTCCTGTTTCTGACAGTCACCTAATAGGATCAGCAATCCTAATGCAGAGTTGTTTTGTTCAtctctctcCCTGTAGACAACCAATTTATCCATAAAGAGATGCCCGNGNGNNNgtgtgtgtgtgtgtgtgtgtgtgtgtgtgtgtgtGNGTGNNNNGTNNNTNNNNTGGGTGCCACGTAACTAAACTATTTC	cons_gr6079	4	gi|339785164|gb|JF699725.1|	92.45	106	8	0	1	106	261	366	2e-34	156	Eukaryota	Metazoa	Chordata	Craniata	Actinopterygii	Acipenseriformes
cons_gr7232_4	4	637	34	17	1	AC	ACACACACACACACACACACACACACACACACAC	NO	1	1	5	16	123	CgagagagaAACCACTGACTTtatataTCTATANACANacacacacacacacacacacacacacacacacacTACCGGTCaaaaaTTTCAGAACACCTCAACATTTCCAGTTTCCATTGAAAT	CGAGAGAGAAACCACTGACTTT	ATTTCAATGGAAACTGGAAATG	16	29	599	22	721	22	57.726	57.975	6.7	7.2	0.2987	F	760	CctctctctctctctctctctCCTCGTTTAttttttCCTCGTTGCGATGTTCCTGCAGGCCCACGTCATCCCATCCTGCAcccccTCCCCTGTCACAGCGGAGCAGGCCTGGATCTGCCACGCTCGGTCCCGGATGACGTGCAGGTTCAGCCCCTCGGTGATCTCCGAGGCCGGCGCGGCGGTCAGCAGGTCCTGCTTGTTAGCGAAGATCAGGAGCGGCACCCCGGCCAGCTTctcctcctcCAACAGCTCTGCCATCTCCTGTCCGGTCTCTTCAAACCTCTTCCTGTCTGCGCTGTCAATCACGTAGATCAACACGTCCGTGTTCTCAAAGTAATTGCGCCAGTAGGGTCTGATCTTCCTCTGAcccccGATGTCCCACACGTTGAGCTTGAAACC…	cons_gr7232	4	gi|573874396|ref|XM_006625528.1|	83.58	548	90	0	30	577	559	12	1e-162	583	Eukaryota	Metazoa	Chordata	Craniata	Actinopterygii	Semionotiformes
TRINITY_DN111741_c0_g5_i17_1	1	53	32	16	1	AC	CACACACACACACACACACACACACACACACA	NA	1	1	2	2	152	CAGTAGCTGGTAATGCATCATAACcacacacacacacacacacacacacacacacaATGTTTGATACAATTCTTCTGCTTTCTTCTTTCAGGAAGCCAGGCGGCCTGAAATATTGTACAggggggTTCCATGGCTCAAATAACCTCTTCaaa	CAGTAGCTGGTAATGCATCATA	TTTGAAGAGGTTATTTGAGCCA	2	74	29	22	180	22	55.642	58.875	5.9	9.7	3.2331	F	269	GAAAATGTGAACACAATTCTTCACAGTACAGTAGCTGGTAATGCATCATAACcacacacacacacacacacacacacacacacaATGTTTGATACAATTCTTCTGCTTTCTTCTTTCAGGAAGCCAGGCGGCCTGAAATATTGTACAggggggTTCCATGGCTCAAATAACCTCTTCaaaaaCATGGAGACGAtttttATAGGACATGGACCAGGAATAACATCCAAGAATAAAGTGGAACCATTTGAAAATATTGAAGTCTACAACCT	TRINITY_DN111741_c0_g5_i17	1	gi|573875423|ref|XM_006625971.1|	77.7	148	33	0	122	269	1373	1520	4e-23	118	Eukaryota	Metazoa	Chordata	Craniata	Actinopterygii	Semionotiformes
TRINITY_DN113109_c1_g3_i1_1	1	69	32	16	1	AC	CACACACACACACACACACACACACACACACA	NA	1	1	5	24	372	CGGGACCTacacacacATAAGAGAACCACGGAGCGCATGGTCCCTcacacacacacacacacacacacacacacacaATAGACGGTGCATGCTCTTAAATTAGGAGTTCTGCAGAAACATTGCAAACAGTGGCAGCATCAGGGATTTATAACACCTACATATTCCTAATATCTAATTTCTTAATATACTACCAAGAGTGTTCTCTGTGATTCTCTGTTGTTTCTTCTTTGATCATTATCTGCATTAATGTTGAAGAGATGGGATGAAGATTAGCGTTGGGCTGTGCACTGAATCCCATAGGTAAAGCATTGTGCACTGACGCCTGCCAGGATAGATATGCTTCTGCACCTCGATTCCTCATAATAACCCTTG	CGGGACCTACACACACATAAG	CAAGGGTTATTATGAGGAATCG	24	273	24	21	395	22	58.023	57.662	5.9	8.6	1.3605	F	418	TGTCTGTGCGTGTCACTCTTCCCCGGGACCTacacacacATAAGAGAACCACGGAGCGCATGGTCCCTcacacacacacacacacacacacacacacacaATAGACGGTGCATGCTCTTAAATTAGGAGTTCTGCAGAAACATTGCAAACAGTGGCAGCATCAGGGATTTATAACACCTACATATTCCTAATATCTAATTTCTTAATATACTACCAAGAGTGTTCTCTGTGATTCTCTGTTGTTTCTTCTTTGATCATTATCTGCATTAATGTTGAAGAGATGGGATGAAGATTAGCGTTGGGCTGTGCACTGAATCCCATAGGTAAAGCATTGTGCACTGACGCCTGCCAGGATAGATATGCTTCTGCACCTCGATTCCTCATAATAACCCTTGAGGA…	TRINITY_DN113109_c1_g3_i1	1	NO_NT_HIT	NO_NT_HIT	NO_NT_HIT	NO_NT_HIT	NO_NT_HIT	NO_NT_HIT	NO_NT_HIT	NO_NT_HIT	NO_NT_HIT	NO_NT_HIT	NO_NT_HIT	NO_NT_HIT	NO_NT_HIT	NO_NT_HIT	NO_NT_HIT	NO_NT_HIT	NO_NT_HIT
TRINITY_DN7844_c0_g1_i1_1	1	304	32	16	1	AC	GTGTGTGTGTGTGTGTGTGTGTGTGTGTGTGT	NA	1	1	21	22	227	ATCGCTGATAACCACCAGAGCCTCGCCGCCGGATGAGGGGCGGGCTGGCTTGGGGTCGGCTGAATCTCCTGAGGAGACAAacacacagagagGGCTTGAACAAGCACAGCTTATAACAGTGAgtgtgtgtgtgtgtgtgtgtgtgtgtgtgtgtCAGTGTCAGTCTCTGTGCTCTCCCCAGTGTCAGTGTCAGTCTCTGTGCTCTCCCCAGTGTCAGTGTCAGTCTC	ATCGCTGATAACCACCAGAG	GAGACTGACACTGACACTGGG	102	22	182	20	378	21	57.766	58.277	6.7	9.7	3.5109	B	414	CAAACTCCTTCCAGCGACGCGCAGGAACCACGTCAATGATGCAGTACAGCATGCTGCCACACCagagagGGGGCGCTGCAGTGGCgggggggTGCAGGGTGCAggggggggTTCTGTGGTCGCTCTGGCTGCCAGCACAggggggAACGGCATTcacacaGCCCTCACTCTCAGCGGGTCCATCGCTGATAACCACCAGAGCCTCGCCGCCGGATGAGGGGCGGGCTGGCTTGGGGTCGGCTGAATCTCCTGAGGAGACAAacacacagagagGGCTTGAACAAGCACAGCTTATAACAGTGAgtgtgtgtgtgtgtgtgtgtgtgtgtgtgtgtCAGTGTCAGTCTCTGTGCTCTCCCCAGTGTCAGTGTCAGTCTCTGTGCTCTCCCCAGTGTCAGT…	TRINITY_DN7844_c0_g1_i1	1	NO_NT_HIT	NO_NT_HIT	NO_NT_HIT	NO_NT_HIT	NO_NT_HIT	NO_NT_HIT	NO_NT_HIT	NO_NT_HIT	NO_NT_HIT	NO_NT_HIT	NO_NT_HIT	NO_NT_HIT	NO_NT_HIT	NO_NT_HIT	NO_NT_HIT	NO_NT_HIT	NO_NT_HIT
TRINITY_DN83639_c0_g1_i1_701	1	333	32	16	1	AC	TGTGTGTGTGTGTGTGTGTGTGTGTGTGTGTG	NA	1	1	4	146	374	TCACAAGTTTACATGGCAGAAGAATCCCAAGGCCAGCTCTGTTACAGAACAGCACACCTCCACCGTCAAAGCTAACGGCTTCTTTGGGAAGCATCACAGAGACTTTGAGGAGGAACTCCAGACAAGCAAAAGGTCATGCGTTCAGGaaaaaTGACAAGGCCTGGGTGCtgtgtgtgtgtgtgtgtgtgtgtgtgtgtgtgAGAGAAACAGAGAACAGTCACACCCGGGATGAACAAACAGCATTGGCATTGGTATACCCTACaaaaaaaaTTACAATTCAAGAATGCGCCACATATACCACCAGTATGGGCACCAGTATTGGTAATATTACATATACCTCATACTTGTGAATTTTGTACAGTTGTTGGCAAGAC	TCACAAGTTTACATGGCAGAAG	GTCTTGCCAACAACTGTACAAA	146	152	165	22	538	22	57.961	57.869	6.7	7	0.1697	F	632	CAAGAGGATGAGAAGACAATGAtttttGTAACCAAATGCCCATGCGATGAAtgtgtgCCTTTAATTAAGGGAGCTGGAATTAAACAGATCTACACAGGAGATCTGGATTCTAAGAAAGTAAAGGCTGACATATCATACCTAAAATTTGGCAGCCTGCAgtgtgtTCACAAGTTTACATGGCAGAAGAATCCCAAGGCCAGCTCTGTTACAGAACAGCACACCTCCACCGTCAAAGCTAACGGCTTCTTTGGGAAGCATCACAGAGACTTTGAGGAGGAACTCCAGACAAGCAAAAGGTCATGCGTTCAGGaaaaaTGACAAGGCCTGGGTGCtgtgtgtgtgtgtgtgtgtgtgtgtgtgtgtgAGAGAAACAGAGAACAGTCACACCCGGGATGAACA…	TRINITY_DN83639_c0_g1_i1	701	gi|573903208|ref|XM_006639265.1|	79.65	172	35	0	2	173	1199	1370	5e-33	152	Eukaryota	Metazoa	Chordata	Craniata	Actinopterygii	Semionotiformes
cons_gr1790_2	2	85	32	16	1	AC	CACACACACACACACACACACACACACACACA	CA_85_116	1	1	3	34	272	GTCAGgtgtgtGGGAGGGATGTGTACCGNACTGAGAGGGTAGAAAAGAGCCAGCcacacacacacacacacacacacacacacacaNNNNNNNNGCGTCCTGGGTGCTGCGTTTATATCACGAGAAgctgctgctAGGACTNCNGAGGGAACAAGACCAGCCAGGCTCTTAGAAGACGACTTTCTCACCATGCCTGGTAAGAAGATGGCTCAGTACGGGAAGCAGCTGCTGCGCCGGCGTGCCCTGGATTGCAGCATGGAGGAGACTCGCTT	GTCAGGTGTGTGGGAGGGAT	AAGCGAGTCTCCTCCATGCT	34	166	31	20	302	20	62.221	61.468	9.3	8.1	11.689	F	651	ACACGATACAAGCNNGCTGTGGTTTNNTGTGTCAGgtgtgtGGGAGGGATGTGTACCGNACTGAGAGGGTAGAAAAGAGCCAGCcacacacacacacacacacacacacacacacaNNNNNNNNGCGTCCTGGGTGCTGCGTTTATATCACGAGAAgctgctgctAGGACTNCNGAGGGAACAAGACCAGCCAGGCTCTTAGAAGACGACTTTCTCACCATGCCTGGTAAGAAGATGGCTCAGTACGGGAAGCAGCTGCTGCGCCGGCGTGCCCTGGATTGCAGCATGGAGGAGACTCGCTTCGCACGCTGCCTGTCCACGCTGGACCTCGTGGCGCTGGGTGTGGGCAGCACGCTGGGCGCCGgtgtgtACGTGCTGGCgggggAAGTAGCCAGGGAG…	cons_gr1790	2	gi|573890482|ref|XM_006632940.1|	82.64	432	75	0	220	651	1	432	7e-120	441	Eukaryota	Metazoa	Chordata	Craniata	Actinopterygii	Semionotiformes
cons_gr1792_3	3	300	32	16	1	AC	TGTGTGTGTGTGTGTGTGTGTGTGTGTGTGTG	TG_300_331	1	1	4	134	428	ATAAGGTGCCATAATGAACAGGAGTTCTGTTGAGTGATAAAACTGCATGAAAATAACCAGCACCAGCTTTGGTTGTTTATCACAGTTTGCATATAGATACTAACATTGAAGCGGAGAGTAAAACAAGTTTACAGTCATTTCTGAAAACGGTCTGGAtgtgtgtgtgtgtgtgtgtgtgtgtgtgtgtgTTGATAGAAATCAAATAATTATTACAGCTAATCCACAGCCACTGGTTTATGACAGCATGTTTTGTGTATAATTAAAATGTCACAACttttttCTGCAAAACGGTAGCTGCTGCcacacaTCAGTCCtttttttGCAATTTAGTTGAAATTGTAtttttGTAATGAATTTCTaaaaaCATGTGCCCTTGTTTTCATTGACAGTTGAATGCAT…	ATAAGGTGCCATAATGAACAGG	TACAAACATGTTCTGCTTCCAT	134	218	144	22	571	22	58.026	57.304	7.9	8.1	0.7222	F	660	CTTGTTCATGATTTTAAACTTTCCCTGTCAGATTATTATGGCTAAGCCAGCAGGTGGACCCAAAGCCCCTAAACAACAAGGACACTGGGATAAAGACAGTTGGGAGGATGAACCTGATAAATTTGACAGCCATTATTAATTTAATAAGGTGCCATAATGAACAGGAGTTCTGTTGAGTGATAAAACTGCATGAAAATAACCAGCACCAGCTTTGGTTGTTTATCACAGTTTGCATATAGATACTAACATTGAAGCGGAGAGTAAAACAAGTTTACAGTCATTTCTGAAAACGGTCTGGAtgtgtgtgtgtgtgtgtgtgtgtgtgtgtgtgTTGATAGAAATCAAATAATTATTACAGCTAATCCACAGCCACTGGTTTATGACAGCATGTTTTGTGTA…	cons_gr1792	3	gi|90704711|emb|CR925781.6|	86.09	115	16	0	26	140	53134	53248	4e-28	136	Eukaryota	Metazoa	Chordata	Craniata	Actinopterygii	Cypriniformes
cons_gr2545_9	9	568	32	16	1	AC	CACACACACACACACACACACACACACACACA	CA_568_599	1	1	2	22	305	TATGCATTACCACAGACTGAGCCCCTCGGCCGCCCACAACGGGATGCTAAACAGGACCCCACCCACTGCCGCCTTGAGCGCCCCTCCGCCTTTAGTGTCTGCGGGCATCCCCAGACCTGCCTccccccGAAGGACTAccccccTCACTGCCTCCGAGCCCAGGGACTACTcccccTCACGCAAACCCAAAGAAGTGGAAGCTCGATAGCTTCAACCCGacacacANNNNcacacacacacacacacacacacacacacacaCGCACGcacacaCGTACAAAACTGACCTTTCCAAATAGAAATGC	TATGCATTACCACAGACTGAGC	GCATTTCTATTTGGAAAGGTCA	207	22	339	22	643	22	57.932	58.25	8.2	7.9	0.3176	F	706	ACCTGGGAcccccTGCGCGAcccccTGAGGGAGGCGTACCGCAACCTGGACCTGCAGAGGCGGATGGACTTCCAGCTGCGGGCGGAGCAGAGCCACCGCTTCCCTGCGATGTTCGAGCCCGAGCGAGGCTACAGGGACCGGGAGCCCCACGAGTACTCCNACCACGAGCACCTGCTGGAGGCGCGGGCACGGGAGCACGAGCGGCTTAGACAGGCTGAGGAGAGGGAGAGGATGCACCTCCGCGAGGAGCTGGACCGGGCGCGGCTGCACCAGCTTCACCAGTCCACCATCGAGGGCCACCTGCCCCACATGCCACCCTTCATGTccccccTGGGCGGTATGCATTACCACAGACTGAGCCCCTCGGCCGCCCACAACGGGATGCTAAACAGGACCCCA…	cons_gr2545	9	gi|573905002|ref|XM_006640160.1|	87.31	528	64	1	19	546	2632	3156	0	650	Eukaryota	Metazoa	Chordata	Craniata	Actinopterygii	Semionotiformes
cons_gr3386_2	2	549	32	16	1	AC	TGTGTGTGTGTGTGTGTGTGTGTGTGTGTGTG	NO	1	1	6	73	395	TTTGCGACTATTGTAACAGGTGCAACACCTTAGTGCATCTACCCCTAtgtgtgCAgtgtgttttttttATTTCAAttttttATtatatatatttttttAATTCTCAGCAGTGCAGGAGCAGTATAAACACAGTTGCTGANTATGGAACATATCCACTGTAGTTACcacacaAAAATATGTTGCAAGTGTGCCTTTCCACCTTCANTATATGTGCTATACCTGCGACCTATAATATGTCCAGGTCAATGCCAACAGTGACCTTAAGTGTAtgtgtgtgtgtgtgtgtgtgtgtgtgtgtgtgCGTGTGCAtgtgtgtgTCTATAATGTTCATGCACTGGTGATTTTANGGGGAtttttCtttttttCAGATTGACAGGCCAGCAATTGAATATCTC	TTTGCGACTATTGTAACAGGTG	GAGATATTCAATTGCTGGCCT	247	73	280	22	674	21	57.918	58.291	7.9	10.9	1.3731	F	674	TGCTTTCAAAAGTTCTTAACAAATTGATGCAATTGTAAGTGTCACAATTGTCGGCAGCTTTAGTACATCTCATTACAGTAtttttGAACCCTCATTTGTGAACCCTCATTCTACTccccctttttGCTGATTTATGCAGGAACACCCATAATTACACTTTCATCTAAGGTTGAACCACAAAGaaaaaCTGCTGCCGCAAAGCAGTCCTTaaaaaGCCCCTAACAGCACTANGCATGTTTAGTATATTTCACCCTAGACTTCTGGCTCGTTTGCAACAGGTTTGCGACTATTGTAACAGGTGCAACACCTTAGTGCATCTACCCCTAtgtgtgCAgtgtgttttttttATTTCAAttttttATtatatatatttttttAATTCTCAGCAGTGCAGGAGCA…	cons_gr3386	2	NO_NT_HIT	NO_NT_HIT	NO_NT_HIT	NO_NT_HIT	NO_NT_HIT	NO_NT_HIT	NO_NT_HIT	NO_NT_HIT	NO_NT_HIT	NO_NT_HIT	NO_NT_HIT	NO_NT_HIT	NO_NT_HIT	NO_NT_HIT	NO_NT_HIT	NO_NT_HIT	NO_NT_HIT
cons_gr3688_10	10	60	32	16	1	AC	TGTGTGTGTGTGTGTGTGTGTGTGTGTGTGTG	NO	1	1	12.5	2	149	GCACGCATTTGAAGTATTTGTATTtgtgtgtgtgtgtgtgtgtgtgtgtgtgtgtgCGCGCAAGGTTATAATGCACATGAACTAGAATTCAATTTCAGGATGCCCTTGATTTAACATATTGTTAAAGTACAGCACAGTCTGGTAAGACG	GCACGCATTTGAAGTATTTGTA	CGTCTTACCAGACTGTGCTGT	2	72	36	22	184	21	57.936	58.032	6	7.9	1.0958	A	1273	AGTTAGTTTGaaaaaaaaGTGCAGTCTTCCCCACGGCACGCATTTGAAGTATTTGTATTtgtgtgtgtgtgtgtgtgtgtgtgtgtgtgtgCGCGCAAGGTTATAATGCACATGAACTAGAATTCAATTTCAGGATGCCCTTGATTTAACATATTGTTAAAGTACAGCACAGTCTGGTAAGACGCACACCAACTTGTGCCACAATGAGCCAGAGTAATAATACAAGAGTTAATGTCCcacacaAGGGTCATCATCTGCTAGATAATTGACCATGCAACAGTTAGGTGCACTTCAGGAAAGACAAGGTCAATTATCTACAGCTGTGGATGGAATTAATGCTACTATAAACCTATCAAATGAgtgtgtgtGAAGCCtttttGAAGCAGTATTTAAGTTAGT…	cons_gr3688	10	NO_NT_HIT	NO_NT_HIT	NO_NT_HIT	NO_NT_HIT	NO_NT_HIT	NO_NT_HIT	NO_NT_HIT	NO_NT_HIT	NO_NT_HIT	NO_NT_HIT	NO_NT_HIT	NO_NT_HIT	NO_NT_HIT	NO_NT_HIT	NO_NT_HIT	NO_NT_HIT	NO_NT_HIT
cons_gr4473_3	3	230	32	16	1	AC	GTGTGTGTGTGTGTGTGTGTGTGTGTGTGTGT	GT_244_261	1	1	4	23	143	TAAGAAGGCACACGTGAGTACACTTAACGAGTAACTACCCTGGCAGTATTATTGTATTGCCACGTGgtgtgtgtgtgtgtgtgtgtgtgtgtgtgtgtTTAAATGTGGACACCGGTATGAGAACACTTTGTATGAGGCTGACA	TAAGAAGGCACACGTGAGTACA	TGTCAGCCTCATACAAAGTGTT	44	23	164	22	306	22	58.51	57.418	5.4	6.4	1.0916	A	309	AACGAGTAACTACCCTGCAAGTACGAGGTAAAGAGCGAGCTGTTAATTTTGGCGATAGAACAAGTAAGTTTGCATTTTCCAATCGTACAGTAATTTAAGTTTCCTTGGGTATTTATTGTAAAAGGCTGAACACAGCGGGgtgtgtGAAGAATTGAAATTAATTTAAGAAGGCACACGTGAGTACACTTAACGAGTAACTACCCTGGCAGTATTATTGTATTGCCACGTGgtgtgtgtgtgtgtgtgtgtgtgtgtgtgtgtTTAAATGTGGACACCGGTATGAGAACACTTTGTATGAGGCTGACAACG	cons_gr4473	3	NO_NT_HIT	NO_NT_HIT	NO_NT_HIT	NO_NT_HIT	NO_NT_HIT	NO_NT_HIT	NO_NT_HIT	NO_NT_HIT	NO_NT_HIT	NO_NT_HIT	NO_NT_HIT	NO_NT_HIT	NO_NT_HIT	NO_NT_HIT	NO_NT_HIT	NO_NT_HIT	NO_NT_HIT
cons_gr4503_2	2	71	32	16	1	AC	ACACACACACACACACACACACACACACACAC	AC_71_102	1	1	4	36	175	tttATGTATTGAAGAGAACAgggggACTTTGGTATTTGGGTTTGCCATTGGACACGAAGacacacacacacacacacacacacacacacacNNNNGTAGACAAAGAGACGCAAACACAAACAAACAGGCACAAACAGACTCATTcacacaTTGCAGAGGTCAAACCCTAAGAAAC	TTTATGTATTGAAGAGAACAGGG	GTTTCTTAGGGTTTGACCTCTG	36	62	12	23	186	22	55.283	57.037	9.7	6.7	4.6801	F	434	GATAGAGCCtttttATGTATTGAAGAGAACAgggggACTTTGGTATTTGGGTTTGCCATTGGACACGAAGacacacacacacacacacacacacacacacacNNNNGTAGACAAAGAGACGCAAACACAAACAAACAGGCACAAACAGACTCATTcacacaTTGCAGAGGTCAAACCCTAAGAAACAAAATGACATTTTCAATATCTTCATATTGTTGAAACAGTTGTGTAGTGTAATACTCTTATTCTTTTACCTCAAGATTTATGTTTAAAGGTATATCTCAATTAAACTATTATGTCATTAAAATTTAGGGCAGGCCTTTATAGAAACTTGACAATTCGCCTAAATAGCTATTTCTTaaaaaTAACCATAACCACAGATGGaaaaaGTAAGGACCA…	cons_gr4503	2	NO_NT_HIT	NO_NT_HIT	NO_NT_HIT	NO_NT_HIT	NO_NT_HIT	NO_NT_HIT	NO_NT_HIT	NO_NT_HIT	NO_NT_HIT	NO_NT_HIT	NO_NT_HIT	NO_NT_HIT	NO_NT_HIT	NO_NT_HIT	NO_NT_HIT	NO_NT_HIT	NO_NT_HIT
cons_gr4845_3	3	345	32	16	1	AC	ACACACACACACACACACACACACACACACAC	AC_345_376	1	1	3	1	361	CTCTTAGCCATGTGTTTCCTTCATGTTCCAGGTTTAAAACTAGGAACATGACAAATATTGTGGTAGCTGACAAACAAGTTACAAATATTGTGGTTAGTCACTGGCCAGGTTCATTCCAATCCACTTTAATCAGTACACTGTTAAAAGAAGGAGATGAGTTACTGtttttCCCATTGTTGTGCCTTTGACTGTAGTTGGGCAGCAGGGATGtctctcCCGTATAAGAACAATCAACCCAAAATTCAACAAGACAAGCAAAAGCctctctctACATTACCTTAtgtgtgtgtatataGGTCAGTGTAGacacacacacacacacacacacacacacacacGCAGAAGTGTAGATGTTTCCTGC	CTCTTAGCCATGTGTTTCCTTC	GCAGGAAACATCTACACTTCTG	284	1	39	22	399	22	58.009	56.637	8.2	7	1.3714	F	405	GTCAGGACAGAGTAAGTTGAGACCTTATCAGGGCATGACTCTTAGCCATGTGTTTCCTTCATGTTCCAGGTTTAAAACTAGGAACATGACAAATATTGTGGTAGCTGACAAACAAGTTACAAATATTGTGGTTAGTCACTGGCCAGGTTCATTCCAATCCACTTTAATCAGTACACTGTTAAAAGAAGGAGATGAGTTACTGtttttCCCATTGTTGTGCCTTTGACTGTAGTTGGGCAGCAGGGATGtctctcCCGTATAAGAACAATCAACCCAAAATTCAACAAGACAAGCAAAAGCctctctctACATTACCTTAtgtgtgtgtatataGGTCAGTGTAGacacacacacacacacacacacacacacacacGCAGAAGTGTAGATGTTTCCTGC…	cons_gr4845	3	NO_NT_HIT	NO_NT_HIT	NO_NT_HIT	NO_NT_HIT	NO_NT_HIT	NO_NT_HIT	NO_NT_HIT	NO_NT_HIT	NO_NT_HIT	NO_NT_HIT	NO_NT_HIT	NO_NT_HIT	NO_NT_HIT	NO_NT_HIT	NO_NT_HIT	NO_NT_HIT	NO_NT_HIT
cons_gr4921_2	2	59	32	16	1	AC	CACACACACACACACACACACACACACACACA	NO	1	1	4	23	210	AAACACCACCCAGACCTCACAcccccacacacacGCACACGCGcacacacacacacacacacacacacacacacaGAGAGGGGCTGCACACTAGNGATAGAACCAGCAATGATTAATCAGAGATAAATAGTCAAGCTAAATAAAGTCCACGAGATGCTTCTTTaaaaaCATCTGAATAAATCATGTAGTGCTCTATTTATGAATCCATTG	AAACACCACCCAGACCTCAC	CAATGGATTCATAAATAGAGCAC	23	112	16	20	225	23	59.859	55.609	6.4	7.9	7.2504	F	689	GcccccACGACACCGAAACACCACCCAGACCTCACAcccccacacacacGCACACGCGcacacacacacacacacacacacacacacacaGAGAGGGGCTGCACACTAGNGATAGAACCAGCAATGATTAATCAGAGATAAATAGTCAAGCTAAATAAAGTCCACGAGATGCTTCTTTaaaaaCATCTGAATAAATCATGTAGTGCTCTATTTATGAATCCATTGTTTTAATAGAATTTCTAtttttAGAATAATTTAGAATCTCAAATGCATATGTTACAAGCGGCCTGCTCACTGCTTCTCAGGCAGCTTTTGACCATGAGTGTGGTCAGTTCTCAGCTGGAGCGGGTGCNTCTGACCgtgtgtTGCTGTGTCTCTGTAGCGCTCTGCTAGTGGATA…	cons_gr4921	2	gi|657763473|ref|XM_008318211.1|	74.84	306	67	7	385	688	952	1249	3e-42	183	Eukaryota	Metazoa	Chordata	Craniata	Actinopterygii	Pleuronectiformes
cons_gr5618_3	3	251	32	16	1	AC	GTGTGTGTGTGTGTGTGTGTGTGTGTGTGTGT	GT_251_282	1	1	4	20	143	ACtgtgtgGGAGAAGAATTGATAGTGAGTTTGTGGTAAATTACAGGTAGGCGAGGGGAGGGCGAGGTGAGCgtgtgtgtgtgtgtgtgtgtgtgtgtgtgtgtNNNNNNNNNNNNNNCTGCAGGTAGCAGTGACAACGGCAAG	ACTGTGTGGGAGAAGAATTGAT	CTTGCCGTTGTCACTGCTAC	49	20	180	22	322	20	57.639	59.515	6.9	6.9	3.876	F	339	GGAACACAAATCTGTGCTCTTTAGAGCACagagagCgagagaGGGAGAGGGAGGACAGgagagaGGACAATCAATCCTTAgtgtgtCCGAGAGGCGgagagaGGAGCTGGCAACAGGCACTGTGAGGAAAGGGAGAGTTGAGACTGTGATTGAAAGAACAGACTAGCTTCTGATCCTTAACtgtgtgGGAGAAGAATTGATAGTGAGTTTGTGGTAAATTACAGGTAGGCGAGGGGAGGGCGAGGTGAGCgtgtgtgtgtgtgtgtgtgtgtgtgtgtgtgtNNNNNNNNNNNNNNCTGCAGGTAGCAGTGACAACGGCAAGCagagagagagGCTATG	cons_gr5618	3	NO_NT_HIT	NO_NT_HIT	NO_NT_HIT	NO_NT_HIT	NO_NT_HIT	NO_NT_HIT	NO_NT_HIT	NO_NT_HIT	NO_NT_HIT	NO_NT_HIT	NO_NT_HIT	NO_NT_HIT	NO_NT_HIT	NO_NT_HIT	NO_NT_HIT	NO_NT_HIT	NO_NT_HIT
cons_gr8898_2	2	600	32	16	1	AC	ACACACACACACACACACACACACACACACAC	AC_600_631	1	1	5	75	266	TGAGCTTTCAGTGTATTTGTTTGTTTTATAAATGTCTGTGATGCAATTTCAGCNCTCATGAATGGTACAGGATTGGCAGTTTgagagaCTGACATCTAATATTCAGCACAGAAGGCACTGCTAAACTTGCATAAGTacacacacacacacacacacacacacacacacNCACNNNANANNNNNANACNNNCNNNNNCACANNNNNNCACANNCNNNNATTTACGAGGTGTCTAAGAGTAAGATACTCATAAGCTTGTTACCCTGAC	TGAGCTTTCAGTGTATTTGTTTG	GTCAGGGTAACAAGCTTATGAGT	113	75	464	23	729	23	57.212	56.663	7	6.4	4.1246	B	732	GGAGAGCGACACGTTCCGCATGGAGTTCCTGCTCATTCCCGTGGTGGGCCTGTCCTTCCTGGAGAACTACGCCTTCAccccccTTGAGATCCTGTGGACCTTCTCTATCTACCTGGAGTCGGTGGCGATCCTGCCGCAGCTCTTCATGATCTCGAAGACGGGCGAGGCCGAGTCCATCACCACGCACTACCTCTTCTTCCTGGGCCTGTACcgcgcgCTCTACCTGGCCAACTGGATCTGGCGCTACAACCAGGAGGGCTTCTTCGACCAGATCGCTGTGGTGTCCGGGGCCGTGCAGACCATCTTCTACTGTGACTTCTTCTACCTGTACTTCACCAAAGTGTTGAAAGGGAAGAAGATGAGCCTGCCNATGCCAGTGTGAGAAGCTGACTGTCTGTC…	cons_gr8898	2	gi|657581151|ref|XM_008296356.1|	85.53	387	53	1	1	384	1397	1783	7e-121	444	Eukaryota	Metazoa	Chordata	Craniata	Actinopterygii	Perciformes
TRINITY_DN212363_c0_g1_i1_1	1	209	30	15	1	AC	GTGTGTGTGTGTGTGTGTGTGTGTGTGTGT	NA	1	1	3	2	142	TTTGTAGCGTTCTGCATTGTAAATTAAATAGGCATCAAAAGCAGATGTTAGGACTGTTGCAGAAGTGCTAATCGATTATAAATACCCgtgtgtgtgtgtgtgtgtgtgtgtgtgtgtATAAAGCAGGTCATATGTAACTGAG	TTTGTAGCGTTCTGCATTGTAA	CTCAGTTACATATGACCTGCTTT	65	2	122	22	263	23	58.568	55.37	6	8.5	4.198	A	263	TTTCTAAGTTTACaaaaaCATGATGTATAGAATTAGATTCAGCAAGCAAATGAGAACGTGCTGTTTGTGCATCCAGTCAAAGTTAGAAGCAAGGATGCACCCagagagGAATGATTTGAAATTTGTAGCGTTCTGCATTGTAAATTAAATAGGCATCAAAAGCAGATGTTAGGACTGTTGCAGAAGTGCTAATCGATTATAAATACCCgtgtgtgtgtgtgtgtgtgtgtgtgtgtgtATAAAGCAGGTCATATGTAACTGAG	TRINITY_DN212363_c0_g1_i1	1	NO_NT_HIT	NO_NT_HIT	NO_NT_HIT	NO_NT_HIT	NO_NT_HIT	NO_NT_HIT	NO_NT_HIT	NO_NT_HIT	NO_NT_HIT	NO_NT_HIT	NO_NT_HIT	NO_NT_HIT	NO_NT_HIT	NO_NT_HIT	NO_NT_HIT	NO_NT_HIT	NO_NT_HIT
TRINITY_DN212664_c0_g1_i1_1	1	298	30	15	1	AC	ACACACACACACACACACACACACACACAC	NA	1	1	3	3	145	GGGAGAATATGCAAATCTGAACTCTATgggggTGATCTGGGTATTGCCAAGACCATTCAAATGTCTTCCGTTGTTTTAGAGACGCCTCATacacacacacacacacacacacacacacacGAGACTTACACTGGAGgagagaTGG	GGGAGAATATGCAAATCTGAAC	CCATCTCTCCTCCAGTGTAAGT	68	3	208	22	352	22	57.692	57.399	6.7	5.7	0.9091	F	353	GGGAAATCCTTTTATAACTTTGTAAGacacacTTATTTAACACTGCAGTATGAATAAATACATTCTTGCCTGCAGGGCTTTGAGTGCAGAATAACCTGTTGGAATACACTGCATGCACTGTTTTCCAATGTATTAATGTACACAGCTATGCAAATGATGGGAGGGTTTTAATGCATTCAAATTAGAAAGAAATGCACAGTACATAACGGGAGAATATGCAAATCTGAACTCTATgggggTGATCTGGGTATTGCCAAGACCATTCAAATGTCTTCCGTTGTTTTAGAGACGCCTCATacacacacacacacacacacacacacacacGAGACTTACACTGGAGgagagaTGGG	TRINITY_DN212664_c0_g1_i1	1	NO_NT_HIT	NO_NT_HIT	NO_NT_HIT	NO_NT_HIT	NO_NT_HIT	NO_NT_HIT	NO_NT_HIT	NO_NT_HIT	NO_NT_HIT	NO_NT_HIT	NO_NT_HIT	NO_NT_HIT	NO_NT_HIT	NO_NT_HIT	NO_NT_HIT	NO_NT_HIT	NO_NT_HIT
TRINITY_DN55357_c0_g1_i1_1	1	230	30	15	1	AC	CACACACACACACACACACACACACACACA	NA	1	1	5	1	129	AAGCGATGATGCTTTGTACTTCACAGTGATAAGAAAACGCAACCaaaaaaGCGAGATTGGTcaccaccacGATCATcacacacacacacacacacacacacacacaACAGCACAATGATATGTGGACAT	AAGCGATGATGCTTTGTACTTC	ATGTCCACATATCATTGTGCTG	54	1	154	22	282	22	58.542	58.38	6.4	8.5	0.9218	F	287	GTcccccccTGATATTTACATTTAACTAACGATAAAGGTTTCTATgagaaggagaaggagaagGAGGAgggggTCGATGACGACTCGCAATTCACATTAACAAGGTTTCTAATTTCTCTTTCAGGGAGGAGTGGCGGTAGGTAGGATAAGAATAAGCGATGATGCTTTGTACTTCACAGTGATAAGAAAACGCAACCaaaaaaGCGAGATTGGTcaccaccacGATCATcacacacacacacacacacacacacacacaACAGCACAATGATATGTGGACATTTTAC	TRINITY_DN55357_c0_g1_i1	1	NO_NT_HIT	NO_NT_HIT	NO_NT_HIT	NO_NT_HIT	NO_NT_HIT	NO_NT_HIT	NO_NT_HIT	NO_NT_HIT	NO_NT_HIT	NO_NT_HIT	NO_NT_HIT	NO_NT_HIT	NO_NT_HIT	NO_NT_HIT	NO_NT_HIT	NO_NT_HIT	NO_NT_HIT
cons_gr3090_3	3	300	30	15	1	AC	TGTGTGTGTGTGTGTGTGTGTGTGTGTGTG	NO	1	1	3	37	245	CAACCAAGCAACAGGAGTAAAAGTTTTAGTAGCAATGTGTACATGTTTATTTTAGGGTtgtgtgtgtgtgtgtgtgtgtgtgtgtgtgTATGCACATGttttttttCTTTCTTTAtttttGTACTATTTGTACACCATTTGTACACCTCCCTGTGACACGACATGGGCCACGGCATCCCTTCGGACCTCTTCCGGTGCCTTTGCCACAAAGCGCACAGTGGCCGCCTTAATGGCAGCGGAGACAC	CAACCAAGCAACAGGAGTAAA	GTGTCTCCGCTGCCATTAAG	37	137	242	21	486	20	57.948	60.796	6	6.3	5.848	F	630	GGTGTGCTGATTCAACTNGNNNNNNTGNNNGNNNGTNTNNNNNNNNNNNNNNGNNCNNNNNNNNNNNNNCTCTCGGACTTTGGAGTAGTCGCCGAGGATAGCCGCCCACCGGGAAGTCCTCACACCTTTGGACTTGGTgggggATGGGTGGAGGCGGCAGAGCTGGATGCAGATGGCCTCGACGAGTCTGCTCGTCTGTGGCCACTGGGCAGGTCCCAAGCCCTGTCCGAGTAGGCACCTGCAACCAAGCAACAGGAGTAAAAGTTTTAGTAGCAATGTGTACATGTTTATTTTAGGGTtgtgtgtgtgtgtgtgtgtgtgtgtgtgtgTATGCACATGttttttttCTTTCTTTAtttttGTACTATTTGTACACCATTTGTACACCTCCCTGTGACA…	cons_gr3090	3	NO_NT_HIT	NO_NT_HIT	NO_NT_HIT	NO_NT_HIT	NO_NT_HIT	NO_NT_HIT	NO_NT_HIT	NO_NT_HIT	NO_NT_HIT	NO_NT_HIT	NO_NT_HIT	NO_NT_HIT	NO_NT_HIT	NO_NT_HIT	NO_NT_HIT	NO_NT_HIT	NO_NT_HIT
cons_gr3514_5	5	414	30	15	1	AC	CACACACACACACACACACACACACACACA	CA_414_443	1	1	3	46	177	ATCTTCAGTTGCTGCCAAGTACGTTTTGTGCCGGTTGGGTTGCACCTGCATAAATATTAAACACGCGcacacacacacacacacacacacacacacaNNNNNNNNNNNNNNNNNNNNNNNNNNNNNNGACACATTTATCTCTAGACTGCAGGAATGTAATTGGTGATCTCCCACATC	ATCTTCAGTTGCTGCCAAGTA	GATGTGGGAGATCACCAATTAC	46	58	347	21	523	22	57.648	58.241	5.7	5.6	1.5928	A	554	TGNANNCNNANNNNNNTNTCAGNCNTNNNNNNTNNTTNTNTTGNNNANNNANTNGANNTNNAANNNNAANATNNNCNGNANNNANNNNNNTNGNGANNNGNNNNTNNNANNNCNNTTNGNTGTTNNNNNANTNNCNNATNNNCANNNNNTTNAANNNTNNNNNTNTTNNGNTNNNTNNANNATTNACTNNtttttttGCTTAGAAAATTTCACTAACTACTTAAatatatCACATGTTGAATGTAGCCACTGAATGTGGTTTAATTAGGTAGGGTAGGCTAAACAACATCACAATTGCTTGTAATGAAATTATACCTTACCTGTTTGAATTATAtttttATATTTCATCTTCAGTTGCTGCCAAGTACGTTTTGTGCCGGTTGGGTTGCACCTGCATAA…	cons_gr3514	5	gi|499534783|dbj|AB780550.1|	73.87	199	47	2	197	395	81562	81369	3e-23	120	Eukaryota	Metazoa	Chordata	Craniata	Actinopterygii	Perciformes
cons_gr3984_2	2	225	30	15	1	AC	CACACACACACACACACACACACACACACA	CA_225_254	1	1	4	11	286	TGGACTTTGAAATGTAATACTGCATAGTTGATATTGAatatatAAAGAGAATTAAAAGTGGAATACCAATTCATTTTCCTTTATAGTTATTATGATAGACATGAACTGGGAATGGCAGTTGACTTAAAACCAACAGaaaaaTACAAAACaaaaaCAATCATCTTAGTTTAGATGAATACTTaaaaaaaTGCATTATaaaaaaaaaaaCCTATTAAGAATGACACcacacacacacacacacacacacacacacaNNNNNNNNTCATGTATGAAAGGCCAACATTGT	TGGACTTTGAAATGTAATACTGC	ACAATGTTGGCCTTTCATACA	201	11	1	23	286	21	56.127	58.013	7.9	5.6	3.8852	F	314	TGGACTTTGAAATGTAATACTGCATAGTTGATATTGAatatatAAAGAGAATTAAAAGTGGAATACCAATTCATTTTCCTTTATAGTTATTATGATAGACATGAACTGGGAATGGCAGTTGACTTAAAACCAACAGaaaaaTACAAAACaaaaaCAATCATCTTAGTTTAGATGAATACTTaaaaaaaTGCATTATaaaaaaaaaaaCCTATTAAGAATGACACcacacacacacacacacacacacacacacaNNNNNNNNTCATGTATGAAAGGCCAACATTGTTTGACCACAGTATACAGTTTTGaaaaaG	cons_gr3984	2	NO_NT_HIT	NO_NT_HIT	NO_NT_HIT	NO_NT_HIT	NO_NT_HIT	NO_NT_HIT	NO_NT_HIT	NO_NT_HIT	NO_NT_HIT	NO_NT_HIT	NO_NT_HIT	NO_NT_HIT	NO_NT_HIT	NO_NT_HIT	NO_NT_HIT	NO_NT_HIT	NO_NT_HIT
cons_gr4195_2	2	343	30	15	1	AC	CACACACACACACACACACACACACACACA	NO	1	1	7	52	208	CCATTCAATATTCCAacacacAAAGCTAATTTGTCATTTGTCAAATCATACAGAGATTTCTTCTGTCGCttttttGCCATTGCCATGGTTTTATTTGATTTCTCCcacacacacacacacacacacacacacacaNNNNNNACNNNNNCANNCAGTAAATAGGTTAATGCCTTTTGAGTTTTCttttttCGTCAATTCATTGATTTCC	CCATTCAATATTCCAACACACA	GGAAATCAATGAATTGACGAA	83	52	238	22	445	21	58.267	57.533	6.4	8.4	1.7343	F	446	ATGAAATGGCGTCATGAAAAGATAGCAGTGAATGTTACTGAAGGATGTCATCATGGCATTCATGTCCAGAGTTAATAATACACAAGGAGGTAGCTGCAGGTTTTATGTTGATTAATATTCAAAGCTTCTGAAAGTTTCGCAGCCGTACCACCTGATTGTATAACAACCTTTCTAATGCTTGTCGGTACTGCTTGCTGTGCCGGCCCCTCGGACCAGCCTGCTTGATTGCTCAGCTTGCCATTCAATATTCCAacacacAAAGCTAATTTGTCATTTGTCAAATCATACAGAGATTTCTTCTGTCGCttttttGCCATTGCCATGGTTTTATTTGATTTCTCCcacacacacacacacacacacacacacacaNNNNNNACNNNNNCANNCAGTAAATAG…	cons_gr4195	2	NO_NT_HIT	NO_NT_HIT	NO_NT_HIT	NO_NT_HIT	NO_NT_HIT	NO_NT_HIT	NO_NT_HIT	NO_NT_HIT	NO_NT_HIT	NO_NT_HIT	NO_NT_HIT	NO_NT_HIT	NO_NT_HIT	NO_NT_HIT	NO_NT_HIT	NO_NT_HIT	NO_NT_HIT
cons_gr4322_2	2	223	30	15	1	AC	GTGTGTGTGTGTGTGTGTGTGTGTGTGTGT	GT_223_252	1	1	6	37	166	GGAGATTTGCTACTTCATGTGATCATTTTAAACAAAGCCCCTGCAACCCATGGCACAATCAACCCGAGGCAACTCAAgtgtgtgtgtgtgtgtgtgtgtgtgtgtgtNNTTATTTTATAATTAGTTGTACTCAAGTTTACATACCCCAGTGGAAATGTGTAATTTC	GGAGATTTGCTACTTCATGTGAT	GAAATTACACATTTCCACTGGG	54	37	146	23	311	22	57.388	58.353	6.3	9.7	1.9649	A	319	GGCGTCCCGAAAATGTGGATGAGGCCATCGACCACCTGCTAAACCTggaggaggaATATGTAAGTGGCTTTGGCATCCAGAGTTACTTAAGATTTAACCACAGAAGAAATGCATGCATGTTCCAtttttATGTAGTAGACAGGCTGGAGATTTGCTACTTCATGTGATCATTTTAAACAAAGCCCCTGCAACCCATGGCACAATCAACCCGAGGCAACTCAAgtgtgtgtgtgtgtgtgtgtgtgtgtgtgtNNTTATTTTATAATTAGTTGTACTCAAGTTTACATACCCCAGTGGAAATGTGTAATTTCTAGAAATT	cons_gr4322	2	NO_NT_HIT	NO_NT_HIT	NO_NT_HIT	NO_NT_HIT	NO_NT_HIT	NO_NT_HIT	NO_NT_HIT	NO_NT_HIT	NO_NT_HIT	NO_NT_HIT	NO_NT_HIT	NO_NT_HIT	NO_NT_HIT	NO_NT_HIT	NO_NT_HIT	NO_NT_HIT	NO_NT_HIT
cons_gr4529_2	2	88	30	15	1	AC	ACACACACACACACACACACACACACACAC	AC_88_117	1	1	3	41	165	CAAACAAACTTTGAGACTGGGTGAGTAAAACTGTCAGTATGTGGtttttGTATTAAATTAAAAacacacacacacacacacacacacacacacNNNNNNNNNNNNTCTGGAGAAACAGGTGAgggggTGAGGATACACTCTAGATTACTAACCAGCATTCTGGGC	CAAACAAACTTTGAGACTGGGT	GCCCAGAATGCTGGTTAGTAAT	41	50	25	22	189	22	58.278	59.528	9.4	5.6	1.8057	F	438	GgagagaATGACTGGGCCATCCTTCAAACAAACTTTGAGACTGGGTGAGTAAAACTGTCAGTATGTGGtttttGTATTAAATTAAAAacacacacacacacacacacacacacacacNNNNNNNNNNNNTCTGGAGAAACAGGTGAgggggTGAGGATACACTCTAGATTACTAACCAGCATTCTGGGCAAGGTTaaaaaagggggCTTGGGTTATGGCACAATGATCTACTTTTCACTCTGGCCTTATGTGTTTGAAGTTATGGATGATTAAAAGTGTCTCGGGGCCCCTCAGCACATCCAAACCTCACAGCTTCCTCTGCCCTGCCCCTGCCTCACAGTCCCCTCACACTcacacaCTGTGCAAAGGATATTCCTGGCATGCTTCTCCTTCACAGCA…	cons_gr4529	2	NO_NT_HIT	NO_NT_HIT	NO_NT_HIT	NO_NT_HIT	NO_NT_HIT	NO_NT_HIT	NO_NT_HIT	NO_NT_HIT	NO_NT_HIT	NO_NT_HIT	NO_NT_HIT	NO_NT_HIT	NO_NT_HIT	NO_NT_HIT	NO_NT_HIT	NO_NT_HIT	NO_NT_HIT
cons_gr4576_3	3	67	30	15	1	AC	GTGTGTGTGTGTGTGTGTGTGTGTGTGTGT	GT_67_94	1	1	2	12	161	AGATTTCCTTCTGTGTCCAGGTGCTCCCTCTATCgtgtgtgtgtgtgtgtgtgtgtgtgtgtgtCCTTTAACCCCTCACTTCACTTAACCCCTCAGCTGGGaaaaaCATCTTTGCAAAACATAAATGCATGCAATTAAAAGAGCGGACACTGCACTGTAAA	AGATTTCCTTCTGTGTCCAGGT	TTTACAGTGCAGTGTCCGCT	12	77	33	22	193	20	59.115	59.515	7.9	11.4	4.6295	F	331	TGCttttttCTGtttttACAATTTTATGGCCCAGATTTCCTTCTGTGTCCAGGTGCTCCCTCTATCgtgtgtgtgtgtgtgtgtgtgtgtgtgtgtCCTTTAACCCCTCACTTCACTTAACCCCTCAGCTGGGaaaaaCATCTTTGCAAAACATAAATGCATGCAATTAAAAGAGCGGACACTGCACTGTAAAACATTTAGGTAAATACTTCTCACAAGGTACACTTCTTTCTTAGGGCTTGATCTGATCAACCTACAGCCTGCTGGGATGAGCCTCACCTGCTTTATATTAGAGCATTTTCAGCACCTGGATCGCATCAGCCACTTACTT	cons_gr4576	3	NO_NT_HIT	NO_NT_HIT	NO_NT_HIT	NO_NT_HIT	NO_NT_HIT	NO_NT_HIT	NO_NT_HIT	NO_NT_HIT	NO_NT_HIT	NO_NT_HIT	NO_NT_HIT	NO_NT_HIT	NO_NT_HIT	NO_NT_HIT	NO_NT_HIT	NO_NT_HIT	NO_NT_HIT
cons_gr5585_2	2	76	30	15	1	AC	TGTGTGTGTGTGTGTGTGTGTGTGTGTGTG	NO	1	1	6	46	168	TGAGGTATGCAACATCAACTTTTACAGACTAAATCTGAAAATCAGCAAATCAGCaaaaaGGGGCTGGAtgtgtgtgtgtgtgtgtgtgtgtgtgtgtgGGAgggggggTGGTTAATGTATGACTGACATGTCAGTTTCAATAATACAAGGTTCACATCACAGCTGGTA	TGAGGTATGCAACATCAACTTT	TACCAGCTGTGATGTGAACCT	46	49	8	22	175	21	57.304	58.229	6.7	7.9	1.9258	F	653	AGAATGTTGAGGTATGCAACATCAACTTTTACAGACTAAATCTGAAAATCAGCAAATCAGCaaaaaGGGGCTGGAtgtgtgtgtgtgtgtgtgtgtgtgtgtgtgGGAgggggggTGGTTAATGTATGACTGACATGTCAGTTTCAATAATACAAGGTTCACATCACAGCTGGTAAACAGTTTCTGTGCACTGATAAATCAGGTGTATGGGACCTCATCTCTTTAGGGTGATACTCGATATGGATATCTATAATGCATGTGGTTGCGGacacacAATTCAATAGCGCAGAGCTAAGAAACAACTANCAAATTAGAGATGCAAAGACAAGGTGCGTTTTAGAAGGGAAAATAATAGGCTGGAAAGCAAGAGCAAGACAAAGAAAAGCAATGGAAGAGATG…	cons_gr5585	2	NO_NT_HIT	NO_NT_HIT	NO_NT_HIT	NO_NT_HIT	NO_NT_HIT	NO_NT_HIT	NO_NT_HIT	NO_NT_HIT	NO_NT_HIT	NO_NT_HIT	NO_NT_HIT	NO_NT_HIT	NO_NT_HIT	NO_NT_HIT	NO_NT_HIT	NO_NT_HIT	NO_NT_HIT
cons_gr7904_2	2	77	30	15	1	AC	CACACACACACACACACACACACACACACA	NO	1	1	4	47	174	CAATATCACCACTTGACTTTGCACCTGCATTAAAACCAACACAACACAGGTTCAACTGAGTTCACACGGcacacacacacacacacacacacacacacaATACAGCCAAGGAGCGCATGGTCCATcacacacaTACAATACAGCTAAGAAGCGCATGGTCCATTTAGGAGTAAA	CAATATCACCACTTGACTTTGC	TTTACTCCTAAATGGACCATGC	47	53	8	22	181	22	57.304	58.138	8.8	8.4	0.8344	B	630	AGAATATCAATATCACCACTTGACTTTGCACCTGCATTAAAACCAACACAACACAGGTTCAACTGAGTTCACACGGcacacacacacacacacacacacacacacaATACAGCCAAGGAGCGCATGGTCCATcacacacaTACAATACAGCTAAGAAGCGCATGGTCCATTTAGGAGTAAATCATCAACAGACtttttAGTCACTCAACCCATTTTGaaaaaGGGTTTGTAAAGAATCAGTGTGCATTGAACCGCCTGTGTATCTGAGTAGTATAGGTATTAAGAATCATTAGTGTCAGTAACAGGAGCAGCATGGCGCCACAGCTCAGGCAGTACTGGAAGTGTGCAGACTGGATTAGAAAGGTCTGTAGTTCCAGTAGCTGGAGAACACAGAAATCT…	cons_gr7904	2	gi|597743492|ref|XM_007233760.1|	81.95	277	50	0	352	628	897	621	6e-70	275	Eukaryota	Metazoa	Chordata	Craniata	Actinopterygii	Characiformes
cons_gr7905_2	2	77	30	15	1	AC	CACACACACACACACACACACACACACACA	NO	1	1	4	47	174	CAATATCACCACTTGACTTTGCACCTGCATTAAAACCAACACAACACAGGTTCAACTGAGTTCACACGGcacacacacacacacacacacacacacacaATACAGCCAAGGAGCGCATGGTCCATcacacacaTACAATACAGCTAAGAAGCGCATGGTCCATTTAGGAGTAAA	CAATATCACCACTTGACTTTGC	TTTACTCCTAAATGGACCATGC	47	53	8	22	181	22	57.304	58.138	8.8	8.4	0.8344	B	630	AGAATATCAATATCACCACTTGACTTTGCACCTGCATTAAAACCAACACAACACAGGTTCAACTGAGTTCACACGGcacacacacacacacacacacacacacacaATACAGCCAAGGAGCGCATGGTCCATcacacacaTACAATACAGCTAAGAAGCGCATGGTCCATTTAGGAGTAAATCATCAACAGACtttttAGTCACTCAACCCATTTTGaaaaaGGGTTTGTAAGTAATCAGTGTACATTGAACCTCCTGTGTATCTGAGTAGTACAGGTACGAGCATCATTAGTGAAACAGGACCAGCATGGCGCCACAGCTCAGGCAGTACTGGAAGTGTGCAGACTGGATTAGAAAGGTCTGTAGTTCCAGTAGCTGGAGAACACAGAAATCTGaaaa…	cons_gr7905	2	NO_NT_HIT	NO_NT_HIT	NO_NT_HIT	NO_NT_HIT	NO_NT_HIT	NO_NT_HIT	NO_NT_HIT	NO_NT_HIT	NO_NT_HIT	NO_NT_HIT	NO_NT_HIT	NO_NT_HIT	NO_NT_HIT	NO_NT_HIT	NO_NT_HIT	NO_NT_HIT	NO_NT_HIT
cons_gr8276_3	3	74	30	15	1	AC	GTGTGTGTGTGTGTGTGTGTGTGTGTGTGT	GT_74_99	1	1	4	14	282	CCCACAAATATAGGAATGCAAACAtgtgtgTTTCAgtgtgtgtgtgtgtgtgtgtgtgtgtgtgtCTGAGGTACAGTTAAGAAATGTAGAGGGACTGGAAATCTTAGAACAGGTAAACCTGAATGCCAAGCAAATCAGCTCAGATCAATTGCCTGTCGTGTTTTAAGTTTATTTTAATaaaaaaataaaataaaataaaaAGTGCAAGGCCTAGGCCTAAAGGCTTCTTCGGTTGAATCCAGGAGCTAGTAtttttCAATGGCTCTTCTCCAAGATCAGTTA	CCCACAAATATAGGAATGCAA	TAACTGATCTTGGAGAAGAGCC	14	195	39	21	320	22	57.533	57.695	8.8	9.4	1.7719	F	337	ATGCATTaaaaaaaTATAGTGAGAGTCAATTAGAAGTCCCCACAAATATAGGAATGCAAACAtgtgtgTTTCAgtgtgtgtgtgtgtgtgtgtgtgtgtgtgtCTGAGGTACAGTTAAGAAATGTAGAGGGACTGGAAATCTTAGAACAGGTAAACCTGAATGCCAAGCAAATCAGCTCAGATCAATTGCCTGTCGTGTTTTAAGTTTATTTTAATaaaaaaataaaataaaataaaaAGTGCAAGGCCTAGGCCTAAAGGCTTCTTCGGTTGAATCCAGGAGCTAGTAtttttCAATGGCTCTTCTCCAAGATCAGTTATCTTAATGCTTATCATG	cons_gr8276	3	NO_NT_HIT	NO_NT_HIT	NO_NT_HIT	NO_NT_HIT	NO_NT_HIT	NO_NT_HIT	NO_NT_HIT	NO_NT_HIT	NO_NT_HIT	NO_NT_HIT	NO_NT_HIT	NO_NT_HIT	NO_NT_HIT	NO_NT_HIT	NO_NT_HIT	NO_NT_HIT	NO_NT_HIT
TRINITY_DN105589_c3_g4_i1_1	1	120	28	14	1	AC	GTGTGTGTGTGTGTGTGTGTGTGTGTGT	NA	1	1	2	30	175	TGTTTCATATAGATCGGAAGATGATAACATCCTGAAGATACTGTAATTGTATAACTaaaaaaaGAAAATGTTTGAATTTATTGCAGACAATAGAATGgtgtgtgtgtgtgtgtgtgtgtgtgtgtTTAttttttAttttttttGGACCGTCACaaaaaCGCCACCCTCGCTTATT	TGTTTCATATAGATCGGAAGATGA	AATAAGCGAGGGTGGCGTTT	73	30	23	24	197	20	57.797	63.028	6.6	8.7	9.2315	F	202	GTTCCTCAAAAGTAACCATGTATGTTTCATATAGATCGGAAGATGATAACATCCTGAAGATACTGTAATTGTATAACTaaaaaaaGAAAATGTTTGAATTTATTGCAGACAATAGAATGgtgtgtgtgtgtgtgtgtgtgtgtgtgtTTAttttttAttttttttGGACCGTCACaaaaaCGCCACCCTCGCTTATTGCGAC	TRINITY_DN105589_c3_g4_i1	1	NO_NT_HIT	NO_NT_HIT	NO_NT_HIT	NO_NT_HIT	NO_NT_HIT	NO_NT_HIT	NO_NT_HIT	NO_NT_HIT	NO_NT_HIT	NO_NT_HIT	NO_NT_HIT	NO_NT_HIT	NO_NT_HIT	NO_NT_HIT	NO_NT_HIT	NO_NT_HIT	NO_NT_HIT
TRINITY_DN107814_c0_g2_i1_1	1	44	28	14	1	AC	TGTGTGTGTGTGTGTGTGTGTGTGTGTG	NA	1	1	12	9	287	GCTTGTCTCTGTGTCTCtgtgtgtgTCTGTCtgtgtgtgtgtgtgtgtgtgtgtgtgtgCTTACAATGGAAGACTGCTACAAGAATAGAGAATACCATGCTAtttttttttttAGGACAAATAGCatatatGGATTTTAGGATACATGAAGCAGCAATTCCAAGCTTCCAAAAGTAGTGACTGACGATACCGATTTAGAAAGTGAAGAAATCCAATGGGCCTGATCACTCCTTAGCAAAGTAtttttCAAAACCAAATAAGAAAACGTGCTGCAGATTCCATACACT	GCTTGTCTCTGTGTCTCTGTGT	AGTGTATGGAATCTGCAGCAC	9	207	13	22	299	21	57.145	57.838	6.4	7.9	2.0168	F	628	GATGAAGGCAGCGCTTGTCTCTGTGTCTCtgtgtgtgTCTGTCtgtgtgtgtgtgtgtgtgtgtgtgtgtgCTTACAATGGAAGACTGCTACAAGAATAGAGAATACCATGCTAtttttttttttAGGACAAATAGCatatatGGATTTTAGGATACATGAAGCAGCAATTCCAAGCTTCCAAAAGTAGTGACTGACGATACCGATTTAGAAAGTGAAGAAATCCAATGGGCCTGATCACTCCTTAGCAAAGTAtttttCAAAACCAAATAAGAAAACGTGCTGCAGATTCCATACACTGGTTTTGATGCAGTTGCCATGAGCAGACCCTCTCCTTTCTCGTCTAATATTTCTAGTGAATGCAGAACCCACTTCTGCTgggggAAAGCAAGtttttttt…	TRINITY_DN107814_c0_g2_i1	1	NO_NT_HIT	NO_NT_HIT	NO_NT_HIT	NO_NT_HIT	NO_NT_HIT	NO_NT_HIT	NO_NT_HIT	NO_NT_HIT	NO_NT_HIT	NO_NT_HIT	NO_NT_HIT	NO_NT_HIT	NO_NT_HIT	NO_NT_HIT	NO_NT_HIT	NO_NT_HIT	NO_NT_HIT
TRINITY_DN111862_c0_g1_i3_1	1	33	28	14	1	AC	CACACACACACACACACACACACACACA	NA	1	1	16	5	133	CTGAAGGTCCTGCTCTGAGGCTCTGcacacacacacacacacacacacacacaGCGCTCTGAAGGAATCCTCCaggaggaggaggGTGGATTTGAAGCTGCTGAAGGTCCTGCTCTCGGGCTCTGCTCTTACC	CTGAAGGTCCTGCTCTGAGG	GGTAAGAGCAGAGCCCGAGA	5	60	8	20	140	20	60.127	61.956	8.2	8.4	10.083	B	379	GAAGCTGCTGAAGGTCCTGCTCTGAGGCTCTGcacacacacacacacacacacacacacaGCGCTCTGAAGGAATCCTCCaggaggaggaggGTGGATTTGAAGCTGCTGAAGGTCCTGCTCTCGGGCTCTGCTCTTACCCAGCTCtttttcttcttcttcttGGCATCGTTGTCCTTGCAGCTGCCGATGCTGGAGTGGCTGGTGATGCTGTTGAGGCTGGAGATGCTGTCCGAAGAGTTCTGACGCTTTATCCGCAGCTCTTTGGGTGTGATGTCAGGGTTGTTCAGAGCCACATGGATCACTGCCTGGGCCTCCACGTTCTTGGTCTTCATCACCTCAATGGTCTCCCGCAAATCAGATAACTCAGAGTCCTTCTG	TRINITY_DN111862_c0_g1_i3	1	gi|573880263|ref|XM_006628276.1|	84.3	242	38	0	138	379	3650	3409	2e-67	266	Eukaryota	Metazoa	Chordata	Craniata	Actinopterygii	Semionotiformes
TRINITY_DN192563_c0_g1_i1_1	1	43	28	14	1	AC	GTGTGTGTGTGTGTGTGTGTGTGTGTGT	NA	1	1	1	19	161	GGGAGATCAATAAATGCTCCATTAATAATTTTAAGTAGTGGgtgtgtgtgtgtgtgtgtgtgtgtgtgtAGATATGGTTTAAACGGTGACATTGCAAAGAGTTTAAATGTTCATaaaaaTGTACCACGCCTCACATGTCGACCTGTTCCTATCCAGTCTGA	GGGAGATCAATAAATGCTCCAT	TCAGACTGGATAGGAACAGGTC	19	70	2	22	162	22	59.296	58.255	8.1	7.6	1.5514	F	252	GGGGAGATCAATAAATGCTCCATTAATAATTTTAAGTAGTGGgtgtgtgtgtgtgtgtgtgtgtgtgtgtAGATATGGTTTAAACGGTGACATTGCAAAGAGTTTAAATGTTCATaaaaaTGTACCACGCCTCACATGTCGACCTGTTCCTATCCAGTCTGAAACAACCCCAGCACAACAGAGGCAGAAGTGCCAAAGGGACTAGGCGCTCCCAAAACAAACACATCCCCTGGGCCGGATGAGATccccccA	TRINITY_DN192563_c0_g1_i1	1	gi|685042672|emb|LN591197.1|	84.03	119	19	0	134	252	976525	976643	2e-26	129	Eukaryota	Metazoa	Chordata	Craniata	Actinopterygii	Cypriniformes
TRINITY_DN26773_c0_g1_i1_1	1	94	28	14	1	AC	GTGTGTGTGTGTGTGTGTGTGTGTGTGT	NA	1	1	16	1	194	TTCTCAGTTGCTGTTTACAGTGAgtgtgtgtgtgtgtgtgtgtgtgtgtgtTTCTCTGCTCAGTTGCTGTTTACCCTCCCGGCTGGGAACAGCGGTGGCAgggggggTAGGTGAGAGGGCGGGGTGATGGCTGCCATGGAGGGAAGCAgggggAGGGACAGGGGCGTGGCCACTGCTGTTGCTGCTCCCTGATT	TTCTCAGTTGCTGTTTACAGTG	AATCAGGGAGCAGCAACAGC	1	123	71	22	264	20	55.809	62.811	6.7	7.9	9.0017	F	372	TGCGTGTTTCTCTGCTCAGTTGCTGTTCACAATGAGAgtgtgtGAgtgtgtgtgtgtgtgtgtGCTTCTCTTCTCAGTTGCTGTTTACAGTGAgtgtgtgtgtgtgtgtgtgtgtgtgtgtTTCTCTGCTCAGTTGCTGTTTACCCTCCCGGCTGGGAACAGCGGTGGCAgggggggTAGGTGAGAGGGCGGGGTGATGGCTGCCATGGAGGGAAGCAgggggAGGGACAGGGGCGTGGCCACTGCTGTTGCTGCTCCCTGATTGGCGAGGCCCATGGGGTTGCTGACCCGGAAGCACTTCTCCTtgtgtgTCTTGAGCATGTTGGAGAAGCGGAAGCGCTGCCCGCACACGTCGCAGGGGTACGGCTTCTC	TRINITY_DN26773_c0_g1_i1	1	gi|558150961|ref|XM_006120606.1|	94	100	6	0	273	372	1970	1871	8e-34	154	Eukaryota	Metazoa	Chordata	Craniata	NA	Testudines
TRINITY_DN82813_c0_g1_i1_1	1	90	28	14	1	AC	ACACACACACACACACACACACACACAC	NA	1	1	4	15	230	AATCGATGTTCAATTTAACCCAACTAGCCCACTACAAacacacacacacacacacacacacacacTACAGATAttttttCGCCTTCAGCAAGTACTTTACTCACTGGCACATTCTCCTTATGCAGTAGGGCTGCcttcttcttCCACAGGCGATCTCGCAGCTCGTTCACACGCTTGTCCATCACTAcccccTCCGTGTTGCGCTTGTTTAAACATTCCCTCTGTTGCTG	AATCGATGTTCAATTTAACCCA	CAGCAACAGAGGGAATGTTTA	15	144	53	22	282	21	58.361	57.893	9.4	6	1.4687	F	282	GGGGTCTGTTTTGTTGCAGCAGTTTCCAAGAAGAAAATGGTTAAAGTGTTAAAATCGATGTTCAATTTAACCCAACTAGCCCACTACAAacacacacacacacacacacacacacacTACAGATAttttttCGCCTTCAGCAAGTACTTTACTCACTGGCACATTCTCCTTATGCAGTAGGGCTGCcttcttcttCCACAGGCGATCTCGCAGCTCGTTCACACGCTTGTCCATCACTAcccccTCCGTGTTGCGCTTGTTTAAACATTCCCTCTGTTGCTG	TRINITY_DN82813_c0_g1_i1	1	gi|701331471|ref|XM_009979935.1|	86.72	128	17	0	155	282	557	430	6e-34	154	Eukaryota	Metazoa	Chordata	Craniata	Aves	Musophagiformes
cons_gr1085_4	4	600	28	14	1	AC	TGTGTGTGTGTGTGTGTGTGTGTGTGTG	NO	1	1	3	0	419	CGTTTGGGTAACATAGCTCATTTGTTATTANTGCTTGAAACAGTAAGATTTACCTTGAGAtttttATTTGTTTGTAAGTTACCtttttAAAATGCAGGACtttttAAAATCTGTTAAGTGTAACTTTGATTCAGTGATACAATCCAAGTGCTACAGGAAGCCGCTTAACAGTATTTTATCCTTATTGaaaaaaaCACAACAGTAAAACAGCACTGCGTATTTACGAGTTGTGAATTCGTAACATTATCTCatatatACAGTGGTTTGCATCCTCTGTAAATGCACCTCATTCTTTCCTTTGTTCAAAACTCCTTCATAAATGCTACGTATGTTCTCTGGTTTTCTCGGTTCCTTGTAAATGTGTTCCTCGCtgtgtgtgtgtgtgtgtgtgtgtgtgtg…	CGTTTGGGTAACATAGCTCATT	CAGAACGGCAGATTCAGTGT	349	0	229	22	647	20	58.212	58.882	6.9	6.1	3.0939	F	683	acacacTGTGGGCATTGATTTGGCTTTGCTTTACTGTTACTGAATGTCTTGTGATTGAGTGTTTTAAAGTTATATCAATGATATTTGGGTCATCAGTCCTCTAGGGGATTGCTCCTGAANCAGTCTCTGCTCACAGCAGTGTCTGGTACACTGGAGCTGTAAGGAGAATGAAACGAAAGGCAAGGGGAGTTAGCTAATGCTTCTAGTCTTCCACTACTCAAGTGTACTCGTTTGGGTAACATAGCTCATTTGTTATTANTGCTTGAAACAGTAAGATTTACCTTGAGAtttttATTTGTTTGTAAGTTACCtttttAAAATGCAGGACtttttAAAATCTGTTAAGTGTAACTTTGATTCAGTGATACAATCCAAGTGCTACAGGAAGCCGCTTAACAG…	cons_gr1085	4	NO_NT_HIT	NO_NT_HIT	NO_NT_HIT	NO_NT_HIT	NO_NT_HIT	NO_NT_HIT	NO_NT_HIT	NO_NT_HIT	NO_NT_HIT	NO_NT_HIT	NO_NT_HIT	NO_NT_HIT	NO_NT_HIT	NO_NT_HIT	NO_NT_HIT	NO_NT_HIT	NO_NT_HIT
cons_gr1345_3	3	601	28	14	1	AC	GTGTGTGTGTGTGTGTGTGTGTGTGTGT	GT_601_628	1	1	4	18	442	GACCCTGGAGGAGTCCAACTCGGGCCCGGACAGCAAGAAGCTCCGGCGCAGTGTACCCCGCTcccccGAGAGCCCGTCCCCGAGCCACTGTGTccccccGAAGCGCAGGAACCCCGACAGGCTCTCCATGCGCCGCAGCCTGAgggggCACAAAGCACCGGGTATCCCAGCTCTGCTGCACCAGCACAGGAAAAGCATCtgtgtgtgCTGAACCCCTTAGTGGAGCACACTCCcacacaGCCGCCTTCTCATGTTATTCAAGACAGGAGATAGAGAACGCTCGCGCatatatatgtgtgtATAGATTTTGTAACTAAGTGAGGGttttttGGTTGGTCttttttAATCTTAAAcatcatcatTTTATTTCgtgtgtgtgtgtgtgtgtgtgtgtgtgtT…	GACCCTGGAGGAGTCCAACT	TTACACAATTACTCACATAGAAGTCC	350	18	231	20	672	26	60.504	55.9	6.7	7.6	10.6039	F	709	TTGGAGCGCCAGAATGGGTTCTCTGCAAAGAGCCTGGGATCCAAGAGCGAGTCTCACTGGCCCACCAGCTTACCCCAGCCTGTTCGAGAGTCACCCGAAAGAGCCCTGGCTATGACCAATGAGGGCTCTCCATCTCCCAGCCTCCCGGACCTCCGTTCTGCCAGGTTTCACTGCAGCATGGGCTCAGCACAGACGCCTTCCTCCGCACAGCCGCGGCCTGGCTTGAAACGGACCCTGGAGGAGTCCAACTCGGGCCCGGACAGCAAGAAGCTCCGGCGCAGTGTACCCCGCTcccccGAGAGCCCGTCCCCGAGCCACTGTGTccccccGAAGCGCAGGAACCCCGACAGGCTCTCCATGCGCCGCAGCCTGAgggggCACAAAGCACCGGGTATCCCA…	cons_gr1345	3	NO_NT_HIT	NO_NT_HIT	NO_NT_HIT	NO_NT_HIT	NO_NT_HIT	NO_NT_HIT	NO_NT_HIT	NO_NT_HIT	NO_NT_HIT	NO_NT_HIT	NO_NT_HIT	NO_NT_HIT	NO_NT_HIT	NO_NT_HIT	NO_NT_HIT	NO_NT_HIT	NO_NT_HIT
cons_gr1507_8	8	601	28	14	1	AC	CACACACACACACACACACACACACACA	CA_601_628	1	1	3.75	34	204	TCTGCTTCTGGGACCTACAGCCACCATGACAACAAGCACCCAAACAGAAACGTGcacacacacacacacacacacacacacaCNNACNNNACANacacacacNCACANANANANACNCANACNCANNNACNTGACTATACCAGTGAACAGGGTTCACTAAATATGTAAGCCTTACTTGGGGTCGATCATATAGCTGGCTGAGTT	TCTGCTTCTGGGACCTACAG	AACTCAGCCAGCTATATGATCG	34	100	547	20	750	22	58.03	58.517	5.7	8.3	2.5471	B	776	CANNNNCNNACNCNNNNNCNCNNNNNNGNCNNNCANACANNNNCATNTGNNNNAANNNCNANNCANTNNNGTNNCTNNNTCNNNNANTNANGGNNNANNANATNNGNNAGNCNTNNNNGGNNNNNNNTATNNAGNTNGCNNNNTNNTGNANANNNNNNTATTAANNNNTANNGNCTAAACANNGNGNNGNNNANTNNNGNNANNNNNNNANTNNNANATNNNNNNNNNNANNTATTCANTNNTNTNANGNNNNGGNNNTGGNANCNNTNNNGNNNNNCTNTNNNNNAGTNANTNCNNNNNNNGNCNCCANNNNNNNCANNCAGANGCNNNNCGNNGNNNGNAAAGNNNNNANTTCNGNTTANNNNNNNNNNNNNANCNGNTNNNCCCNAGCTNNNTNNT…	cons_gr1507	8	NO_NT_HIT	NO_NT_HIT	NO_NT_HIT	NO_NT_HIT	NO_NT_HIT	NO_NT_HIT	NO_NT_HIT	NO_NT_HIT	NO_NT_HIT	NO_NT_HIT	NO_NT_HIT	NO_NT_HIT	NO_NT_HIT	NO_NT_HIT	NO_NT_HIT	NO_NT_HIT	NO_NT_HIT
cons_gr1784_2	2	55	28	14	1	AC	ACACACACACACACACACACACACACAC	AC_55_82	1	1	4	25	148	CCACTGGTCATATAATAACAGCATAATATNAAGAANGAGATAGGTATATacacacacacacacacacacacacacacNNGTCTATGGAACAAATGCTGGTCNGAAACAAAGGACACGTNATGTTCAAACTTTGGAACCTCTTGGAATG	CCACTGGTCATATAATAACAGCAT	CATTCCAAGAGGTTCCAAAGT	25	50	6	24	153	21	57.221	58.161	8.1	6.7	3.9402	A	528	AAATTCCACTGGTCATATAATAACAGCATAATATNAAGAANGAGATAGGTATATacacacacacacacacacacacacacacNNGTCTATGGAACAAATGCTGGTCNGAAACAAAGGACACGTNATGTTCAAACTTTGGAACCTCTTGGAATGAACATTCTATTCNGACAATCATGACATCATCCACAGAATTCTTGaaaaaTAAATGTACTGCACTGTGTTTACTTCAGCTTCTGTCCGACAAGTCCTTAAACACAttttttttttCTAAAATAGATATNNNNNTTGTTNTNATTATTTTGTTTTCTNTTCTCATTCAAACAATAAcatcatcatTGCAAGNGTTCTCTGCATCTCATCGCGCATCACTGGACTTTGCTGTTTTCCCCTGCGTTCATc…	cons_gr1784	2	NO_NT_HIT	NO_NT_HIT	NO_NT_HIT	NO_NT_HIT	NO_NT_HIT	NO_NT_HIT	NO_NT_HIT	NO_NT_HIT	NO_NT_HIT	NO_NT_HIT	NO_NT_HIT	NO_NT_HIT	NO_NT_HIT	NO_NT_HIT	NO_NT_HIT	NO_NT_HIT	NO_NT_HIT
cons_gr250_4	4	537	28	14	1	AC	TGTGTGTGTGTGTGTGTGTGTGTGTGTG	TG_537_564	1	1	6	22	120	GCTTGAAGATACAGTGGTAACGaaaaaaCAAATGTCTGCTACTTGGAAtgtgtgtgtgtgtgtgtgtgtgtgtgtgAGTGTGAGTgtgcgtgcgtgcAtgtgtgtgCTTGCAGATTATTT	GCTTGAAGATACAGTGGTAACG	AAATAATCTGCAAGCACACACA	26	22	489	22	608	22	56.636	58.372	7.7	6.4	1.7359	F	628	ACCAAGGATCATTAAACAAGAGTCAGTGCAAGGAGACTGCAATCAGGAGGTTTATCATCAGCAGCATCCAGACCTGTCCCGCACCACAACCCTCGATCTCACTGATGGGACTATCACCTTTAGTGACAGCCTTGGACACGTAAATGAGTCTGGTGCCTACACTGTAGCCACGAAAGTGGGCTCCAAACTAGAAGACATGTTGATGGACGATAATCTTTCCCCTGTGGGAGCGGCTGACCCCTTACTCTCGTCAGTGTCGCCCGGAGCGTCTAACAACAGCAGCCGGAGAAGCAGcatcatcatGGAAGAGAACGGCCGTGGGTGTTAGCATCGGCTATCCAAAATTCACTacacacTGCATAACTTCTATTAAAACTGTACTAACTTCATACTCATTAT…	cons_gr250	4	gi|573885615|ref|XM_006630616.1|	75.47	322	76	2	10	328	840	1161	4e-53	219	Eukaryota	Metazoa	Chordata	Craniata	Actinopterygii	Semionotiformes
cons_gr2619_6	6	314	28	14	1	AC	GTGTGTGTGTGTGTGTGTGTGTGTGTGT	GT_314_341	1	1	3.25	51	194	TGAGGTGCTGACTTCTGTATTGTAACGATGACCTTGGTtgtgtgtgGAGCCTGTTNAGNNNNTNNNNNGGNANgtgtgtgtgtgtgtgtgtgtgtgtgtgtCTTCCTAGCTGTCTCTGCTTCTCCGCAGGTAATTTCAGCTCCTTCATGCAGAAGGAAATCTTCGAGCAGCCAGAGTCCGTGGTGAACACTATG	TGAGGTGCTGACTTCTGTATTG	CATAGTGTTCACCACGGACTC	51	72	241	22	434	21	58.036	58.073	6.2	6.1	1.1092	B	941	GAAGTTTGTTTAGtttttGAGCTCCCGTTCTTAATCGTACAGACCGGATGAAGTAAATATCATCAGAATCTGCTCANCCTTAATCTAATGGTAACTTTNCACTGGTATTTGTTGCGTTAGTCTGCATATNGNNNGNANNNNNNNNNNNNTAACTCTTGGTTGGATAAGCTANNGAANGCTATATCTTGAGAGTGGCTTGTCTGAtttttAATTGAATTGCGAACGTGTTAGCGTTTGTCATGAGGTGCTGACTTCTGTATTGTAACGATGACCTTGGTtgtgtgtgGAGCCTGTTNAGNNNNTNNNNNGGNANgtgtgtgtgtgtgtgtgtgtgtgtgtgtCTTCCTAGCTGTCTCTGCTTCTCCGCAGGTAATTTCAGCTCCTTCATGCAGAAGGAAA…	cons_gr2619	6	gi|543296769|ref|XM_005430540.1|	88.24	272	32	0	369	640	967	1238	2e-91	347	Eukaryota	Metazoa	Chordata	Craniata	Aves	Passeriformes
cons_gr4595_3	3	379	28	14	1	AC	GTGTGTGTGTGTGTGTGTGTGTGTGTGT	GT_379_406	1	1	6	27	218	AAGGTTGGAAAGATTTCAGTCATGTCCCCTCCTAATTCTTCTTTGTTCTAGGCTACATAGATTACGTTCTTTCAGACTATCTCAAAGCTCATTTCTTTAAGTCCTAGGATTAGACATTGAAAGTATACAAATCTGGATGAgtgtgtgtgtgtgtgtgtgtgtgtgtgtNNGNGctgtctgtctgtctgtCTATATGTCTACAGAAGTACTTGGCCAAC	AAGGTTGGAAAGATTTCAGTCA	GTTGGCCAAGTACTTCTGTAGAC	118	27	239	22	456	23	57.841	57.132	6.4	5.4	2.0274	B	456	TGCGGCTATTCGGCTCATCTAAGCTTGTCCGGTTCCCAGCTTTGTCAAGACCCGACTTGACAAAAGTTTCTAAAGTTGGGTCTTAAAGGAAGAAAGAGATTCTGCCTCAACATGACTAGGTAGCTCATTCCATACCACTCtgtgtgAATGAATTCTTCCTTTCCAGCTGTGTCCTCTGGACCTGGTTTCTGTACTGTGCTTTAAGGATAGGTTCAGGCTAACAATGTCAACTTCTTTAAAGGTTGGAAAGATTTCAGTCATGTCCCCTCCTAATTCTTCTTTGTTCTAGGCTACATAGATTACGTTCTTTCAGACTATCTCAAAGCTCATTTCTTTAAGTCCTAGGATTAGACATTGAAAGTATACAAATCTGGATGAgtgtgtgtgtgtgtgtgtgtg…	cons_gr4595	3	NO_NT_HIT	NO_NT_HIT	NO_NT_HIT	NO_NT_HIT	NO_NT_HIT	NO_NT_HIT	NO_NT_HIT	NO_NT_HIT	NO_NT_HIT	NO_NT_HIT	NO_NT_HIT	NO_NT_HIT	NO_NT_HIT	NO_NT_HIT	NO_NT_HIT	NO_NT_HIT	NO_NT_HIT
cons_gr4994_3	3	391	28	14	1	AC	ACACACACACACACACACACACACACAC	AC_391_418	1	1	6	60	252	GGTAGAATAACCGCATGGTAAAATaaaaaaaaaaaaaaaaaaCAAGGATCACAGGCATTGGGCATGTCTTGAAAACCAGCATCTACATGGTAACTTCAAATAGTTACTTTAAACAGGAGAgggggaaaaaaaCaaaaaaaaaacacacacacacacacacacacacacacAGANGAACANACATCNNNNNGNNTNNNNAANGNNNCNNTNCTNNNNCAATTCTTTTGCCTGGCATACTCTATCCAGAATGGG	GGTAGAATAACCGCATGGTAAA	CCCATTCTGGATAGAGTATGCC	120	60	249	22	500	22	58.091	59.82	6	9.6	1.9115	F	526	AATAATTCAGGACCCGCTTGAAAGAGCCACAGTACTGGACTGAAAGCTAAAGGCTAAAGCTAACCCACAGTCTTGCAGAAGCTGTGTTTCCATTCCACCCCTCCAGCTATCATTTAGGTGTTACATCCTTTCACTGGATTTCACTGGACTGTTAGAACACGTCTCAGCCCACCACCGGGTAAACAAACATTTCACGCCGAACCTCTGGACTCCGCAAACGTACTCAAAGAAGGGTCAGGCTCTTCCTGGGTAGAATAACCGCATGGTAAAATaaaaaaaaaaaaaaaaaaCAAGGATCACAGGCATTGGGCATGTCTTGAAAACCAGCATCTACATGGTAACTTCAAATAGTTACTTTAAACAGGAGAgggggaaaaaaaCaaaaaaaaaacacacaca…	cons_gr4994	3	NO_NT_HIT	NO_NT_HIT	NO_NT_HIT	NO_NT_HIT	NO_NT_HIT	NO_NT_HIT	NO_NT_HIT	NO_NT_HIT	NO_NT_HIT	NO_NT_HIT	NO_NT_HIT	NO_NT_HIT	NO_NT_HIT	NO_NT_HIT	NO_NT_HIT	NO_NT_HIT	NO_NT_HIT
cons_gr5320_2	2	49	28	14	1	AC	TGTGTGTGTGTGTGTGTGTGTGTGTGTG	NO	1	1	3	20	270	ACCATCATGAGGTACGCTGTAGATGGAGGGCGTGTGCATGCNtgtgtgtgtgtgtgtgtgtgtgtgtgtgATCAGCACCTCCGAGGGAGCAAGGGGCAGTGGTGTTGGTGTTTTCACACGGCCCGCACCGTGATGTTATTTCAGGATCTCAGCTCATTCCTCCGTTACAATGCAATGCAGCGTTCGCCCACAGAATGGATCTCTTGCAGCCANGCNCGTGCCCCTGCTTAAATAAGGCCATCGGAGCCCAGAGTATGAACTGCCATGCAA	ACCATCATGAGGTACGCTGTAG	TTGCATGGCAGTTCATACTCT	20	179	7	22	276	21	59.149	58.393	5.7	6.1	2.5423	A	501	TGGATGACCATCATGAGGTACGCTGTAGATGGAGGGCGTGTGCATGCNtgtgtgtgtgtgtgtgtgtgtgtgtgtgATCAGCACCTCCGAGGGAGCAAGGGGCAGTGGTGTTGGTGTTTTCACACGGCCCGCACCGTGATGTTATTTCAGGATCTCAGCTCATTCCTCCGTTACAATGCAATGCAGCGTTCGCCCACAGAATGGATCTCTTGCAGCCANGCNCGTGCCCCTGCTTAAATAAGGCCATCGGAGCCCAGAGTATGAACTGCCATGCAAACCCTCTGGGGCAACGTTAAAATACAAGAGACACAAACACTAATCTACCCCAGGTAACTGCAGGTGGATCCGGGTCAGTGCTGCTCAGGGTCTGTGACATTTTATTTTATTAAACTCACTGAA…	cons_gr5320	2	NO_NT_HIT	NO_NT_HIT	NO_NT_HIT	NO_NT_HIT	NO_NT_HIT	NO_NT_HIT	NO_NT_HIT	NO_NT_HIT	NO_NT_HIT	NO_NT_HIT	NO_NT_HIT	NO_NT_HIT	NO_NT_HIT	NO_NT_HIT	NO_NT_HIT	NO_NT_HIT	NO_NT_HIT
cons_gr7827_2	2	58	28	14	1	AC	TGTGTGTGTGTGTGTGTGTGTGTGTGTG	NO	1	1	2	27	407	AGTATAGGCTCTGCACATAGGGATGCACAGgtgtgtgtGGGTGAGCTCTtgtgtgtgtgtgtgtgtgtgtgtgtgtgAGTGAGAGTTTGGTGGCTGCTGGCCATCTTGGTGAAGGGTGTGGGACATATTCCCTGAAGATGATAGTACATGAATGTGTATTAGAAATGTAACTGGATTCATTAATGAAACtgtgtgTCTTGAGAAACAGGGCAAACTGCTGTGTCTTGAGAAGGGNNCCCCTTGGTTCCTGGCAGACATACNNAACTATGTGNCCNACTGATTANAGGACCNNCGCCTGAACTGGATNAGGCTGAGCGNACAGTTGAATTATGTACAGATAATTCANANGTGCAANAACANTCGTTTTGANGCAAGGAAGACATANACTAGCGATGTCCC…	AGTATAGGCTCTGCACATAGGG	TTTCCACTGGGACATCGCTA	27	310	9	22	415	20	57.574	61.574	8.7	9.2	6.0007	B	628	CATGACTGAGTATAGGCTCTGCACATAGGGATGCACAGgtgtgtgtGGGTGAGCTCTtgtgtgtgtgtgtgtgtgtgtgtgtgtgAGTGAGAGTTTGGTGGCTGCTGGCCATCTTGGTGAAGGGTGTGGGACATATTCCCTGAAGATGATAGTACATGAATGTGTATTAGAAATGTAACTGGATTCATTAATGAAACtgtgtgTCTTGAGAAACAGGGCAAACTGCTGTGTCTTGAGAAGGGNNCCCCTTGGTTCCTGGCAGACATACNNAACTATGTGNCCNACTGATTANAGGACCNNCGCCTGAACTGGATNAGGCTGAGCGNACAGTTGAATTATGTACAGATAATTCANANGTGCAANAACANTCGTTTTGANGCAAGGAAGACATANACTAGC…	cons_gr7827	2	NO_NT_HIT	NO_NT_HIT	NO_NT_HIT	NO_NT_HIT	NO_NT_HIT	NO_NT_HIT	NO_NT_HIT	NO_NT_HIT	NO_NT_HIT	NO_NT_HIT	NO_NT_HIT	NO_NT_HIT	NO_NT_HIT	NO_NT_HIT	NO_NT_HIT	NO_NT_HIT	NO_NT_HIT
cons_gr7846_10	10	63	28	14	1	AC	GTGTGTGTGTGTGTGTGTGTGTGTGTGT	NO	1	1	5	41	201	GTTTGAAGCCTGAAATGTGGCAAAAGGTCGCAAAGCCCAAgggggCCGGATGCNTGTNCNNgtgtgtgtgtgtgtgtgtgtgtgtgtgtTACGATCCCAAGCTGAAATACTATCCCATTGCAACGTACACAATTCTTTACCNCAAGNCNATCNGAAGAAGATCCGACCATCCCNTCANGTCAAAGTGAGACCAACCTGAAT	GTTTGAAGCCTGAAATGTGG	ATTCAGGTTGGTCTCACTTTGA	41	90	2	20	202	22	58.201	58.695	8.2	7.3	2.8962	F	689	CGTTTGAAGCCTGAAATGTGGCAAAAGGTCGCAAAGCCCAAgggggCCGGATGCNTGTNCNNgtgtgtgtgtgtgtgtgtgtgtgtgtgtTACGATCCCAAGCTGAAATACTATCCCATTGCAACGTACACAATTCTTTACCNCAAGNCNATCNGAAGAAGATCCGACCATCCCNTCANGTCAAAGTGAGACCAACCTGAATCANNATCCAGGGNAGCCCCAAATGTGTCANACCATAGGCCTAGGCTACTTTGGAAAATTACAAAATAATaaaaaGAAAACGTNAATGCGACAATGNTGAAGTTGGCNTCCNATTCAGCCAGCNTNCCGNTCACATNCCANCNNCTNNNNNNNCANCANGNNNNANTNNNACNANNNNNNANTAANNAACAGNNANNN…	cons_gr7846	10	NO_NT_HIT	NO_NT_HIT	NO_NT_HIT	NO_NT_HIT	NO_NT_HIT	NO_NT_HIT	NO_NT_HIT	NO_NT_HIT	NO_NT_HIT	NO_NT_HIT	NO_NT_HIT	NO_NT_HIT	NO_NT_HIT	NO_NT_HIT	NO_NT_HIT	NO_NT_HIT	NO_NT_HIT
cons_gr7970_2	2	112	28	14	1	AC	GTGTGTGTGTGTGTGTGTGTGTGTGTGT	GT_112_139	1	1	9	20	169	gtgtGAGTTGGTGCTTGtttttGNNTGNGTNTNNGTGNNNGNGNNTGNNTNNGTGTNNGTGNNNGTGNGNgtgtgtGNGTGTNTGNgtgtgtgtGNGNGNgtgtgtgtgtgtgtgtgtgtgtgtgtgtCTGTGTTGCAGGGAACAGCCGCAGTCAAGGTAAACCATGTG	GTGTGAGTTGGTGCTTGTTT	CACATGGTTTACCTTGACTGC	80	20	12	20	180	21	56.184	58.146	7	7.9	4.9622	F	729	GTTGTGGgtgtgtgtGAGTTGGTGCTTGtttttGNNTGNGTNTNNGTGNNNGNGNNTGNNTNNGTGTNNGTGNNNGTGNGNgtgtgtGNGTGTNTGNgtgtgtgtGNGNGNgtgtgtgtgtgtgtgtgtgtgtgtgtgtCTGTGTTGCAGGGAACAGCCGCAGTCAAGGTAAACCATGTGTCTTGGCTGAATACTTCTGAATAAAGCGGTCAAAGGCATCATAGATAGCTTGCCTGAACAACCCTTGTTTGAAGAGGTAGGCACTGATATGTcccccGTTCAGGAACCTGACTTCACAACCTGGCCAGATCTCCTGAAGGCTGCGCACTCCAGTTCTTGGGATGTAGGCATCTTCCTTGGCCTGGAGCACAATGACCAGGCTAGGGTCAACTGGAACTG…	cons_gr7970	2	gi|704305558|ref|XM_010165983.1|	81.34	268	50	0	191	458	1386	1119	6e-65	259	Eukaryota	Metazoa	Chordata	Craniata	Aves	Caprimulgiformes
cons_gr8012_5	5	559	28	14	1	AC	GTGTGTGTGTGTGTGTGTGTGTGTGTGT	NO	1	1	4.25	8	433	ATATCTGACCAAGTTTGCTGCTCTTATATTGGACAGTGCTGAGAATACAGtttttttAAACAAAGATGgagagaNNNNTNNNTNNNNCNNAANCAANNTNNNGNNNNNTNTNNGNNTNTNNNTNTGTGTNTACANANNANANNNATNCANGNTNNANTNCATNNNANCNANTCNNNGNACNGCNNNTGNTNNTNNNTNNAATNNNAGNNTGNNNTNGTNNATAANCTATTTGNNNTNANANNTNANNATNNNNGTGTNNNANTNATNNNATNANNNNTNTCNNTNNCNNNTNTNANNGNANATNNNTTNNANNANNNTGANNNNNCTGTTTAACGTAAGGTGAGAATTGTATCCCTACAACGGAACCAAGTTCTCgtgtgtgtgtgtgtgtgtgtgtgt…	ATATCTGACCAAGTTTGCTGCT	ATGACTACAGCTTGAATGGGTT	353	8	184	22	616	22	58.034	57.749	8.2	9.4	0.2848	F	638	CATTGTTGTTATTAGACCTTAATAACAATGCATTATTGATTTGTTAAATATAGGCTACTCGTTTTCCAGGTCATGTTTGTGAAGAGCTAAGGACACAACGTGTCACCTTTATAATACTGCCAAGAACatatatTCATCTTTTATTGGTATCTCTTTATTAACTATTACAAGGGAATTGGGTTCATATCTGACCAAGTTTGCTGCTCTTATATTGGACAGTGCTGAGAATACAGtttttttAAACAAAGATGgagagaNNNNTNNNTNNNNCNNAANCAANNTNNNGNNNNNTNTNNGNNTNTNNNTNTGTGTNTACANANNANANNNATNCANGNTNNANTNCATNNNANCNANTCNNNGNACNGCNNNTGNTNNTNNNTNNAATNNNAGNNTGNNNTN…	cons_gr8012	5	NO_NT_HIT	NO_NT_HIT	NO_NT_HIT	NO_NT_HIT	NO_NT_HIT	NO_NT_HIT	NO_NT_HIT	NO_NT_HIT	NO_NT_HIT	NO_NT_HIT	NO_NT_HIT	NO_NT_HIT	NO_NT_HIT	NO_NT_HIT	NO_NT_HIT	NO_NT_HIT	NO_NT_HIT
cons_gr828_2	2	73	28	14	1	AC	CACACACACACACACACACACACACACA	NO	1	1	3	45	220	AGTTTAGTCACATAATAATGCCAGTTTACCCACTAcccccTCCCCAcccccccccccACCCAacacacCCTcacacacacacacacacacacacacacaGGAGCCCACCATTCTCTTCAAGTTTCAAACCACACTCAGGAGCTCCCTTTTCACACGAAACACATTTGcatcatcatCTCCAAGTTCaaaaaGTTAAAAGCATACTGCctctctCGCTCTT	AGTTTAGTCACATAATAATGCCAGTT	AAGAGCGAGAGAGGCAGTATG	45	100	2	26	221	21	56.782	58.854	6.7	5.6	7.0719	F	701	TAGTTTAGTCACATAATAATGCCAGTTTACCCACTAcccccTCCCCAcccccccccccACCCAacacacCCTcacacacacacacacacacacacacacaGGAGCCCACCATTCTCTTCAAGTTTCAAACCACACTCAGGAGCTCCCTTTTCACACGAAACACATTTGcatcatcatCTCCAAGTTCaaaaaGTTAAAAGCATACTGCctctctCGCTCTTGAtttttgtgtgtTTTGGGGAttttttAAatatatacacacacacCTAttttttttAATAGttttttttGTTGTTTGtttttCTTaaaaaNTCACATTGTCCCTTTGTCCTGTTcccccNCTGCNTACGCCCCTAGTTAGTACAGGAAAGCATTCTCGGGTtctctcAAGATGTGCCA…	cons_gr828	2	gi|641770752|ref|XM_008171322.1|	83.48	224	34	1	481	701	837	614	6e-58	235	Eukaryota	Metazoa	Chordata	Craniata	NA	Testudines
cons_gr8408_8	8	63	28	14	1	AC	GTGTGTGTGTGTGTGTGTGTGTGTGTGT	NO	1	1	4	40	178	TTCTTCTCGAGACGTTCTCATCCATGCTGCTTCAGTCGAAGGCACTTGATTCACGTGCATCGgtgtgtgtgtgtgtgtgtgtgtgtgtgtATCTGTACTGTTCgtgtgtAAAGTATCCATGCTTGTAGCTATAGTGTAtgtgtgTTCGTCTGTCCATCCGCTTCTTCTGTGTTTAGAT	TTCTTCTCGAGACGTTCTCATC	ATCTAAACACAGAAGAAGCGGA	40	66	1	22	178	22	58.672	58.149	6.6	11.4	0.821	B	676	TTCTTCTCGAGACGTTCTCATCCATGCTGCTTCAGTCGAAGGCACTTGATTCACGTGCATCGgtgtgtgtgtgtgtgtgtgtgtgtgtgtATCTGTACTGTTCgtgtgtAAAGTATCCATGCTTGTAGCTATAGTGTAtgtgtgTTCGTCTGTCCATCCGCTTCTTCTGTGTTTAGATTGAGTCAtgctgctgctgtgtgGACTCGCTGACGACNNNNNNNNNNNNNNNNNNNNNNNNNNNNNNNNNNNNNNNNNNNCTCCCCATCACGGGTCTCAATGGTTTTGATGACGACTGACTTCTTGGAGTGAACCTCAGACTTGCGCTGGTGCTGTCCAGGGCTGGtctctcTAAAACTCAATGAAGAGAATGATTGTGTAGGAAGACTAACCCTGTTCTCC…	cons_gr8408	8	gi|32452108|emb|AJ493265.1|	90.7	688	6	4	1	676	1607	966	0	987	Eukaryota	Metazoa	Chordata	Craniata	Actinopterygii	Acipenseriformes
TRINITY_DN15623_c0_g1_i1_1	1	94	26	13	1	AC	ACACACACACACACACACACACACAC	NA	1	1	13	47	186	tgtgTATGTTTAACCTTTGCTGTAGATAAAAGGTCCCACTGTCTTTTGTCTCTTTAAACTCAAAGTGACATTATAAACAATGTTTAAACATacacacacacacacacacacacacacATCCCTTTTCCCCATCTGCAAGATATCTGTCATCACAATAAAAGCATAATCCTGATGCTAGAACACAGC	TGTGTATGTTTAACCTTTGCTGT	GCTGTGTTCTAGCATCAGGATT	68	47	3	23	188	22	56.538	58.488	7.9	8.1	2.9508	F	249	tgtgtgTATGTTTAACCTTTGCTGTAGATAAAAGGTCCCACTGTCTTTTGTCTCTTTAAACTCAAAGTGACATTATAAACAATGTTTAAACATacacacacacacacacacacacacacATCCCTTTTCCCCATCTGCAAGATATCTGTCATCACAATAAAAGCATAATCCTGATGCTAGAACACAGCATTTTATTGAACTAACAAAGACTTTAAAACATTaaaaaGATAAtttttCAAGTAATTAGGC	TRINITY_DN15623_c0_g1_i1	1	NO_NT_HIT	NO_NT_HIT	NO_NT_HIT	NO_NT_HIT	NO_NT_HIT	NO_NT_HIT	NO_NT_HIT	NO_NT_HIT	NO_NT_HIT	NO_NT_HIT	NO_NT_HIT	NO_NT_HIT	NO_NT_HIT	NO_NT_HIT	NO_NT_HIT	NO_NT_HIT	NO_NT_HIT
TRINITY_DN170298_c0_g1_i1_1	1	163	26	13	1	AC	CACACACACACACACACACACACACA	NA	1	1	5	39	161	aagaggaggagAGAATTGCATTAATTAATAGATATTAAAGTGtttttAGAGAATGATGACAGacacacacGCACGcacacacacacacacacacacacacaTACACTCACTTTGTGGACGGCCTTTCTCAGGATCCCCTCGTCCTCTTCCTTGGTGATTTC	AAGAGGAGGAGAGAATTGCATTA	GAAATCACCAAGGAAGAGGAC	52	39	88	23	248	21	58.552	57.689	6.2	7.6	2.8627	F	250	gagagaGgagagaGGGAGGAGAGGCAGGAGGGAGTagagagGAGAGGACAGGAGAGGGAGTAGAAAGGAgaggaggagAGAGGGaaaaagaggaggagAGAATTGCATTAATTAATAGATATTAAAGTGtttttAGAGAATGATGACAGacacacacGCACGcacacacacacacacacacacacacaTACACTCACTTTGTGGACGGCCTTTCTCAGGATCCCCTCGTCCTCTTCCTTGGTGATTTCCT	TRINITY_DN170298_c0_g1_i1	1	NO_NT_HIT	NO_NT_HIT	NO_NT_HIT	NO_NT_HIT	NO_NT_HIT	NO_NT_HIT	NO_NT_HIT	NO_NT_HIT	NO_NT_HIT	NO_NT_HIT	NO_NT_HIT	NO_NT_HIT	NO_NT_HIT	NO_NT_HIT	NO_NT_HIT	NO_NT_HIT	NO_NT_HIT
TRINITY_DN198753_c0_g1_i1_1	1	278	26	13	1	AC	ACACACACACACACACACACACACAC	NA	1	1	2	0	268	ATGCTATAGGGTTCGGGCTAACCttttttGCAAGCCTTTTCGTAGCTTTCCGCATCCTCACAGTGCAAACGGACCTCAtttttttCTGGTTGGCTGGGGTCAGTGAAAACAATTAAACCTACTTCTCACCTGGCTTTGGCTAACAACAGGCTGTGCTCGGGTTAAACTTAATTGCCTCTTAGTTTGAGAGGGCTTAGAAGAGGGACAACAGcacacaTAGacacacacacacacacacacacacacTGTGCCTTCTCTTCCATTTATG	ATGCTATAGGGTTCGGGCTA	CATAAATGGAAGAGAAGGCACA	200	0	58	20	325	22	58.696	59.225	8.7	8.2	3.9204	F	352	TAACGAGATGAGGAGAGTGTTTGCCTCTGAAAGTGCAAGATGATTTTATTTTAGGAAATGCTATAGGGTTCGGGCTAACCttttttGCAAGCCTTTTCGTAGCTTTCCGCATCCTCACAGTGCAAACGGACCTCAtttttttCTGGTTGGCTGGGGTCAGTGAAAACAATTAAACCTACTTCTCACCTGGCTTTGGCTAACAACAGGCTGTGCTCGGGTTAAACTTAATTGCCTCTTAGTTTGAGAGGGCTTAGAAGAGGGACAACAGcacacaTAGacacacacacacacacacacacacacTGTGCCTTCTCTTCCATTTATGCCAAACGCAGGATGTTCCTTATTGAGG	TRINITY_DN198753_c0_g1_i1	1	NO_NT_HIT	NO_NT_HIT	NO_NT_HIT	NO_NT_HIT	NO_NT_HIT	NO_NT_HIT	NO_NT_HIT	NO_NT_HIT	NO_NT_HIT	NO_NT_HIT	NO_NT_HIT	NO_NT_HIT	NO_NT_HIT	NO_NT_HIT	NO_NT_HIT	NO_NT_HIT	NO_NT_HIT
TRINITY_DN201201_c0_g1_i1_1	1	212	26	13	1	AC	ACACACACACACACACACACACACAC	NA	1	1	4	23	273	GTCTTGGAGCGCTCTGCACTGCTGTCTCTGTTTACCCAACTGGCTTGGAGACCAACtgtgtgCCATAGCAGAAATTCGTAATCGCTCATTTCTAATGCATTACATAGGCTAGCAAATATTCATTGTGACAAATCGAGGTGTGCAGGACTGCACCCATGCCTGCTGTATGAAAATGAACTGGCAGACATGTCTGAACAAGTGCCAacacacacacacacacacacacacacCTCACTGGCATTTTCACATACAGCTGGAGTCATTTCCTGTTGG	GTCTTGGAGCGCTCTGCACT	CCAACAGGAAATGACTCCAG	184	23	8	20	280	20	63.19	58.13	7.9	8.2	9.3198	B	281	CTGAAGTGTCTTGGAGCGCTCTGCACTGCTGTCTCTGTTTACCCAACTGGCTTGGAGACCAACtgtgtgCCATAGCAGAAATTCGTAATCGCTCATTTCTAATGCATTACATAGGCTAGCAAATATTCATTGTGACAAATCGAGGTGTGCAGGACTGCACCCATGCCTGCTGTATGAAAATGAACTGGCAGACATGTCTGAACAAGTGCCAacacacacacacacacacacacacacCTCACTGGCATTTTCACATACAGCTGGAGTCATTTCCTGTTGGC	TRINITY_DN201201_c0_g1_i1	1	NO_NT_HIT	NO_NT_HIT	NO_NT_HIT	NO_NT_HIT	NO_NT_HIT	NO_NT_HIT	NO_NT_HIT	NO_NT_HIT	NO_NT_HIT	NO_NT_HIT	NO_NT_HIT	NO_NT_HIT	NO_NT_HIT	NO_NT_HIT	NO_NT_HIT	NO_NT_HIT	NO_NT_HIT
TRINITY_DN6928_c0_g1_i1_1	1	290	26	13	1	AC	ACACACACACACACACACACACACAC	NA	1	1	6	13	122	CTGCTCCGAACAAGAATAGAACACAGAGTGAAACGTTAtttttCTAAAACTAGGGTTTAAAacacacacacacacacacacacacacCAGATTGCTGCTTAACTAacacacAGGGCTACCAG	CTGCTCCGAACAAGAATAGAAC	CTGGTAGCCCTGTGTGTTAGTT	39	13	229	22	350	22	58.149	58.329	6.4	5.7	0.4787	F	360	ATTATTTCCATGACACTGAACCCAGTGGCCAAGCTATGTATAACTCTGCTGCACAACTGACTTATTCCATCTgctggctggctgCCAAGGAGCCCTGTGTTTCCCATAACCCTCGGCTGTCACAGCCAGCCCTCCGGCAGGAGTTATTGCAGTTTAATTACCCGTGGAGGTAGCGCTCTCCCATCGCCGGGAGCCGAGAGGAGAGCCTgggggACCAGGGCACAAACTCTGCTCCGAACAAGAATAGAACACAGAGTGAAACGTTAtttttCTAAAACTAGGGTTTAAAacacacacacacacacacacacacacCAGATTGCTGCTTAACTAacacacAGGGCTACCAGCAGCTTCAAA	TRINITY_DN6928_c0_g1_i1	1	NO_NT_HIT	NO_NT_HIT	NO_NT_HIT	NO_NT_HIT	NO_NT_HIT	NO_NT_HIT	NO_NT_HIT	NO_NT_HIT	NO_NT_HIT	NO_NT_HIT	NO_NT_HIT	NO_NT_HIT	NO_NT_HIT	NO_NT_HIT	NO_NT_HIT	NO_NT_HIT	NO_NT_HIT
TRINITY_DN89634_c0_g1_i1_1	1	95	26	13	1	AC	TGTGTGTGTGTGTGTGTGTGTGTGTG	NA	1	1	5	15	122	GGCCCAGATAACTCACTGTTTTCCAGGAAAAGCCACtgtgtgtgtgtgtgtgtgtgtgtgtgCGTGACACTTGGCTCTGTGCATTGAGCAGTGGACCaaaaaaTGGACTGGATGAAGTGACT	GGCCCAGATAACTCACTGTTT	AGTCACTTCATCCAGTCCATTT	15	38	59	21	180	22	58.187	57.639	7	7.2	1.5484	F	626	GTGAATTTCTGAAACTTGTCTTGTTCTGTATGTTGTACCTGAAAATGAATCCCACAGTGGCCCAGATAACTCACTGTTTTCCAGGAAAAGCCACtgtgtgtgtgtgtgtgtgtgtgtgtgCGTGACACTTGGCTCTGTGCATTGAGCAGTGGACCaaaaaaTGGACTGGATGAAGTGACTGAAAGCTCTATCAAATATCTTTTCCCCTCTCGGGTAATAAATGGATCCACACTgggggTCTAATGCAATGTGAtttttAGCTGCAGGGACATTCTGATTTCATACGATTAACATAGGGAGCGGGGAGCGATTTATTCAAATTGTTTTGATTCTGTTAACATGTCATCAATCATGTGTTCATCGAATCTGAacacacATTGCCCCGCGTCCCCTCCTGTA…	TRINITY_DN89634_c0_g1_i1	1	NO_NT_HIT	NO_NT_HIT	NO_NT_HIT	NO_NT_HIT	NO_NT_HIT	NO_NT_HIT	NO_NT_HIT	NO_NT_HIT	NO_NT_HIT	NO_NT_HIT	NO_NT_HIT	NO_NT_HIT	NO_NT_HIT	NO_NT_HIT	NO_NT_HIT	NO_NT_HIT	NO_NT_HIT
cons_gr1054_8	8	301	26	13	1	AC	CACACACACACACACACACACACACA	CA_301_326	1	1	3.5	42	278	aGGTTGGAGCAAAGCCTATTtatataAATGATAGCTCTGTCTATTGCATGAAACTACAATTATCCCTTTATCCCAAGTCAAAAGAGCTATAGGTTAGTTCTATGCTATATTTTGCAAAGCTTaaaaaTCNAAATGTGAAAACTGGgtgtgtNTGTGCAAGAGNACNTATTTACCAATATTCTGCATGCcacacacacacacacacacacacacaCNNatatattatataAGACAtttttGCACAGCCTTGAAATGTTTCCCTTTCATGAATAACATCC	AGGTTGGAGCAAAGCCTATTTA	GGATGTTATTCATGAAAGGGAA	166	42	113	22	390	22	59.311	57.923	6.2	9.7	1.3883	F	865	TTTCTCAATTTAACAGAGTAGCAGCTTCACAAGTTAACTAGGGCACAAACAGTTCttttttAGAGACGTTTCAggggggTCAATTCATAAGGTTTTGTAATAAACAGaaaaaaGGTTGGAGCAAAGCCTATTtatataAATGATAGCTCTGTCTATTGCATGAAACTACAATTATCCCTTTATCCCAAGTCAAAAGAGCTATAGGTTAGTTCTATGCTATATTTTGCAAAGCTTaaaaaTCNAAATGTGAAAACTGGgtgtgtNTGTGCAAGAGNACNTATTTACCAATATTCTGCATGCcacacacacacacacacacacacacaCNNatatattatataAGACAtttttGCACAGCCTTGAAATGTTTCCCTTTCATGAATAACATCCTACATTCAT…	cons_gr1054	8	NO_NT_HIT	NO_NT_HIT	NO_NT_HIT	NO_NT_HIT	NO_NT_HIT	NO_NT_HIT	NO_NT_HIT	NO_NT_HIT	NO_NT_HIT	NO_NT_HIT	NO_NT_HIT	NO_NT_HIT	NO_NT_HIT	NO_NT_HIT	NO_NT_HIT	NO_NT_HIT	NO_NT_HIT
cons_gr1108_13	13	74	26	13	1	AC	GTGTGTGTGTGTGTGTGTGTGTGTGT	GT_74_99	1	1	3.5	39	192	TGTAATCACAGGACAATGATGGGTACAAATGGTTTCCAATACAAGGGacacacTGCCAGTCgtgtgtgtgtgtgtgtgtgtgtgtgtNNNNNNGNNTGNGNNTGTNNNNNNATACACTGCAGGTGTATTTTATGNAGATACACAAATNTCCATATTGTACAGTGAAANGTTCAGGTCAGAATTGAAAGGGAC	TGTAATCACAGGACAATGATGG	GTCCCTTTCAATTCTGACCTG	39	84	13	22	204	21	58.352	58.632	8.1	7.9	1.9843	B	694	CTTGCATCAAATTGTAATCACAGGACAATGATGGGTACAAATGGTTTCCAATACAAGGGacacacTGCCAGTCgtgtgtgtgtgtgtgtgtgtgtgtgtNNNNNNGNNTGNGNNTGTNNNNNNATACACTGCAGGTGTATTTTATGNAGATACACAAATNTCCATATTGTACAGTGAAANGTTCAGGTCAGAATTGAAAGGGACCAACCACATGNNAATCTCAATCCANANNNGNNCTTNAGNNNNAGGNGCNNNATNNANNANANNGNTNTNNNNNGNTTNTNTTNNNNAANTNTNNNNNNNNNNNTNNNNNNNCNNNNNNANCNNNAATGTNAANNTNATGNNTNCNNANNNNAGNNNANNNGNNNCATNNCNNNCANNANNNANAGTGNNNANANN…	cons_gr1108	13	NO_NT_HIT	NO_NT_HIT	NO_NT_HIT	NO_NT_HIT	NO_NT_HIT	NO_NT_HIT	NO_NT_HIT	NO_NT_HIT	NO_NT_HIT	NO_NT_HIT	NO_NT_HIT	NO_NT_HIT	NO_NT_HIT	NO_NT_HIT	NO_NT_HIT	NO_NT_HIT	NO_NT_HIT
cons_gr1118_5	5	301	26	13	1	AC	ACACACACACACACACACACACACAC	AC_301_326	1	1	3	96	357	AAAGAAAGCACAGAGGACGTTATGACATGTTGCCAGTTGAAGTTGCCTGGAATCTGCAACATACATTCCACATAGCAGCCCTGCTGCCCCAAATACAATAAAGAAAGATACATTTGCAATATTTACAATTTGATTTGCTTTCACAAATtatataTCTGTTACATTGTTAGAATtctctcCCAAAGACCCAAAATACAAACACTACATTTAAAAacacacacacacacacacacacacacANNNNGACAGTTCGTGCCAgtgtgtAAGTTGTTTGAATGTTGTATTTTGTTTTGTCCCTGTGATGTCTCACATACAGTATcccccTAAATATCAGTTTCAGTGATCCTCCTACTGTGA	AAAGAAAGCACAGAGGACGTTA	TCACAGTAGGAGGATCACTGAA	191	96	88	22	444	22	58.2	57.387	7.7	7	0.8133	F	631	TGAGAACTGGAACTGCTGGCAGAGGGCCTGCCGATCAGCCGAGGGCGTAGAGCCGTCGATCCGGATATAACTCATCCCCTGAGCCAGAAAGAAAGCACAGAGGACGTTATGACATGTTGCCAGTTGAAGTTGCCTGGAATCTGCAACATACATTCCACATAGCAGCCCTGCTGCCCCAAATACAATAAAGAAAGATACATTTGCAATATTTACAATTTGATTTGCTTTCACAAATtatataTCTGTTACATTGTTAGAATtctctcCCAAAGACCCAAAATACAAACACTACATTTAAAAacacacacacacacacacacacacacANNNNGACAGTTCGTGCCAgtgtgtAAGTTGTTTGAATGTTGTATTTTGTTTTGTCCCTGTGATGTCTCACAT…	cons_gr1118	5	NO_NT_HIT	NO_NT_HIT	NO_NT_HIT	NO_NT_HIT	NO_NT_HIT	NO_NT_HIT	NO_NT_HIT	NO_NT_HIT	NO_NT_HIT	NO_NT_HIT	NO_NT_HIT	NO_NT_HIT	NO_NT_HIT	NO_NT_HIT	NO_NT_HIT	NO_NT_HIT	NO_NT_HIT
cons_gr140_2	2	85	26	13	1	AC	CACACACACACACACACACACACACA	NO	1	1	4	18	204	GGGACTGATagagagGGAGAAACGCACACTGACTTACNCNcacacacacacacacacacacacacaCTTGTGTTTCATAGTGTTTATGTAGACTTTGCATTGACTCTCATACACTGTAGATCTCTTATTTTAATGTCCAAAGGTGCCTGGGAGAGGGAgggggTAGGAGGGTCTGCTCTGTCAAGTCCAAGAGATGCATTCTGT	GGGACTGATAGAGAGGGAGAAA	ACAGAATGCATCTCTTGGACTT	18	116	45	22	248	22	58.805	57.935	7	6.4	0.8696	F	421	GAAacacacTGAGacacacGCACGcacacacacacacacacaCGGGGACTGATagagagGGAGAAACGCACACTGACTTACNCNcacacacacacacacacacacacacaCTTGTGTTTCATAGTGTTTATGTAGACTTTGCATTGACTCTCATACACTGTAGATCTCTTATTTTAATGTCCAAAGGTGCCTGGGAGAGGGAgggggTAGGAGGGTCTGCTCTGTCAAGTCCAAGAGATGCATTCTGTCAGGATCTCAACGTCCTGTTCAGATTGCGAGCGAAATGAACGCTGTGTAACGGGTTTAATTTTATTTTNATGGCCTGAACGGGCCACCGTAGAacacacacacacacNcacacaNANANANANANANANCAGCTCAATGTGGtttttAAAG…	cons_gr140	2	NO_NT_HIT	NO_NT_HIT	NO_NT_HIT	NO_NT_HIT	NO_NT_HIT	NO_NT_HIT	NO_NT_HIT	NO_NT_HIT	NO_NT_HIT	NO_NT_HIT	NO_NT_HIT	NO_NT_HIT	NO_NT_HIT	NO_NT_HIT	NO_NT_HIT	NO_NT_HIT	NO_NT_HIT
cons_gr1907_2	2	96	26	13	1	AC	CACACACACACACACACACACACACA	CA_96_121	1	1	3	45	171	CCTTTGTATAGATAATGCTTGCACATTGTTCTCTTTAAAACACCACAATATACAGACTTTGTAAGACAGcacacacacacacacacacacacacaNNNNTATTGCTTTTCCAAAACACGATTCATCCTTAAAGATGAATACTTCTAGGATGTACCAAATACACATAAATGA	CCTTTGTATAGATAATGCTTGCAC	TCATTTATGTGTATTTGGTACATCC	45	51	27	24	197	25	57.203	57.031	8.2	8.1	6.7664	A	633	AGtttttACATTTATTTTATTATGATCCTTTGTATAGATAATGCTTGCACATTGTTCTCTTTAAAACACCACAATATACAGACTTTGTAAGACAGcacacacacacacacacacacacacaNNNNTATTGCTTTTCCAAAACACGATTCATCCTTAAAGATGAATACTTCTAGGATGTACCAAATACACATAAATGAAATGACaaaaaCACCTGACCCCAATTCCCTCACATAAACCAGGTCAATATGGACAATAATGACAGTTGCAGCTACTGGACAGCACTATACGAATAAGGAATGATTTTCATTGTAttttttAAATAACCAACTCTGTCCATAAATACAGATtatataTCtttttGAGCACATACTTAAATACATTGATTGTTTTGGTAAACaa…	cons_gr1907	2	NO_NT_HIT	NO_NT_HIT	NO_NT_HIT	NO_NT_HIT	NO_NT_HIT	NO_NT_HIT	NO_NT_HIT	NO_NT_HIT	NO_NT_HIT	NO_NT_HIT	NO_NT_HIT	NO_NT_HIT	NO_NT_HIT	NO_NT_HIT	NO_NT_HIT	NO_NT_HIT	NO_NT_HIT
cons_gr2178_3	3	297	26	13	1	AC	GTGTGTGTGTGTGTGTGTGTGTGTGT	GT_297_322	1	1	2	152	438	TTCTTCACctctctCGTAGGTCTCGGCTTCTACTGGAATATTCACAACATCTGGTTCTACGTCTTCGCTCAGGCCATGAACGGTTTAGTACAGACTACAGGGTGGCCGGCTGTAGTCTCCTGTGTTGGGAACNNNTNNNNNNNNNNNNANTNNNNATGNANGNNNANNNNANNNNCNGCATCTCCTTGCATGTTAATACATTATGAATAATGCTGACTGTGCAACACGTGCAAATGCAgtgtgtgtgtgtgtgtgtgtgtgtgtATTATATGGGGAAGTTAAAGTGTAGCTACGTGACTTGGTGTCTGAACAGTGGGAGATCTAAACCCTTCTTCTCTTTACATCAGTAGCGATATGATCCTACCTGGTGGTTTTACCTGCTTTTAAAGCTGTAAGACA…	TTCTTCACCTCTCTCGTAGGTC	GAGTCAGGGAGGGATTAAAGAC	216	152	59	22	496	22	57.669	58.213	7.6	6.4	0.5439	F	801	CTTTGGTGAGCGtctctctctcCGGTACTACCTCACCGCTGGGATGCTGCTGAGCGGTTTCTTCACctctctCGTAGGTCTCGGCTTCTACTGGAATATTCACAACATCTGGTTCTACGTCTTCGCTCAGGCCATGAACGGTTTAGTACAGACTACAGGGTGGCCGGCTGTAGTCTCCTGTGTTGGGAACNNNTNNNNNNNNNNNNANTNNNNATGNANGNNNANNNNANNNNCNGCATCTCCTTGCATGTTAATACATTATGAATAATGCTGACTGTGCAACACGTGCAAATGCAgtgtgtgtgtgtgtgtgtgtgtgtgtATTATATGGGGAAGTTAAAGTGTAGCTACGTGACTTGGTGTCTGAACAGTGGGAGATCTAAACCCTTCTTCTCTTTA…	cons_gr2178	3	gi|573909004|ref|XM_006642158.1|	79.47	190	39	0	1	190	318	507	3e-37	167	Eukaryota	Metazoa	Chordata	Craniata	Actinopterygii	Semionotiformes
cons_gr2562_9	9	301	26	13	1	AC	TGTGTGTGTGTGTGTGTGTGTGTGTG	TG_301_326	1	1	3	117	360	GTTGCCTTAGATGTACCAGGTTaaaaaGTTAATGGAAACATTACTGGCtttttttACACAACTCATTAAAAGCCAGAGATTCTCCAACNCTGAATANCCTGTTTAGGAAAGTGTAATGCNGATGTGATTTTGGAGGGACtgtgtgtgtgtgtgtgtgtgtgtgtgTNNNNAACTTTCCTGGCGTATTTGAACATAAAGTTTCTGTAGCACTGCCTATTGCATTAAGTGTCGCAACGATTTGTAAACaaaaaaCTATCTGTGTTAAAGTGATTTTACAGGTTTAAAATGTACAATGTATCGTATCCAGGGCAAATTGAACTGAGGTNGGTGTTGATCAACAAAGATAACTGCGAGTCTGTG	GTTGCCTTAGATGTACCAGGTT	CACAGACTCGCAGTTATCTTTG	117	173	162	22	521	22	57.318	57.721	7.9	7.3	0.9606	F	631	GTTGTTGAAAAGCTACATTTTCATGCTGGTTTTGGTTTGTAACATTGCCTTGAGAAAAGGCNTCTGCTGTAGAAGGTCTTGtttttCAGTTAAACTTTAAAGAGGTTTGATTATTTCATGCTATTAAATCTAATCATGGAACCAGTCTACATTCCAACCCAGTTGCCTTAGATGTACCAGGTTaaaaaGTTAATGGAAACATTACTGGCtttttttACACAACTCATTAAAAGCCAGAGATTCTCCAACNCTGAATANCCTGTTTAGGAAAGTGTAATGCNGATGTGATTTTGGAGGGACtgtgtgtgtgtgtgtgtgtgtgtgtgTNNNNAACTTTCCTGGCGTATTTGAACATAAAGTTTCTGTAGCACTGCCTATTGCATTAAGTGTCGCAACGAT…	cons_gr2562	9	NO_NT_HIT	NO_NT_HIT	NO_NT_HIT	NO_NT_HIT	NO_NT_HIT	NO_NT_HIT	NO_NT_HIT	NO_NT_HIT	NO_NT_HIT	NO_NT_HIT	NO_NT_HIT	NO_NT_HIT	NO_NT_HIT	NO_NT_HIT	NO_NT_HIT	NO_NT_HIT	NO_NT_HIT
cons_gr3156_2	2	78	26	13	1	AC	CACACACACACACACACACACACACA	CA_78_103	1	1	4	15	120	ATCAGCAACCACCTCCAAAGcccccccTccccccccacacacacacacacacacacacacaNNNNNNNNNNNNNNNNNNNNTCAAGTGAAAGCTTGATAATGAAAGGCAGCAGTGTTATC	ATCAGCAACCACCTCCAAAG	GATAACACTGCTGCCTTTCATT	15	37	43	20	162	22	60.111	58.403	7.3	6.9	4.5145	F	444	CCTCCGCAcccccACAAAACAAAATAtctctccccccGCGCCATCAGCAACCACCTCCAAAGcccccccTccccccccacacacacacacacacacacacacaNNNNNNNNNNNNNNNNNNNNTCAAGTGAAAGCTTGATAATGAAAGGCAGCAGTGTTATCCCATCGCAGCaaaaaGACAGAAGACGCAGGGGAAGGTGCGGGCGCTGTATCTTGACAGGCGTGTGCACACTGCAGTAAGTAAAACGGTCATCACTCCCACAGGATCCTCATTTACCAGTCTGCTTGTCGCTCACCTGTCTGTTTCGTTCATCTGTGATCCGCTGGATTTGAATCtttttCCTCCCCATGTTCCTGTAGTtgtgtgtgtgGCGGGGAGGGCTGGGGCAGGCGGGACGG…	cons_gr3156	2	NO_NT_HIT	NO_NT_HIT	NO_NT_HIT	NO_NT_HIT	NO_NT_HIT	NO_NT_HIT	NO_NT_HIT	NO_NT_HIT	NO_NT_HIT	NO_NT_HIT	NO_NT_HIT	NO_NT_HIT	NO_NT_HIT	NO_NT_HIT	NO_NT_HIT	NO_NT_HIT	NO_NT_HIT
cons_gr4025_2	2	281	26	13	1	AC	ACACACACACACACACACACACACAC	AC_281_306	1	1	4	49	375	GTCTCGCACTGAATCACCTCTGGAGCCATCCAGTAgggggTGCCGATGAAGGTTGCTCTTTTCTGTTGAGTGTTGGAGtttttAGCAGacacacCAAAATCAGCCAGCTTCACGTCTCCCTCCATTGTGAGCAGGATGTTCCCTGTCTTCAGGTCTCTGTGGATGATCTTGTTGCCATGGAGATATTCTAGGGCCTGCAGCGTTTGTTTACAGACCACTTGAATCTGAGGCTCTGACAGACCCCTCTCCAGCTCTGTGAGGAGAAGGACACAGACACGAacacacacacacacacacacacacacNCNNNACNNNNANANNCANANANNCNNAATAAATGGATCAGGGACCATGCTCTACATACAACGGTGGCAC	GTCTCGCACTGAATCACCTC	GTGCCACCGTTGTATGTAGAG	259	49	2	20	376	21	58.379	58.173	7.6	5.7	3.5528	F	399	GGTCTCGCACTGAATCACCTCTGGAGCCATCCAGTAgggggTGCCGATGAAGGTTGCTCTTTTCTGTTGAGTGTTGGAGtttttAGCAGacacacCAAAATCAGCCAGCTTCACGTCTCCCTCCATTGTGAGCAGGATGTTCCCTGTCTTCAGGTCTCTGTGGATGATCTTGTTGCCATGGAGATATTCTAGGGCCTGCAGCGTTTGTTTACAGACCACTTGAATCTGAGGCTCTGACAGACCCCTCTCCAGCTCTGTGAGGAGAAGGACACAGACACGAacacacacacacacacacacacacacNCNNNACNNNNANANNCANANANNCNNAATAAATGGATCAGGGACCATGCTCTACATACAACGGTGGCACAACCTTCATTTTAATAAATACAA	cons_gr4025	2	gi|573874648|ref|XM_006625635.1|	81.57	255	47	0	1	255	618	364	5e-62	248	Eukaryota	Metazoa	Chordata	Craniata	Actinopterygii	Semionotiformes
cons_gr4100_2	2	160	26	13	1	AC	CACACACACACACACACACACACACA	NO	1	1	9	34	173	GACACCACGGacacacAGACAGGGAGAANANANNNANANANNNANNNNNANNCNcacacacacacacacacacacacacaGCTACTCTGACCACCCACGGCCACCCCagagagGATTCCATGCCCAAAGCAAGAGATCTTTCCACAGCACCATGCCTCCCTTTAATCTCCTTA	GACACCACGGACACACAGAC	TAAGGAGATTAAAGGGAGGCAT	34	71	106	20	278	22	60.053	58.307	6.4	9.6	4.3605	F	367	CACGcacacacaGGGAGACAGacacacAGGGAGacacacacacCACGCAAGCACGCAGacacacacATGCACGCACGcacacacacacacacaGACAGGCACGCAGACACCACGGacacacAGACAGGGAGAANANANNNANANANNNANNNNNANNCNcacacacacacacacacacacacacaGCTACTCTGACCACCCACGGCCACCCCagagagGATTCCATGCCCAAAGCAAGAGATCTTTCCACAGCACCATGCCTCCCTTTAATCTCCTTAgggggCTCCGCCACCTGGGGAAAATGCCAGGATGCATCATTGCTGGTCTGCTGACAATTCCACCCACATTGCCTGCTGGTGAGAACAGC	cons_gr4100	2	NO_NT_HIT	NO_NT_HIT	NO_NT_HIT	NO_NT_HIT	NO_NT_HIT	NO_NT_HIT	NO_NT_HIT	NO_NT_HIT	NO_NT_HIT	NO_NT_HIT	NO_NT_HIT	NO_NT_HIT	NO_NT_HIT	NO_NT_HIT	NO_NT_HIT	NO_NT_HIT	NO_NT_HIT
cons_gr6082_3	3	526	26	13	1	AC	ACACACACACACACACACACACACAC	NO	1	1	4	65	251	ATAAGCGTTACTGTGTCCCTGTGGCTTGAGCTGGTGCAATGTGTAAATGGTACAGCTCCCATGTACAGCACAGTATTATAGGCAACAGCCTAAGTGTTAGGAAAAGTACCATTTCAACCACCTGTACTGAATAACTGAacacacacacacacacacacacacacNNNCCTNTNCTGTCNGNNTGNANNNANTNNANNNNAANNTTNNANNANGNNTNCNATTNCTGAGTTCAGTTCGATACAGTGCCTCTA	ATAAGCGTTACTGTGTCCCTGT	TAGAGGCACTGTATCGAACTGA	116	65	388	22	638	22	57.831	57.663	7.9	6.4	0.5064	A	644	TGTACTGAATNANNNAANANNNACNNANNNNNANACNNNNANNNNNACANANTTNCNTTNNNNNNANNACNNNANTNANTTAANANNNNNGNNNNANNNNNNATGCNANTTCNNANNNNNNNNNNNTANNNNNCCNNTNTGNTANNNTNNNNNANNCNNNAGAANNNTNTNTNNNNAGCNNNNCNNNNNNAANNNGNNNTGNNNNNCAAGGNNTNTGNCNTNNNNAANNANANNNNTNNNNNANNNNNCCANNNNNNNNATNNNNANNNNTNCAGANNNNNNAAGNNNATNTNNNNANTCCCTGTCCTAAGCTTAAGGTGTAAATACAGCTGCAGACAAAATGTTCTCTTTTAGTGCAAACCAATAAATAAACGATGAACCACACTAATAAGCGTTACT…	cons_gr6082	3	NO_NT_HIT	NO_NT_HIT	NO_NT_HIT	NO_NT_HIT	NO_NT_HIT	NO_NT_HIT	NO_NT_HIT	NO_NT_HIT	NO_NT_HIT	NO_NT_HIT	NO_NT_HIT	NO_NT_HIT	NO_NT_HIT	NO_NT_HIT	NO_NT_HIT	NO_NT_HIT	NO_NT_HIT
cons_gr6171_2	2	53	26	13	1	AC	TGTGTGTGTGTGTGTGTGTGTGTGTG	NO	1	1	9.5	10	156	AGTGAACATATAGACAGCATAcccccGATGTACCtgtgtgtgtgtgtgtgtgtgtgtgtgTNCNTATAGACTGCATGTACGTTTCATATaaaaaCACCTGGGTGTTCAGAAAATGTTTTGGTAATGTCTAGCCATTTTGTTCAGTGATTCTGGACA	AGTGAACATATAGACAGCATACCC	TGTCCAGAATCACTGAACAAA	10	75	19	24	174	21	56.472	56.707	8.4	7	5.8208	F	258	tgtgtgtgTATGTGTTTGAGTGAACATATAGACAGCATAcccccGATGTACCtgtgtgtgtgtgtgtgtgtgtgtgtgTNCNTATAGACTGCATGTACGTTTCATATaaaaaCACCTGGGTGTTCAGAAAATGTTTTGGTAATGTCTAGCCATTTTGTTCAGTGATTCTGGACANATCCCAGNGATCCCCATCCTGTATCNANTTGCTTAGTAAATATTAAACTGTAGTATCAAGCTGTAGTGCATTCACTGCTCATC	cons_gr6171	2	NO_NT_HIT	NO_NT_HIT	NO_NT_HIT	NO_NT_HIT	NO_NT_HIT	NO_NT_HIT	NO_NT_HIT	NO_NT_HIT	NO_NT_HIT	NO_NT_HIT	NO_NT_HIT	NO_NT_HIT	NO_NT_HIT	NO_NT_HIT	NO_NT_HIT	NO_NT_HIT	NO_NT_HIT
cons_gr6525_3	3	108	26	13	1	AC	TGTGTGTGTGTGTGTGTGTGTGTGTG	NO	1	1	2	27	136	ACTACCCAGTGGTCACATCTTTTGTCTGGGAGTTTGGAAATCACTTAAAtgtgtgtgtgtgtgtgtgtgtgtgtgGATCAGAGCTTCTATTTAACCAGTTTGTTTACCCAGTGCTTCATTCACAGTTGGAAATTGA	ACTACCCAGTGGTCACATCTTT	TCAATTTCCAACTGTGAATGAA	27	39	59	22	194	22	57.577	58.12	7	6.9	0.5437	A	413	GTGCAGAATGTATTTATGCATTTGtttttttATTATTACAGTATTATTGTAATGCTATACTACCCAGTGGTCACATCTTTTGTCTGGGAGTTTGGAAATCACTTAAAtgtgtgtgtgtgtgtgtgtgtgtgtgGATCAGAGCTTCTATTTAACCAGTTTGTTTACCCAGTGCTTCATTCACAGTTGGAAATTGAGTCCTGGCAGAAGAGCATTGATGGGGAATTTTAACATTCTTTTATTATaaaaaTAACGAGTCCCTGGCTGTGCAATAGGAGTCTTGCATCTATCAATCAATAGATAGatctatctatctGTCTATCTGTATGTCtctatctatctatctatctaTCTGAAGGGATGGAAATTAGACTCTCATTGCATCGCACGGGACTGATTAGG…	cons_gr6525	3	NO_NT_HIT	NO_NT_HIT	NO_NT_HIT	NO_NT_HIT	NO_NT_HIT	NO_NT_HIT	NO_NT_HIT	NO_NT_HIT	NO_NT_HIT	NO_NT_HIT	NO_NT_HIT	NO_NT_HIT	NO_NT_HIT	NO_NT_HIT	NO_NT_HIT	NO_NT_HIT	NO_NT_HIT
cons_gr6867_13	13	67	26	13	1	AC	CACACACACACACACACACACACACA	NO	1	1	7	7	121	CTCTTGCACCTGCATTATTTTCTAAACTGTGCCAATCATTACACAAATGTAACAGAAGTTTTGACTcacacacacacacacacacacacacaTTGACTTacacacCTCCTGAGAGCTTAGG	CTCTTGCACCTGCATTATTT	CCTAAGCTCTCAGGAGGTGTGT	46	7	1	20	121	22	55.576	59.938	6.2	6.4	6.3625	F	959	CTCTTGCACCTGCATTATTTTCTAAACTGTGCCAATCATTACACAAATGTAACAGAAGTTTTGACTcacacacacacacacacacacacacaTTGACTTacacacCTCCTGAGAGCTTAGGGACCTATTAAacacacacacAAACACAGACAAATTCACANANNTACNGANtgtgtgNGTNTNNNAANNNGTNCTNTGTNtgtgtgTNTNNNTNTGANNGNTCCCNAAGNNCTCNNGANNNNNNNAAGTNANTNTNTGTGNGTGTNNGTGTNNTGTNNNAGTCAANNCTTCTGTNACATTNGNNNNNNGATTGNCACAGTTNAANANANTAANCCAANNNCAAAANNGNNGNNTCNAAATTNANCCTNATNNAGATAATTGNNGAANTCANNCTTAACC…	cons_gr6867	13	NO_NT_HIT	NO_NT_HIT	NO_NT_HIT	NO_NT_HIT	NO_NT_HIT	NO_NT_HIT	NO_NT_HIT	NO_NT_HIT	NO_NT_HIT	NO_NT_HIT	NO_NT_HIT	NO_NT_HIT	NO_NT_HIT	NO_NT_HIT	NO_NT_HIT	NO_NT_HIT	NO_NT_HIT
cons_gr7031_4	4	359	26	13	1	AC	TGTGTGTGTGTGTGTGTGTGTGTGTG	TG_359_384	1	1	3	107	446	GAGACTATGACAAAGCAGGTCAGTCNGTGTTCAGAGCGGGGAAACCAGGGGCAGGATCGGAGACCCGCGTGGCAACGTGAACCATTCCTCGTGAAATCAGCTTTAAACACGCTGGGCTAGGAGTTGCTCATCGTGGGGTTTGTGTTTTGTTTTGCTCGCACCTAAAAGTGCGCATTCTGTCTCCTGAAGGCCTTGAAACACAATGCAGCTTGTCAGGACGGCTAGTTGATGTGCTGCGTGGACATTACTAtgtgtgTTTTAGTGCATCGACTGTATGCAGGATCGCCGTATtgtgtgtgtgtgtgtgtgtgtgtgtgNNAAATGAGAGTACCAGCTGCAAACAGCTTCTGGTCTTTATCGACTGAGCAGGCCAGGCTATGTTAACGCTGTGNgtgtgtg…	GAGACTATGACAAAGCAGGTCAG	GGTCTCACCACAGTACTGCTAC	268	107	68	23	513	22	58.148	56.448	6.4	6.9	2.7	B	619	GACGACCGGTACGAGGGCGGACGAGACAGAGACCGGTTCAGAGACCGGTATGATGACCGGGACCGCAGAGACTATGACAAAGCAGGTCAGTCNGTGTTCAGAGCGGGGAAACCAGGGGCAGGATCGGAGACCCGCGTGGCAACGTGAACCATTCCTCGTGAAATCAGCTTTAAACACGCTGGGCTAGGAGTTGCTCATCGTGGGGTTTGTGTTTTGTTTTGCTCGCACCTAAAAGTGCGCATTCTGTCTCCTGAAGGCCTTGAAACACAATGCAGCTTGTCAGGACGGCTAGTTGATGTGCTGCGTGGACATTACTAtgtgtgTTTTAGTGCATCGACTGTATGCAGGATCGCCGTATtgtgtgtgtgtgtgtgtgtgtgtgtgNNAAATGAGAGTACC…	cons_gr7031	4	NO_NT_HIT	NO_NT_HIT	NO_NT_HIT	NO_NT_HIT	NO_NT_HIT	NO_NT_HIT	NO_NT_HIT	NO_NT_HIT	NO_NT_HIT	NO_NT_HIT	NO_NT_HIT	NO_NT_HIT	NO_NT_HIT	NO_NT_HIT	NO_NT_HIT	NO_NT_HIT	NO_NT_HIT
cons_gr7430_2	2	358	26	13	1	AC	TGTGTGTGTGTGTGTGTGTGTGTGTG	NO	1	1	4	34	215	TCAAACTCACATATGGATGCAGCCATAACAGCttttttCAGGGTGAAGGTTTTAGCCACCTGAGCAGGTGCTTaaaaaCAGAAGTACCATACAATTNATGTGTTTAGGAACACAGCAACTGGTTGAGAANGTCtgtgtgtgtgtgtgtgtgtgtgtgtgNGNGTGCAGGCGTGCGTGTGAATGGATTCGTGTCTTGGAGAGTGTCAGTAGAACCA	TCAAACTCACATATGGATGCAG	TGGTTCTACTGACACTCTCCAA	111	34	225	22	439	22	58.651	57.45	8.5	8.5	1.2011	F	441	TTGCTAAGATGAGTCTTACCACTTNTACTTCTGCACTANTCATATTTTATTNTAANCNGCGNAGNCCAAATACNCNGCATGTTNttttttttttttttNAAGATTCAGATTCTCAGTATTGCATCCCTCAATaaaaaGTGNGCAGTTTCCTAATTGTTTATTTCCTTCATAACtttttttCACTCTTGTTCCAAATATTCTAAAATGCAATGCTCATACAGTACTCAAACTCACATATGGATGCAGCCATAACAGCttttttCAGGGTGAAGGTTTTAGCCACCTGAGCAGGTGCTTaaaaaCAGAAGTACCATACAATTNATGTGTTTAGGAACACAGCAACTGGTTGAGAANGTCtgtgtgtgtgtgtgtgtgtgtgtgtgNGNGTGCAGGCGTGCG…	cons_gr7430	2	NO_NT_HIT	NO_NT_HIT	NO_NT_HIT	NO_NT_HIT	NO_NT_HIT	NO_NT_HIT	NO_NT_HIT	NO_NT_HIT	NO_NT_HIT	NO_NT_HIT	NO_NT_HIT	NO_NT_HIT	NO_NT_HIT	NO_NT_HIT	NO_NT_HIT	NO_NT_HIT	NO_NT_HIT
cons_gr7576_54	54	225	26	13	1	AC	ACACACACACACACACACACACACAC	AC_225_250	1	1	8.25	73	249	GAAAGCAGCACTAGAAGGACGCNCCCCAGTGGTGTCATGTGAGATGGGTTGAGCTGCTTGTAATAGTCTGGTCTCCAGTGAGCAGCTTNNAACTGCTAGCCAGCNGGACTGACTGTGATCNANCAGAGAAacacacacacacacacacacacacacANNNACANNNNNNNNNNNNgggggAGctgtctgtctgtGTGTCTGTCtgtgtgTCTNNNNNNGNGtctctcNGTCTTGTCACAGTCGGTCCAG	GAAAGCAGCACTAGAAGGACG	CTGGACCGACTGTGACAAGA	109	73	95	21	343	20	59.276	59.864	9.6	7	6.14	F	358	GCCCAGACCGTGGTGNTNTNTNTNNNNTNNTNNNNNNTNNTNTNNNANCNNANTNNANNNAAAGNTNNGNNNNNNNNAGNNTNNNNNNNCAGNNGAAAGCAGCACTAGAAGGACGCNCCCCAGTGGTGTCATGTGAGATGGGTTGAGCTGCTTGTAATAGTCTGGTCTCCAGTGAGCAGCTTNNAACTGCTAGCCAGCNGGACTGACTGTGATCNANCAGAGAAacacacacacacacacacacacacacANNNACANNNNNNNNNNNNgggggAGctgtctgtctgtGTGTCTGTCtgtgtgTCTNNNNNNGNGtctctcNGTCTTGTCACAGTCGGTCCAGCTGGCTAGCAGTTAT	cons_gr7576	54	NO_NT_HIT	NO_NT_HIT	NO_NT_HIT	NO_NT_HIT	NO_NT_HIT	NO_NT_HIT	NO_NT_HIT	NO_NT_HIT	NO_NT_HIT	NO_NT_HIT	NO_NT_HIT	NO_NT_HIT	NO_NT_HIT	NO_NT_HIT	NO_NT_HIT	NO_NT_HIT	NO_NT_HIT
cons_gr932_2	2	528	26	13	1	AC	TGTGTGTGTGTGTGTGTGTGTGTGTG	NO	1	1	20	-87	139	GAACCGGTACATTCTAATGAGGAGCGGAGCgagagaACACgagagaGCGAGCGACAAGAGATCCAGCATCCCCATCACTGTCAGGTACtgtgtgtgtgtgtgtgtgtgtgtgtgAGAGGAGCgagagaACACgagagaG	GAACCGGTACATTCTAATGAGG	CTCTCTCGTGTTCTCTCGCT	66	-87	440	22	486	20	57.635	57.478	8.2	9.9	2.8877	F	579	GACgggggCGTGGTCTGCATCGACGAGTTCGACAAGATGCGGGAGGATGATCGCGTCGCTATCCATGNAGCGANNGANCANNAGANNNNNNNNNNCNNNANNNCNNGCATCNCCANCACTNTNANNTNNNNCTGNNNNNNNNTGNNTGNGNNNNNNTNNGTGTNNGNNNNNNGNGANNANNCGANNGNNNNNGNGANNANNGANNNNNCATNCCCANCANNNTCNNNNNNNTNGANNNNATCNTNNNNATCNNNGANGNNNNNGNCNANNANNANGNNNNGNCNCTNNCGNNGCNNNNGNNGANCGTGNANNNGAGNGCGCTCNNNNNCNACNNNTCCAGNGNNNNGNNGNTCGANCNCAGCNNGNTNNNGNAGNNNNTCNNNNNNNNCNGGGNGNAGN…	cons_gr932	2	NO_NT_HIT	NO_NT_HIT	NO_NT_HIT	NO_NT_HIT	NO_NT_HIT	NO_NT_HIT	NO_NT_HIT	NO_NT_HIT	NO_NT_HIT	NO_NT_HIT	NO_NT_HIT	NO_NT_HIT	NO_NT_HIT	NO_NT_HIT	NO_NT_HIT	NO_NT_HIT	NO_NT_HIT
TRINITY_DN100259_c1_g5_i1_1	1	171	24	12	1	AC	ACACACACACACACACACACACAC	NA	1	1	6	6	124	GTAAATAGCCGATGCTCACAATGCATCAGAGCAGaaaaaTGCAACATGTCCAAGACTCCCGCACAGCAGTGTATacacacacacacacacacacacacATTCtttttACACCACCCATCCTTTA	GTAAATAGCCGATGCTCACAAT	TAAAGGATGGGTGGTGTAAA	52	6	97	22	220	20	58.299	55.518	6.6	6	4.7814	F	220	GGGTCTTCCAGTCCTGGGCCTGTCAACCAAAGATGATGCctctctGCACCTGCCGACCACGCCTCAAACACCACAGCCCGAAAATGGAGGCTTTGAGTAAATAGCCGATGCTCACAATGCATCAGAGCAGaaaaaTGCAACATGTCCAAGACTCCCGCACAGCAGTGTATacacacacacacacacacacacacATTCtttttACACCACCCATCCTTTA	TRINITY_DN100259_c1_g5_i1	1	NO_NT_HIT	NO_NT_HIT	NO_NT_HIT	NO_NT_HIT	NO_NT_HIT	NO_NT_HIT	NO_NT_HIT	NO_NT_HIT	NO_NT_HIT	NO_NT_HIT	NO_NT_HIT	NO_NT_HIT	NO_NT_HIT	NO_NT_HIT	NO_NT_HIT	NO_NT_HIT	NO_NT_HIT
TRINITY_DN107060_c0_g1_i1_1	1	56	24	12	1	AC	ACACACACACACACACACACACAC	NA	1	1	6	32	133	CACATTGACAACCagagagagACCCCGAGCCAGGGAGAGGTgagagaAACAGAAacacacacacacacacacacacacAGTGATGGATACCACCTGAAGAAGACTGGCTTATTATCTTTAAGAAGAAAGCGCC	CACATTGACAACCAGAGAGAGA	GGCGCTTTCTTCTTAAAGATAAT	32	32	2	22	134	23	57.93	57.487	6.4	5.8	1.5832	F	202	ACACATTGACAACCagagagagACCCCGAGCCAGGGAGAGGTgagagaAACAGAAacacacacacacacacacacacacAGTGATGGATACCACCTGAAGAAGACTGGCTTATTATCTTTAAGAAGAAAGCGCCCCTCACACGTGTATTGAAAGCTGTGTCCCCTCCCCTCctctctCCAGcacacaGTGATGCAGTACCAG	TRINITY_DN107060_c0_g1_i1	1	NO_NT_HIT	NO_NT_HIT	NO_NT_HIT	NO_NT_HIT	NO_NT_HIT	NO_NT_HIT	NO_NT_HIT	NO_NT_HIT	NO_NT_HIT	NO_NT_HIT	NO_NT_HIT	NO_NT_HIT	NO_NT_HIT	NO_NT_HIT	NO_NT_HIT	NO_NT_HIT	NO_NT_HIT
TRINITY_DN107464_c0_g1_i5_1	1	63	24	12	1	AC	TGTGTGTGTGTGTGTGTGTGTGTG	NA	1	1	16	0	122	TCTCtgtgtgtgTATGTCTGTCTCtgtgtgtgtgtgtgtgtgtgtgtgTTGGAAAGAAATGAAAGAATGGAGAAAGTAATCCAAAATAAATAACCATCAGCTCCTTGTTTCTCTTAGGCAAG	TCTCTGTGTGTGTATGTCTGTCTC	CTTGCCTAAGAGAAACAAGGAG	0	52	39	24	160	22	56.967	57.465	6.1	7.9	3.5674	F	263	TGTGTCTGTAtgtgtgTCtgtgtgtgtgtgtgtgtgtgTCTCtgtgtgtgTATGTCTGTCTCtgtgtgtgtgtgtgtgtgtgtgtgTTGGAAAGAAATGAAAGAATGGAGAAAGTAATCCAAAATAAATAACCATCAGCTCCTTGTTTCTCTTAGGCAAGAAATACCAGAGAAAAGCCACAAGATGaaaaaGAAAAGGAAGTGGCGTGGGgagcgagcgagcGGCTCCCACAGACTGCAGTGTGCCATCTTGTGACAGAGCAA	TRINITY_DN107464_c0_g1_i5	1	gi|702073674|emb|FO906021.1|	85.71	112	16	0	1	112	1100746	1100857	7e-27	131	Eukaryota	Fungi	Ascomycota	Pezizomycotina	Dothideomycetes	Pleosporales
TRINITY_DN111305_c2_g2_i6_1	1	75	24	12	1	AC	CACACACACACACACACACACACA	NA	1	1	2	7	202	TTACTTTCACCCTTAGGCAtgtgtgTATGcacacacacacacacacacacacaGGTTTTCACACCATAGTTCTGACGTGCCTACACAGACGCACAGacacacCCGCTCTCCTCTCCTCTGCAGTACCTTGTTCCCCAGGGTGTGGCCCAGGCTCTCCCTGTCTGCTGGGGtctctcTGCTGGGTCTGTAGTCTGTGCAGAGT	TTACTTTCACCCTTAGGCATGT	ACTCTGCACAGACTACAGACCC	7	127	46	22	247	22	57.828	58.477	6.6	9.1	0.6492	F	432	TTGCTAGCTCAGTTCACCTACACAGCATCTCTTTCATGATTCTCATTACTTTCACCCTTAGGCAtgtgtgTATGcacacacacacacacacacacacaGGTTTTCACACCATAGTTCTGACGTGCCTACACAGACGCACAGacacacCCGCTCTCCTCTCCTCTGCAGTACCTTGTTCCCCAGGGTGTGGCCCAGGCTCTCCCTGTCTGCTGGGGtctctcTGCTGGGTCTGTAGTCTGTGCAGAGTCCCTTGAGCAGCCGCGTGGTCTCCTCTGGCACGTGGTGCATCAGCGTCTTGCCGTAGCGCTTCATGTTGCTCTCCGCCTGCTCGAAGGGCAGCCTCCCGATGTAGCGCAGCGCCTCCTGGTAGTTCTTGAGGTCTTCCAGCTGGATCTTCAG…	TRINITY_DN111305_c2_g2_i6	1	gi|573909240|ref|XM_006642276.1|	84.77	243	34	1	190	432	1704	1465	2e-68	269	Eukaryota	Metazoa	Chordata	Craniata	Actinopterygii	Semionotiformes
TRINITY_DN111594_c1_g1_i6_1	1	101	24	12	1	AC	ACACACACACACACACACACACAC	NA	1	1	14	11	120	GATACAAGCACAGACAGacacacTGACAGACAGacacacacacacacacacacacacTGGTTCTCACACTCTTTAGTTTTGTTTATTTCTGTCCTCAGTCTGACTTGTTGACAGCTGGAT	GATACAAGCACAGACAGACACA	ATCCAGCTGTCAACAAGTCAG	11	42	68	22	187	21	56.387	57.944	6.4	6.4	2.669	F	677	ACAGACAGacacacTGACAGACATacacacacacacacacacacacCcacacacaCGcacacacacaGATACAAGCACAGACAGacacacTGACAGACAGacacacacacacacacacacacacTGGTTCTCACACTCTTTAGTTTTGTTTATTTCTGTCCTCAGTCTGACTTGTTGACAGCTGGATCAAAGGAGGTGGGAGGAGAGGAAGCGAGGGATGGAGAGGGGAgaggaggaggagCAgggggggAAGGGGAGAGGGGAAGCGGCTGCAGTGATCTGGAGAAATTGTCTCAGAGCCTTATACTGcccccTACAGACCGGCCCTACTTCCTACTACTGCAGGGCTACACTCAGaaaaaGGACTTTGTTCTCTACGTGATGGCGGGacacacTCAC…	TRINITY_DN111594_c1_g1_i6	1	gi|597774534|ref|XM_007250925.1|	73.08	260	62	3	290	548	857	1109	2e-31	147	Eukaryota	Metazoa	Chordata	Craniata	Actinopterygii	Characiformes
TRINITY_DN112896_c0_g6_i1_1	1	38	24	12	1	AC	GTGTGTGTGTGTGTGTGTGTGTGT	NA	1	1	3	8	125	TATGCTACTGCAGGGCAGATTGGAACGGgtgtgtgtgtgtgtgtgtgtgtgtTAGATGGGCAGTTAGCAGTGCTAACAGACAGGCCTGTATCTGTAAGACTCCTGGACTCTGCATCTAATTACGA	TATGCTACTGCAGGGCAGAT	TCGTAATTAGATGCAGAGTCCA	8	51	10	20	134	22	58.504	57.543	6.6	7.9	2.9605	A	624	GTGCAGGGCTATGCTACTGCAGGGCAGATTGGAACGGgtgtgtgtgtgtgtgtgtgtgtgtTAGATGGGCAGTTAGCAGTGCTAACAGACAGGCCTGTATCTGTAAGACTCCTGGACTCTGCATCTAATTACGAGCTGTTGGTTTGGTGtatataAGTCTGTATGCCACTTGGTCCTCCTGTTCTGAGTTTTGTCTACCAGTTATTGGTTTGCTAGAACCTCGTTGGCTATCAGACTGTCCTCTCCGGACTGGAAGTCTGCCTCGTTGAGGCTGCCGTCCGGATTGATCAGCTCCTCGTCGTTGGAACCCTCCTCATTGTCACCACTGCCCGCTGCAGACACCTCGTCCGAGTTGGGATCCTGCAGAACCTGGGCGATGTACATCGCAGACTTTGGTGG…	TRINITY_DN112896_c0_g6_i1	1	gi|573901641|ref|XM_006638484.1|	78.38	421	73	6	216	624	2482	2068	6e-89	338	Eukaryota	Metazoa	Chordata	Craniata	Actinopterygii	Semionotiformes
TRINITY_DN114313_c3_g1_i3_1	1	100	24	12	1	AC	ACACACACACACACACACACACAC	NA	1	1	3	65	396	ACTCCCACTGTAAAGGCAATCAGATTTAGGTTAAGCCCCAAAATGTGTCAGAACGCCTGCTTTaaaaaaaaaaaCAAAACAAACAAacacacacacacacacacacacacCTCAATCCATGTCCCAGTCAGCAGCCATGTATGAAAAGCAGACTGAGCTCGATCTGTCCTAGAAagagagGAGTATCTAGGATACAGCTGAAGAGCAGCAATACAAACAGCTGCGAGAATTCCTCATGCTTCATGAGCAAAGCATATTGCTCATGAAATACAACAGGCGCTGGCCCTGTCCTTGTTTCCAGTATTGACGGTGatatatAATGACACAAAGCATGCCAAATTATCAGATTTGCAAACCGTGCAGCAATTaaaaaTGGCACAACTAAAGAAACATGGT	ACTCCCACTGTAAAGGCAATC	ACCATGTTTCTTTAGTTGTGCC	65	264	14	21	409	22	58.187	58.175	6.9	9.4	1.3623	F	624	GGGCCAACCTGGAACTCCCACTGTAAAGGCAATCAGATTTAGGTTAAGCCCCAAAATGTGTCAGAACGCCTGCTTTaaaaaaaaaaaCAAAACAAACAAacacacacacacacacacacacacCTCAATCCATGTCCCAGTCAGCAGCCATGTATGAAAAGCAGACTGAGCTCGATCTGTCCTAGAAagagagGAGTATCTAGGATACAGCTGAAGAGCAGCAATACAAACAGCTGCGAGAATTCCTCATGCTTCATGAGCAAAGCATATTGCTCATGAAATACAACAGGCGCTGGCCCTGTCCTTGTTTCCAGTATTGACGGTGatatatAATGACACAAAGCATGCCAAATTATCAGATTTGCAAACCGTGCAGCAATTaaaaaTGGCACAACTAAA…	TRINITY_DN114313_c3_g1_i3	1	gi|573894007|ref|XM_006634692.1|	84.23	222	34	1	402	622	618	397	5e-59	239	Eukaryota	Metazoa	Chordata	Craniata	Actinopterygii	Semionotiformes
TRINITY_DN117040_c0_g1_i1_1	1	373	24	12	1	AC	ACACACACACACACACACACACAC	NA	1	1	4	41	420	ATATCAAGTCTGCAATGTCTACCAACCTGTTATCTAATTGCCTAATTGATTTGtttttAGTGtttttGCCTATTTAtttttATGGTACATAGCTTTGCTGGTATAACAGTAATTGACCATGCATTTTAATTATACCTCTAAATCAAGGGTTAGAGACATGTGGAGATAATTGTGACCTTGATTAAATATACATTCTATGTACATTAGCTtctctctcCATGTTTTCACATATTCCAATATTCTCAGACAAATTAAACTAAACAAATTAAACTTATTTTATACATTGTTTAGCTGTCTATTGTATTGGTGGATACTTATATGACACTGTTCTGAAGacacacacacacacacacacacacAAAAGATTTTGCCAGATTTGTGGTGACATAGTAGTATCTA…	ATATCAAGTCTGCAATGTCTACCA	TTGATGGCCAGAAGACCTAT	311	41	38	24	457	20	57.852	57.204	7.2	7.1	4.9436	F	457	GTGCACTATATTAAAACTGCAAAAcccccACTCTTCTATATCAAGTCTGCAATGTCTACCAACCTGTTATCTAATTGCCTAATTGATTTGtttttAGTGtttttGCCTATTTAtttttATGGTACATAGCTTTGCTGGTATAACAGTAATTGACCATGCATTTTAATTATACCTCTAAATCAAGGGTTAGAGACATGTGGAGATAATTGTGACCTTGATTAAATATACATTCTATGTACATTAGCTtctctctcCATGTTTTCACATATTCCAATATTCTCAGACAAATTAAACTAAACAAATTAAACTTATTTTATACATTGTTTAGCTGTCTATTGTATTGGTGGATACTTATATGACACTGTTCTGAAGacacacacacacacacacacacacAAA…	TRINITY_DN117040_c0_g1_i1	1	NO_NT_HIT	NO_NT_HIT	NO_NT_HIT	NO_NT_HIT	NO_NT_HIT	NO_NT_HIT	NO_NT_HIT	NO_NT_HIT	NO_NT_HIT	NO_NT_HIT	NO_NT_HIT	NO_NT_HIT	NO_NT_HIT	NO_NT_HIT	NO_NT_HIT	NO_NT_HIT	NO_NT_HIT
TRINITY_DN1171_c0_g1_i1_1	1	246	24	12	1	AC	TGTGTGTGTGTGTGTGTGTGTGTG	NA	1	1	4	1	283	AATGTTAGTCGTGTGGATTCAGTATAAATTCATCAAGTTTATCTTaaaaaTGTTTTaaaaaGCATTTTAAACTTTTACATGTTGCATTTAgtggtggtgGGTTCAGTTTAAACGTTGTCTGGTTAAACACGTGTTTAAAACTTTTACACATGAAACATGTTGGGAATGTTGGTGACAACTCGGATATCCTGTCTCAAAGCGCTGCAGCAGTTTAAAATAATCGCTGACAGTATTAAtgtgtgtgtgtgtgtgtgtgtgtgTAAGACTACATGTGGCCAACACt	AATGTTAGTCGTGTGGATTCAG	AGTGTTGGCCACATGTAGTCTT	214	1	10	22	292	22	56.76	58.653	7	6.4	1.8926	F	365	TTCGTATCTAATGTTAGTCGTGTGGATTCAGTATAAATTCATCAAGTTTATCTTaaaaaTGTTTTaaaaaGCATTTTAAACTTTTACATGTTGCATTTAgtggtggtgGGTTCAGTTTAAACGTTGTCTGGTTAAACACGTGTTTAAAACTTTTACACATGAAACATGTTGGGAATGTTGGTGACAACTCGGATATCCTGTCTCAAAGCGCTGCAGCAGTTTAAAATAATCGCTGACAGTATTAAtgtgtgtgtgtgtgtgtgtgtgtgTAAGACTACATGTGGCCAACACtgtgtgGAATGACTGAATAAACACAAGTGTTGCTTCATGAAATCGTTCATAGATTAAATAGGGACCCCTTTCCC	TRINITY_DN1171_c0_g1_i1	1	NO_NT_HIT	NO_NT_HIT	NO_NT_HIT	NO_NT_HIT	NO_NT_HIT	NO_NT_HIT	NO_NT_HIT	NO_NT_HIT	NO_NT_HIT	NO_NT_HIT	NO_NT_HIT	NO_NT_HIT	NO_NT_HIT	NO_NT_HIT	NO_NT_HIT	NO_NT_HIT	NO_NT_HIT
TRINITY_DN138301_c0_g1_i1_1	1	220	24	12	1	AC	CACACACACACACACACACACACA	NA	1	1	4	25	273	TGTGGGAACAGAAGTATACCAGTATTTCTGAGTAACTGTTCACTGTGGAGATTATTCTCAGGTGCTCTAAACCtttttCTTATTTGTATGGCGGCAACAGCAATTTGAACCGTCTTCCTTCTTTTGATAACCTATCGCTGTCCTAGATGCaaaaaGTCTTCTTTCAGATATCCGTCTGGGGTTGTTTCaaaaaTAAATTCATTcacacacacacacacacacacacaCCCCAGGTCCAACTGTCTGGATCAGCTTCCTTTCCATTGCACTCTC	TGTGGGAACAGAAGTATACCAG	GAGAGTGCAATGGAAAGGAAG	181	25	17	22	289	21	56.765	58.923	7.9	8.2	3.1572	F	304	GCGAAAATCACAACGCTGTGGGAACAGAAGTATACCAGTATTTCTGAGTAACTGTTCACTGTGGAGATTATTCTCAGGTGCTCTAAACCtttttCTTATTTGTATGGCGGCAACAGCAATTTGAACCGTCTTCCTTCTTTTGATAACCTATCGCTGTCCTAGATGCaaaaaGTCTTCTTTCAGATATCCGTCTGGGGTTGTTTCaaaaaTAAATTCATTcacacacacacacacacacacacaCCCCAGGTCCAACTGTCTGGATCAGCTTCCTTTCCATTGCACTCTCCCCACCTTCCTCCCA	TRINITY_DN138301_c0_g1_i1	1	NO_NT_HIT	NO_NT_HIT	NO_NT_HIT	NO_NT_HIT	NO_NT_HIT	NO_NT_HIT	NO_NT_HIT	NO_NT_HIT	NO_NT_HIT	NO_NT_HIT	NO_NT_HIT	NO_NT_HIT	NO_NT_HIT	NO_NT_HIT	NO_NT_HIT	NO_NT_HIT	NO_NT_HIT
TRINITY_DN139459_c0_g1_i1_1	1	375	24	12	1	AC	ACACACACACACACACACACACAC	NA	1	1	2	23	366	GTAGAATGGGTGCAGTTCATCTCATGGTTTATGAATCAATATCGTTTTGGTAGTCATTTATAAAATTCTATTACATGAACAAATAAGAACATGGTTAtttttGCCACCGAATACAAGGAGTGTCTTGGAACATTTCAGAACAAAGTTGCGCGAGCCAATCAGAAGGTAAGAAAATTGATTTTAAGATATTGGATAGCATTCCCCTTCAAGCCATTCACTTGCAAGACAACTTGAGACTGAAGGTGTCAATTGTAAGGTTGGGTTTTATAAAAGGTGTCACTGTCCCAATCCTTACTGTTacacacacacacacacacacacacGCTGTACATGCCTTCGTCCAGGGGTTGTGGTTCCTGGTCTGGA	GTAGAATGGGTGCAGTTCATCT	TCCAGACCAGGAACCACAAC	277	23	76	22	441	20	58.201	60.966	6.6	6.4	5.1664	F	447	CACATTAACAGTAAGCAAAATCTCCCGGGATCAAAATGACCTATTaaaaaaaGAAGAGAAACGCTATGCTGTACTGTAGAATGGGTGCAGTTCATCTCATGGTTTATGAATCAATATCGTTTTGGTAGTCATTTATAAAATTCTATTACATGAACAAATAAGAACATGGTTAtttttGCCACCGAATACAAGGAGTGTCTTGGAACATTTCAGAACAAAGTTGCGCGAGCCAATCAGAAGGTAAGAAAATTGATTTTAAGATATTGGATAGCATTCCCCTTCAAGCCATTCACTTGCAAGACAACTTGAGACTGAAGGTGTCAATTGTAAGGTTGGGTTTTATAAAAGGTGTCACTGTCCCAATCCTTACTGTTacacacacacacacacacacacacG…	TRINITY_DN139459_c0_g1_i1	1	NO_NT_HIT	NO_NT_HIT	NO_NT_HIT	NO_NT_HIT	NO_NT_HIT	NO_NT_HIT	NO_NT_HIT	NO_NT_HIT	NO_NT_HIT	NO_NT_HIT	NO_NT_HIT	NO_NT_HIT	NO_NT_HIT	NO_NT_HIT	NO_NT_HIT	NO_NT_HIT	NO_NT_HIT
TRINITY_DN139563_c0_g1_i1_1	1	211	24	12	1	AC	ACACACACACACACACACACACAC	NA	1	1	3	0	165	TAGGAGTTATTTCCATCGCTGTGATAATCGACCAGTCAAATAACAAACCTTTGATTAACTTCAGAGTTAGGACTGGACGGATTCACTGTGTATCGATTAATCAGATCACATGTGCGCGAacacacacacacacacacacacacCTGCACTCAAGTCATAGCAAAT	TAGGAGTTATTTCCATCGCTGT	ATTTGCTATGACTTGAGTGCAG	97	0	92	22	256	22	57.913	57.212	7.9	8.5	0.8746	A	323	AATAATCAGacacacCTGAGCTTGTTACCTAGacacacTGGGGATGATCAAGCTGGTAGTGAAACCCGGAAtgtgtgACACTGCTGTGGAATAGGAGTTATTTCCATCGCTGTGATAATCGACCAGTCAAATAACAAACCTTTGATTAACTTCAGAGTTAGGACTGGACGGATTCACTGTGTATCGATTAATCAGATCACATGTGCGCGAacacacacacacacacacacacacCTGCACTCAAGTCATAGCAAATTAAAGCACAGACAAGCTAGCGCTTTGCTGACAAAGAAGaaaaaaaaCATGACGGGTATGGTTCGTCC	TRINITY_DN139563_c0_g1_i1	1	gi|152211750|gb|EF639122.1|	87.25	102	9	2	1	98	322	221	1e-23	120	Eukaryota	Metazoa	Chordata	Craniata	Actinopterygii	Acipenseriformes
TRINITY_DN140183_c0_g1_i1_1	1	64	24	12	1	AC	TGTGTGTGTGTGTGTGTGTGTGTG	NA	1	1	4	18	203	TTTAGGCAACTTACATCAGTAGAATATAATGTAAATAGAAAAtgtgtgtgtgtgtgtgtgtgtgtgtttttttAAATAATAAAATGTCAATTTTGTGACACTCCGTGAAATTCTGtttttGTATTGTCATTTGTGAATTTCTTTaaaaaaaTACAGTGAATTTTCCAGACCCCTATGACTGCTGCCATAATGCTCATTCCTAT	TTTAGGCAACTTACATCAGTAGAA	ATAGGAATGAGCATTATGGCAG	18	115	22	24	224	22	55.292	58.25	6	9.7	4.9577	F	233	GAACTATCAATGATAACACATTTTAGGCAACTTACATCAGTAGAATATAATGTAAATAGAAAAtgtgtgtgtgtgtgtgtgtgtgtgtttttttAAATAATAAAATGTCAATTTTGTGACACTCCGTGAAATTCTGtttttGTATTGTCATTTGTGAATTTCTTTaaaaaaaTACAGTGAATTTTCCAGACCCCTATGACTGCTGCCATAATGCTCATTCCTATCGGCTGCTT	TRINITY_DN140183_c0_g1_i1	1	NO_NT_HIT	NO_NT_HIT	NO_NT_HIT	NO_NT_HIT	NO_NT_HIT	NO_NT_HIT	NO_NT_HIT	NO_NT_HIT	NO_NT_HIT	NO_NT_HIT	NO_NT_HIT	NO_NT_HIT	NO_NT_HIT	NO_NT_HIT	NO_NT_HIT	NO_NT_HIT	NO_NT_HIT
TRINITY_DN144218_c0_g1_i1_1	1	259	24	12	1	AC	ACACACACACACACACACACACAC	NA	1	1	4	52	320	TATGAATGTCGACCAATTCAATGCAAAATGTCATTTGAGCGGCACTATAACTATTGTAGTTGCTGTATTTTCACCATTATAGTGATTCAAGTACATGCTTTGCTAcccccATGGAGCaaaaaaCAGATACTACGGCCATAAACATGAACTTCCTCACTTTTAATGAAAGGTAACTTGCCCCAAAATCTAACTTGATTCTTTAAATAAATATCTACATacacacacacacacacacacacacAATTTGATTCTTATAAACAGTTGATTCTAAAAGCGGACCGATATGATTACTGTGGTTAAAGTGCTTTAGAATTAGTAGG	TATGAATGTCGACCAATTCAATGC	CCTACTAATTCTAAAGCACTTTAACCA	193	52	42	24	361	27	63.053	57.926	8.4	8.2	12.1274	F	365	TTCTTTTCTGTAAACAGATTTACACAGTTAAAACACAAAATTATGAATGTCGACCAATTCAATGCAAAATGTCATTTGAGCGGCACTATAACTATTGTAGTTGCTGTATTTTCACCATTATAGTGATTCAAGTACATGCTTTGCTAcccccATGGAGCaaaaaaCAGATACTACGGCCATAAACATGAACTTCCTCACTTTTAATGAAAGGTAACTTGCCCCAAAATCTAACTTGATTCTTTAAATAAATATCTACATacacacacacacacacacacacacAATTTGATTCTTATAAACAGTTGATTCTAAAAGCGGACCGATATGATTACTGTGGTTAAAGTGCTTTAGAATTAGTAGGTTAG	TRINITY_DN144218_c0_g1_i1	1	NO_NT_HIT	NO_NT_HIT	NO_NT_HIT	NO_NT_HIT	NO_NT_HIT	NO_NT_HIT	NO_NT_HIT	NO_NT_HIT	NO_NT_HIT	NO_NT_HIT	NO_NT_HIT	NO_NT_HIT	NO_NT_HIT	NO_NT_HIT	NO_NT_HIT	NO_NT_HIT	NO_NT_HIT
TRINITY_DN146561_c0_g1_i1_1	1	89	24	12	1	AC	ACACACACACACACACACACACAC	NA	1	1	4	60	192	TTGAACCGACTAGTTATGTCATCAAAACACTTACATTCGCAAACATAAGGATTGCGATATTGTATATTATTTAGCCATCTATTacacacacacacacacacacacacTAAATCCAACTGGATTTATTTGCAGAACAAATCTATCCAACCTATACAAACATATGTATTTATGAATGCTACCTTATGAAATGCC	TTGAACCGACTAGTTATGTCATC	GGCATTTCATAAGGTAGCATTC	60	63	6	23	197	22	55.993	57.795	6.6	6.9	3.2111	A	418	CTCACTTGAACCGACTAGTTATGTCATCAAAACACTTACATTCGCAAACATAAGGATTGCGATATTGTATATTATTTAGCCATCTATTacacacacacacacacacacacacTAAATCCAACTGGATTTATTTGCAGAACAAATCTATCCAACCTATACAAACATATGTATTTATGAATGCTACCTTATGAAATGCCGCaaaaaGAGAATaaaaaaaaCTTTGCAATCAAGTGTCCCAGTCCCACGCCTTTACATAACATTCATACTTGTGTTTCTTAACATTACAAACCAATCACGCAGAATTTCCCTTTTGCGAATGCCTATGAACTGCAAGTGTaaaaaCCAATGCCGCCCGCAGATCTaaaaaGGTTTTATCCAACAACTTCACCACAACATGCT…	TRINITY_DN146561_c0_g1_i1	1	NO_NT_HIT	NO_NT_HIT	NO_NT_HIT	NO_NT_HIT	NO_NT_HIT	NO_NT_HIT	NO_NT_HIT	NO_NT_HIT	NO_NT_HIT	NO_NT_HIT	NO_NT_HIT	NO_NT_HIT	NO_NT_HIT	NO_NT_HIT	NO_NT_HIT	NO_NT_HIT	NO_NT_HIT
TRINITY_DN149170_c0_g1_i1_1	1	59	24	12	1	AC	CACACACACACACACACACACACA	NA	1	1	6	3	159	GACACGATTAAGAGGAGGGTCCTGcacacacacacacacacacacacaTCTCCACGAGCCAGGGTTAAACTGCTTCTGGTTTCCAGCgggggTACCCGAAGCAGCCCTTTATCACACGGCCTTTGAACTTCGGACACCACAAATCACACTCTGTCCCAG	GACACGATTAAGAGGAGGGTC	CTGGGACAGAGTGTGATTTGT	3	90	35	21	193	21	57.717	57.625	9.1	7	2.6574	F	595	GGAGGATCGGCATGGAGacacacacAGAGTCCGGGACACGATTAAGAGGAGGGTCCTGcacacacacacacacacacacacaTCTCCACGAGCCAGGGTTAAACTGCTTCTGGTTTCCAGCgggggTACCCGAAGCAGCCCTTTATCACACGGCCTTTGAACTTCGGACACCACAAATCACACTCTGTCCCAGGCACCAGTTAGCCATCTTAATTCCCTTCCTGATGAAGTTTAACAGTAGACAGACCCCATCCTGTTCCCACTGTAGCGGGCGTATGTGTTACCCAGTGTATACACCTCTCCTCCAGTCACTGTTACGAGTTTAGGTGATGCGAGAGTGACAGGTGATACCAGACTATATCGCACACTCTGTTTCTACCACTGTGATGCATATCtgtg…	TRINITY_DN149170_c0_g1_i1	1	NO_NT_HIT	NO_NT_HIT	NO_NT_HIT	NO_NT_HIT	NO_NT_HIT	NO_NT_HIT	NO_NT_HIT	NO_NT_HIT	NO_NT_HIT	NO_NT_HIT	NO_NT_HIT	NO_NT_HIT	NO_NT_HIT	NO_NT_HIT	NO_NT_HIT	NO_NT_HIT	NO_NT_HIT
TRINITY_DN163804_c0_g1_i1_1	1	182	24	12	1	AC	CACACACACACACACACACACACA	NA	1	1	2	15	153	TCACTGAGCAGTTTGCTTACTTTCTAATACAATGAATTGCCAAGGGATGTGTTGAAAAGGCACGACACAAGGATGCAGTGCTGTCTAACCCGcacacacacacacacacacacacaTACACTTTCATGCTGCAGCTCGAAGAGACAATCTTCT	TCACTGAGCAGTTTGCTTACTT	AGAAGATTGTCTCTTCGAGCTG	70	15	90	22	242	22	57.005	57.963	5.7	8.2	1.0317	A	301	GGAGTCTTATTTCCATCTCTGATATCTCTTGCTTATAGCATTGAATTGAATGTTTATTGAATTGCAGTTTTGTTAAAACTTGCTTCAGATCACTGAGCAGTTTGCTTACTTTCTAATACAATGAATTGCCAAGGGATGTGTTGAAAAGGCACGACACAAGGATGCAGTGCTGTCTAACCCGcacacacacacacacacacacacaTACACTTTCATGCTGCAGCTCGAAGAGACAATCTTCTTTCCAgtgtgtGGTGTGCATTGAGTGCTtgtgtgGTCTGTGATTGTGCCCTGCAGTGGA	TRINITY_DN163804_c0_g1_i1	1	NO_NT_HIT	NO_NT_HIT	NO_NT_HIT	NO_NT_HIT	NO_NT_HIT	NO_NT_HIT	NO_NT_HIT	NO_NT_HIT	NO_NT_HIT	NO_NT_HIT	NO_NT_HIT	NO_NT_HIT	NO_NT_HIT	NO_NT_HIT	NO_NT_HIT	NO_NT_HIT	NO_NT_HIT
TRINITY_DN167739_c0_g1_i1_1	1	89	24	12	1	AC	GTGTGTGTGTGTGTGTGTGTGTGT	NA	1	1	4	39	148	CCCTGCTGAAATAAGTTTCCTAAAGTCAGAGGTTGCACATGTCTGCAtttttGAAAGCCTGgtgtgtgtgtgtgtgtgtgtgtgtttttttttttttAAATGGAAGTGCAGCAGGCTGGCTGAACTGAAGCAGATCTGTGAACCAGAT	CCCTGCTGAAATAAGTTTCCTA	ATCTGGTTCACAGATCTGCTTC	39	41	28	22	175	22	57.605	58.405	7.2	8.2	0.7995	F	444	AAATCAGTCTTTCAAAAGACTGTGCAGCCCTGCTGAAATAAGTTTCCTAAAGTCAGAGGTTGCACATGTCTGCAtttttGAAAGCCTGgtgtgtgtgtgtgtgtgtgtgtgtttttttttttttAAATGGAAGTGCAGCAGGCTGGCTGAACTGAAGCAGATCTGTGAACCAGATGTGAAGGGAAAGCTGTGACCATTTGTGCAATCCTAGTTGTCTATGCTTAATCTCTGCTCTCATTAATGAACTTAACGTGGCTAAAAGAATAAATAAGACatatatCGGTGATATTTCAAGGCAACTGTGAATATTTCATAGACTAATATCGGATCGTCTTTGGAAATGGTCAGGGCATCACTTGTAATTTGTAATTAAAATTACGTCCTCATGCATGCTTTCTT…	TRINITY_DN167739_c0_g1_i1	1	NO_NT_HIT	NO_NT_HIT	NO_NT_HIT	NO_NT_HIT	NO_NT_HIT	NO_NT_HIT	NO_NT_HIT	NO_NT_HIT	NO_NT_HIT	NO_NT_HIT	NO_NT_HIT	NO_NT_HIT	NO_NT_HIT	NO_NT_HIT	NO_NT_HIT	NO_NT_HIT	NO_NT_HIT
TRINITY_DN173147_c0_g1_i1_1	1	31	24	12	1	AC	GTGTGTGTGTGTGTGTGTGTGTGT	NA	1	1	10	0	182	GTGTGAGGAGGCTGGGTGTGgtgtgtgtgtgtgtgtgtgtgtgtCTAAATAGGCAGGTAGATAGACGGGTCTTTGTTTCTGtttttAGTCTGAATAGTATCTATTTTCTAAAtttttGGTATTGTAtttttCAATGCTCTAAAACTGATTTGTGaaaaaTGCAAACAAATCTAATGTTGACC	GTGTGAGGAGGCTGGGTGTG	GGTCAACATTAGATTTGTTTGC	0	116	11	20	192	22	64.169	56.36	6.4	8.8	9.8089	F	473	GCTGGGTGTGGTGTGAGGAGGCTGGGTGTGgtgtgtgtgtgtgtgtgtgtgtgtCTAAATAGGCAGGTAGATAGACGGGTCTTTGTTTCTGtttttAGTCTGAATAGTATCTATTTTCTAAAtttttGGTATTGTAtttttCAATGCTCTAAAACTGATTTGTGaaaaaTGCAAACAAATCTAATGTTGACCATAATTTGAATAATAAAGGTTATTTAAACCCTACAGGTTATTTAAAACGTGTAGGTGATTTCCATTACTACTGGACTTTTCACTCGAAACAGTTCCCCTAATGCTCGTGGTAAAGAACATGGCTGAATATTTAACAGTCATGTTCACATCCAGCCGGACGCGTTCAGGAAGTGCGCCGCACGTcacacaCCACATGTCACATAGTCT…	TRINITY_DN173147_c0_g1_i1	1	NO_NT_HIT	NO_NT_HIT	NO_NT_HIT	NO_NT_HIT	NO_NT_HIT	NO_NT_HIT	NO_NT_HIT	NO_NT_HIT	NO_NT_HIT	NO_NT_HIT	NO_NT_HIT	NO_NT_HIT	NO_NT_HIT	NO_NT_HIT	NO_NT_HIT	NO_NT_HIT	NO_NT_HIT
TRINITY_DN179902_c0_g1_i1_1	1	47	24	12	1	AC	TGTGTGTGTGTGTGTGTGTGTGTG	NA	1	1	2	19	124	aTTGGATCACTTGAGAAAGGTGGTAGGCTGCAGGAACCACTtgtgtgtgtgtgtgtgtgtgtgtgTTTGAAGTGCATTAGAGATGTTACAGAACTCTAGCTATGAGTGACAAAGAGGGAAGAAC	ATTGGATCACTTGAGAAAGGTG	GTTCTTCCCTCTTTGTCACTCA	19	37	6	22	129	22	58.174	58.429	7.9	6.4	0.6034	F	267	gagagaTTGGATCACTTGAGAAAGGTGGTAGGCTGCAGGAACCACTtgtgtgtgtgtgtgtgtgtgtgtgTTTGAAGTGCATTAGAGATGTTACAGAACTCTAGCTATGAGTGACAAAGAGGGAAGAACTGCATCTCCCCATGTAAAGACTGAAGCCATATTTTGTTTATttattattaTGCCTAATTTTGTGCTTGGAAAACCCTTCCATTTACTTTCCTTTACTTGATCTTATTAGCTGTGCTTTCACAGTAACATTCATATTCC	TRINITY_DN179902_c0_g1_i1	1	NO_NT_HIT	NO_NT_HIT	NO_NT_HIT	NO_NT_HIT	NO_NT_HIT	NO_NT_HIT	NO_NT_HIT	NO_NT_HIT	NO_NT_HIT	NO_NT_HIT	NO_NT_HIT	NO_NT_HIT	NO_NT_HIT	NO_NT_HIT	NO_NT_HIT	NO_NT_HIT	NO_NT_HIT
TRINITY_DN181561_c0_g1_i1_1	1	219	24	12	1	AC	CACACACACACACACACACACACA	NA	1	1	4	26	207	ATTACTGGACAGGTTGCTTCACTGTGGGAGCAGGAGAAAGGAAAGTTTTAAAGGCACGCTGCagagagAACATTTAGCAAGGAGATAGTTTTGCAGCCAGTAGGGAAAAGCATATCTAATGAGCACGCATGCACGcacacacacacacacacacacacaAAAGGTTAAGTTAAATATGtttttACCCTCTGAGCAGTGACAAATAAA	ATTACTGGACAGGTTGCTTCAC	TTTATTTGTCACTGCTCAGAGG	113	26	84	22	290	22	58.253	57.187	6.7	7.9	1.0656	F	292	GTTGATTTAAAATAATGATATTTTCAAACTAAAAGAACAAAGGTACTGtttttAGTTCACATCATACTGATGGGTCATTCTTTATTACTGGACAGGTTGCTTCACTGTGGGAGCAGGAGAAAGGAAAGTTTTAAAGGCACGCTGCagagagAACATTTAGCAAGGAGATAGTTTTGCAGCCAGTAGGGAAAAGCATATCTAATGAGCACGCATGCACGcacacacacacacacacacacacaAAAGGTTAAGTTAAATATGtttttACCCTCTGAGCAGTGACAAATAAATT	TRINITY_DN181561_c0_g1_i1	1	NO_NT_HIT	NO_NT_HIT	NO_NT_HIT	NO_NT_HIT	NO_NT_HIT	NO_NT_HIT	NO_NT_HIT	NO_NT_HIT	NO_NT_HIT	NO_NT_HIT	NO_NT_HIT	NO_NT_HIT	NO_NT_HIT	NO_NT_HIT	NO_NT_HIT	NO_NT_HIT	NO_NT_HIT
TRINITY_DN184590_c0_g1_i1_1	1	60	24	12	1	AC	TGTGTGTGTGTGTGTGTGTGTGTG	NA	1	1	4	25	179	TTTCTCACTTGCACTAACGAGTGCCTTTCTTACATATCTTGCGTAACtgtgtgtgtgtgtgtgtgtgtgtgAATCTCAACTTTGTGAAGTCTGGTTACACTATAtttttCTAACAATATCTCCAAATGGTTTTAATGTTCCCAAGACTTCAATTGACTATGGATTCAAGACATTTGCAA	TTTCTCACTTGCACTAACGAGT	TTGCAAATGTCTTGAATCCATA	25	86	13	22	191	22	56.855	58.161	8.1	7.4	1.3063	F	275	GTTCCGTTAGCTTTTCTCACTTGCACTAACGAGTGCCTTTCTTACATATCTTGCGTAACtgtgtgtgtgtgtgtgtgtgtgtgAATCTCAACTTTGTGAAGTCTGGTTACACTATAtttttCTAACAATATCTCCAAATGGTTTTAATGTTCCCAAGACTTCAATTGACTATGGATTCAAGACATTTGCAATTACAGTGTCaaaaaCTTGAAAACACTTTTGTTGGCTTTAAAATAgtgtgtTTTGTCCTAATATTTCCCTCTGTTCCTTGTTCC	TRINITY_DN184590_c0_g1_i1	1	NO_NT_HIT	NO_NT_HIT	NO_NT_HIT	NO_NT_HIT	NO_NT_HIT	NO_NT_HIT	NO_NT_HIT	NO_NT_HIT	NO_NT_HIT	NO_NT_HIT	NO_NT_HIT	NO_NT_HIT	NO_NT_HIT	NO_NT_HIT	NO_NT_HIT	NO_NT_HIT	NO_NT_HIT
TRINITY_DN192269_c0_g1_i1_1	1	281	24	12	1	AC	ACACACACACACACACACACACAC	NA	1	1	22	4	186	AAATGAAATGCAGGGTACAAACTGGACCAATGTAACAGGCCAACAGGTGCTGCGGTCTCTATTATTACTGCCACAGCcacacaGAGacacacacacacacacacacacacTCTCTATGTAAACGGCAGCTAAACAGacacacacacacacacacacacacTCTCTATGTAAACGGCAGCTAAACAG	AAATGAAATGCAGGGTACAAAC	CTGTTTAGCTGCCGTTTACATA	64	4	195	22	330	22	58.051	57.29	7	5.6	0.7609	B	401	GCCCTCCGCATTCCAGCTACTACCACAGCAGCTCAGAAGCACAGCGAGGCAGCCAGCTTTAGTGCAGTCTAAGTCCTTCTTTGATCGTTGGGAATTATTTAAAATGTCAGACAATATAAATAAGTCATGTAATAGAAGTGTTGGGCAACGTAACATTCTGAAGCAGCGTTTAAAGGGAAATGCAGATTTTCCTGAAATGAAATGCAGGGTACAAACTGGACCAATGTAACAGGCCAACAGGTGCTGCGGTCTCTATTATTACTGCCACAGCcacacaGAGacacacacacacacacacacacacTCTCTATGTAAACGGCAGCTAAACAGacacacacacacacacacacacacTCTCTATGTAAACGGCAGCTAAACAGacacacacacacacacaca…	TRINITY_DN192269_c0_g1_i1	1	NO_NT_HIT	NO_NT_HIT	NO_NT_HIT	NO_NT_HIT	NO_NT_HIT	NO_NT_HIT	NO_NT_HIT	NO_NT_HIT	NO_NT_HIT	NO_NT_HIT	NO_NT_HIT	NO_NT_HIT	NO_NT_HIT	NO_NT_HIT	NO_NT_HIT	NO_NT_HIT	NO_NT_HIT
TRINITY_DN198814_c0_g1_i1_1	1	41	24	12	1	AC	TGTGTGTGTGTGTGTGTGTGTGTG	NA	1	1	2	14	122	GATAGCAAGCCCACCTGCATGGAACAAGCATCTTtgtgtgtgtgtgtgtgtgtgtgtgCTGGGttttttttCATAATTTGAGACAAATGCATAtttttCTTTTAGGGATTGTGTAAGACGTG	GATAGCAAGCCCACCTGCAT	CACGTCTTACACAATCCCTAAA	14	42	7	20	128	22	62.462	56.878	8.4	6.3	7.5839	F	239	GCTGGGGATAGCAAGCCCACCTGCATGGAACAAGCATCTTtgtgtgtgtgtgtgtgtgtgtgtgCTGGGttttttttCATAATTTGAGACAAATGCATAtttttCTTTTAGGGATTGTGTAAGACGTGTATACTTTAAACACAGTTTGTATTTTATTGCTACAGCAGTACACGGTGGTGGAAAACTGTTTGCAGACTGTAGAATGAGTTTCTTCTCAAAGTGTTTCTTGTACCTGTGAG	TRINITY_DN198814_c0_g1_i1	1	NO_NT_HIT	NO_NT_HIT	NO_NT_HIT	NO_NT_HIT	NO_NT_HIT	NO_NT_HIT	NO_NT_HIT	NO_NT_HIT	NO_NT_HIT	NO_NT_HIT	NO_NT_HIT	NO_NT_HIT	NO_NT_HIT	NO_NT_HIT	NO_NT_HIT	NO_NT_HIT	NO_NT_HIT
TRINITY_DN203905_c0_g1_i1_1	1	59	24	12	1	AC	ACACACACACACACACACACACAC	NA	1	1	2	24	121	TTGTAAAGTGAGCATTAAGTTCCTAAGATTTAGTGTCAAGGAAGGTTacacacacacacacacacacacacTCTGCAAGGAGCACTGCGTGTTACAGTTCATAAGAGGTCGGTACAGGCAG	TTGTAAAGTGAGCATTAAGTTCC	CTGCCTGTACCGACCTCTTAT	24	29	12	23	132	21	55.491	58.357	7.9	5.9	4.8665	A	294	AATACAGTACATTGTAAAGTGAGCATTAAGTTCCTAAGATTTAGTGTCAAGGAAGGTTacacacacacacacacacacacacTCTGCAAGGAGCACTGCGTGTTACAGTTCATAAGAGGTCGGTACAGGCAGAAAATCCAGAACCGGGTACCCACCATGGAtttttttCGAGCAATGATTTATTAATaaaaaCACCCACATATTAAATGTTTTAAGTGCATAATACATATTTAAATACtatataCTACACATCGaaaaaTaaaaaTaaaaaCACATCTGTTTAAATAGTTATTA	TRINITY_DN203905_c0_g1_i1	1	NO_NT_HIT	NO_NT_HIT	NO_NT_HIT	NO_NT_HIT	NO_NT_HIT	NO_NT_HIT	NO_NT_HIT	NO_NT_HIT	NO_NT_HIT	NO_NT_HIT	NO_NT_HIT	NO_NT_HIT	NO_NT_HIT	NO_NT_HIT	NO_NT_HIT	NO_NT_HIT	NO_NT_HIT
TRINITY_DN208_c0_g1_i1_1	1	53	24	12	1	AC	GTGTGTGTGTGTGTGTGTGTGTGT	NA	1	1	4	3	122	GAAACGAAAGCAACACCATAACACgtgtgtgtgtgtgtgtgtgtgtgtATAAATACATCCGAAATAACACTACATATTATTGCAATTTGAGCATTTTGTTGTCGTTGGGAGTGTGAAACTAT	GAAACGAAAGCAACACCATAA	ATAGTTTCACACTCCCAACGAC	3	52	29	21	150	22	57.822	58.109	6.2	7.8	1.2862	A	302	CagagagCCCTGACAATTTaaaaaTCCCGAAACGAAAGCAACACCATAACACgtgtgtgtgtgtgtgtgtgtgtgtATAAATACATCCGAAATAACACTACATATTATTGCAATTTGAGCATTTTGTTGTCGTTGGGAGTGTGAAACTATACTTGGACACTGAGAATTATGAGACCACTGTAGGTTCTAGTCTTGGCTAAGGTACAGTCAtttttGTAAGCGGACCTCAGAACCTTATAATGTGAAAGGCTGGCAGGCtttttAAAATGCTAGGCTAGGACCGCTTAAGGTAGCAATCAAGG	TRINITY_DN208_c0_g1_i1	1	NO_NT_HIT	NO_NT_HIT	NO_NT_HIT	NO_NT_HIT	NO_NT_HIT	NO_NT_HIT	NO_NT_HIT	NO_NT_HIT	NO_NT_HIT	NO_NT_HIT	NO_NT_HIT	NO_NT_HIT	NO_NT_HIT	NO_NT_HIT	NO_NT_HIT	NO_NT_HIT	NO_NT_HIT
TRINITY_DN212248_c0_g1_i1_1	1	46	24	12	1	AC	ACACACACACACACACACACACAC	NA	1	1	4	6	143	CAGACCAACACATCCAAGTTTaaaaaaaacacacacacacacacacacacacTGGAATAAGCAGGATATCTGGAAGCTGCTTTAAATTAGATGCTTCTGTGAGCATGTCAGTTTAtttttATTAGGTAGCTTCATTTGCTGTG	CAGACCAACACATCCAAGTTTA	CACAGCAAATGAAGCTACCTAA	6	69	18	22	160	22	57.665	57.312	6	7.5	1.023	F	542	TACAAAATGATGCTCAGCAGACCAACACATCCAAGTTTaaaaaaaacacacacacacacacacacacacTGGAATAAGCAGGATATCTGGAAGCTGCTTTAAATTAGATGCTTCTGTGAGCATGTCAGTTTAtttttATTAGGTAGCTTCATTTGCTGTGCATGTATTGAAATTAGTTTCTTTTGTTTGATTACTTTGTTGCTGCATTCTGTCGGAATATTGATTGCATAAATGTTCATCAGCCTTACCAAAGTCTTAAAGTATTATAGTAATGGGCTATAATAAGCATACTATAGTAAACCAGAACTTTGTGTATGTCAGCCGTCAGGcacacacaAATCTGTAGGTGAAATTTTAAATTAGAAGTGTTTCCTCAGAAACTATTTTAAAATGATGCca…	TRINITY_DN212248_c0_g1_i1	1	NO_NT_HIT	NO_NT_HIT	NO_NT_HIT	NO_NT_HIT	NO_NT_HIT	NO_NT_HIT	NO_NT_HIT	NO_NT_HIT	NO_NT_HIT	NO_NT_HIT	NO_NT_HIT	NO_NT_HIT	NO_NT_HIT	NO_NT_HIT	NO_NT_HIT	NO_NT_HIT	NO_NT_HIT
TRINITY_DN213426_c0_g1_i1_1	1	368	24	12	1	AC	TGTGTGTGTGTGTGTGTGTGTGTG	NA	1	1	4	51	250	CTCACAAGACCTTATTTCTGGCAGCCTAGAAATACAGACTTTATTTGCCCTGCTGTATAAacacacTGATGAAAATGTACCAGTGAACTGTGGCTGCCATGGGACTTGGTTTGTTTGGGGTGATTGAGCTCTTACAGTATGTCTGTTTCTGAAtgtgtgtgtgtgtgtgtgtgtgtgTATTATAGGAATTGTTGCGaaaaaaaaaaCGTGTGCGTGTGGCAAGGCAGGTGCCTGCCTGTAAATAATATTG	CTCACAAGACCTTATTTCTGGC	CAATATTATTTACAGGCAGGCA	131	51	215	22	464	22	58.009	56.993	9.7	9.7	1.0158	F	485	TTAAGACTGATCTCTGATCTAAAGACTTCCCCATTACTGTCATACGATCTTTAATTTTCCAGATGACAAACCACAGTCTCTGAGATATTGGGGTCTATTTAATTGATATAAACACTGGCATCTACACTTCACGATTGTTTTAATATTAAATTAATGTCAGATTATATCTTTTaaaaaaGTGAACCTTTGCAGCCACATTTAtttttATTTCAGTCTCACAAGACCTTATTTCTGGCAGCCTAGAAATACAGACTTTATTTGCCCTGCTGTATAAacacacTGATGAAAATGTACCAGTGAACTGTGGCTGCCATGGGACTTGGTTTGTTTGGGGTGATTGAGCTCTTACAGTATGTCTGTTTCTGAAtgtgtgtgtgtgtgtgtgtgtgtgTATTATAG…	TRINITY_DN213426_c0_g1_i1	1	NO_NT_HIT	NO_NT_HIT	NO_NT_HIT	NO_NT_HIT	NO_NT_HIT	NO_NT_HIT	NO_NT_HIT	NO_NT_HIT	NO_NT_HIT	NO_NT_HIT	NO_NT_HIT	NO_NT_HIT	NO_NT_HIT	NO_NT_HIT	NO_NT_HIT	NO_NT_HIT	NO_NT_HIT
TRINITY_DN215345_c0_g1_i1_1	1	136	24	12	1	AC	TGTGTGTGTGTGTGTGTGTGTGTG	NA	1	1	4	43	168	TCAGGAACACCAAGACCTTTATTAAGAAAGGGTGTAGGGGaaaaaTGGGAAACAAATGCCATACTCAAGTCATTTTGCAtgtgtgtgtgtgtgtgtgtgtgtgTATCTTCTAAATGTTAGCAGATCATCTTAATGTGAATACAttttttACGAAGTTTCCTCTTCCAT	TCAGGAACACCAAGACCTTTAT	ATGGAAGAGGAAACTTCGTAAA	57	43	57	22	224	22	57.724	57.077	6.2	6	1.1987	F	263	CACGAATCATGTCAAAGTGCAGAACCCCTTGTGGGACAGATTCCTCAATAACATATTCAGGAACACCAAGACCTTTATTAAGAAAGGGTGTAGGGGaaaaaTGGGAAACAAATGCCATACTCAAGTCATTTTGCAtgtgtgtgtgtgtgtgtgtgtgtgTATCTTCTAAATGTTAGCAGATCATCTTAATGTGAATACAttttttACGAAGTTTCCTCTTCCATACTtgtgtgATTTTCTCCCCTAGTGGCATGTCATGGTTA	TRINITY_DN215345_c0_g1_i1	1	NO_NT_HIT	NO_NT_HIT	NO_NT_HIT	NO_NT_HIT	NO_NT_HIT	NO_NT_HIT	NO_NT_HIT	NO_NT_HIT	NO_NT_HIT	NO_NT_HIT	NO_NT_HIT	NO_NT_HIT	NO_NT_HIT	NO_NT_HIT	NO_NT_HIT	NO_NT_HIT	NO_NT_HIT
TRINITY_DN218261_c0_g1_i1_1	1	76	24	12	1	AC	TGTGTGTGTGTGTGTGTGTGTGTG	NA	1	1	4	1	120	TTTCCTTCTAACCATCAGCCCTTtgtgtgtgtgtgtgtgtgtgtgtgTCCATGTTTCAGTGTGCATTCTAATTTTAAAAGCAtttttttATGTCATGTGTAGCAGAAGTTTGCTTTGCAG	TTTCCTTCTAACCATCAGCCCT	CTGCAAAGCAAACTTCTGCTAC	1	51	53	22	172	22	61.289	59.357	10.9	6.9	4.6467	F	624	GGCACtttttCTATTGTTATTGCATCTTATTAACTAAACTCATTTTGACTGTTTTCCTTCTAACCATCAGCCCTTtgtgtgtgtgtgtgtgtgtgtgtgTCCATGTTTCAGTGTGCATTCTAATTTTAAAAGCAtttttttATGTCATGTGTAGCAGAAGTTTGCTTTGCAGTGCACCAGCtttttttttAAAtttttttAATCACATTTTAATCTCTGCACAGCAAGCAGCATTTCACTTTGAGAACTGCGTgggggTTCTtatataAAGCTTTATAAAGTTTCAAACTCTGCAGTGTTAAAATAACAAGGGTGGGTGTGATTGATTAAAGAGACAACCATGTGAACTGCACTGTTTCGACAGGGAGATTTCAAAGGCGTGACAGTGACTTGCATGGG…	TRINITY_DN218261_c0_g1_i1	1	NO_NT_HIT	NO_NT_HIT	NO_NT_HIT	NO_NT_HIT	NO_NT_HIT	NO_NT_HIT	NO_NT_HIT	NO_NT_HIT	NO_NT_HIT	NO_NT_HIT	NO_NT_HIT	NO_NT_HIT	NO_NT_HIT	NO_NT_HIT	NO_NT_HIT	NO_NT_HIT	NO_NT_HIT
TRINITY_DN225874_c0_g1_i1_1	1	35	24	12	1	AC	CACACACACACACACACACACACA	NA	1	1	4	0	213	TCCAGTCctctctTCTGGAAATcacacacacacacacacacacacaCTAAACCATCAATTGAGTTTAACAATTAAACAATAGAGGTCAGATTgggggACATATGCACAGTTCTGCACTGCATAATGGAAAATGAAAGtttttttAAAattattattattGTTTATGTACAGTATATCATTATGCATATTCTGGTCAACGGTTCAAACATCAAC	TCCAGTCCTCTCTTCTGGAAAT	GTTGATGTTTGAACCGTTGAC	0	146	13	22	225	21	59.323	57.965	6.9	6.7	2.3578	F	248	GCttttttGTTTTCCAGTCctctctTCTGGAAATcacacacacacacacacacacacaCTAAACCATCAATTGAGTTTAACAATTAAACAATAGAGGTCAGATTgggggACATATGCACAGTTCTGCACTGCATAATGGAAAATGAAAGtttttttAAAattattattattGTTTATGTACAGTATATCATTATGCATATTCTGGTCAACGGTTCAAACATCAACAATTGAAAATATGAAAATATAAC	TRINITY_DN225874_c0_g1_i1	1	NO_NT_HIT	NO_NT_HIT	NO_NT_HIT	NO_NT_HIT	NO_NT_HIT	NO_NT_HIT	NO_NT_HIT	NO_NT_HIT	NO_NT_HIT	NO_NT_HIT	NO_NT_HIT	NO_NT_HIT	NO_NT_HIT	NO_NT_HIT	NO_NT_HIT	NO_NT_HIT	NO_NT_HIT
TRINITY_DN227424_c1_g1_i1_1	1	57	24	12	1	AC	ACACACACACACACACACACACAC	NA	1	1	3	25	225	ACCCTTAATTTCACTTTCCCATATAGTAACaaaaaaaaaaaaaaaaaacacacacacacacacacacacacCACACcacacaCTAGCAATCCTTATGAGATTCAAGGTCAAATTCAAAGCAcccccACGTCCTGCCTTCCAGATTCAAACTCACATCAGgagagaGGtttttAAATATAGGATCAGCCAAGAAGCATCTTAAGCAGCAGTTACTACAGTATCTTG	ACCCTTAATTTCACTTTCCCAT	CAAGATACTGTAGTAACTGCTGCTT	25	129	10	22	234	25	57.96	56.398	9.6	8.5	4.6416	F	240	TTGTGTTCAACCCTTAATTTCACTTTCCCATATAGTAACaaaaaaaaaaaaaaaaaacacacacacacacacacacacacCACACcacacaCTAGCAATCCTTATGAGATTCAAGGTCAAATTCAAAGCAcccccACGTCCTGCCTTCCAGATTCAAACTCACATCAGgagagaGGtttttAAATATAGGATCAGCCAAGAAGCATCTTAAGCAGCAGTTACTACAGTATCTTGTATTCC	TRINITY_DN227424_c1_g1_i1	1	NO_NT_HIT	NO_NT_HIT	NO_NT_HIT	NO_NT_HIT	NO_NT_HIT	NO_NT_HIT	NO_NT_HIT	NO_NT_HIT	NO_NT_HIT	NO_NT_HIT	NO_NT_HIT	NO_NT_HIT	NO_NT_HIT	NO_NT_HIT	NO_NT_HIT	NO_NT_HIT	NO_NT_HIT
TRINITY_DN2310_c0_g1_i1_1	1	336	24	12	1	AC	GTGTGTGTGTGTGTGTGTGTGTGT	NA	1	1	4	39	301	GGTACAGTGGAGGAGGTTCAGCGCTGGTTTCTGTGAGCTGGTGAgcgcgcTGGTGCGGCGCGGTCAGTACAGCGTCGTCTTCGATGAGTTTCTCATGGACTCCACCATCTCCCTGCTCACAGGCCTGTCTGACTCCCAGGTCAGGGCCTTCCGacacacCAGCACACTGGCAGCGATGAAGCTCATGACCGCTCTGGTGGACGTGTCTCTGGGTCTCAgtgtgtgtgtgtgtgtgtgtgtgtTTGAGCTGTAGAGCAGGACAGctctctTgggggTGGGAGGGGTAGAGGGCACATGTGAG	GGTACAGTGGAGGAGGTTCAG	CTCACATGTGCCCTCTACCC	197	39	118	21	418	20	58.657	60.533	7	8.4	6.1893	F	418	GTGCAGAGGAGTGGTGtctctcGAGATGCTTCAGAACCTGCAGTACGCTCAGATAATCAGCCAGCTGACACGGGAGTTTGACGAGGACTCGTCGGAGTAcccccTCTCGCGGGGCGGGGTACAGTGGAGGAGGTTCAGCGCTGGTTTCTGTGAGCTGGTGAgcgcgcTGGTGCGGCGCGGTCAGTACAGCGTCGTCTTCGATGAGTTTCTCATGGACTCCACCATCTCCCTGCTCACAGGCCTGTCTGACTCCCAGGTCAGGGCCTTCCGacacacCAGCACACTGGCAGCGATGAAGCTCATGACCGCTCTGGTGGACGTGTCTCTGGGTCTCAgtgtgtgtgtgtgtgtgtgtgtgtTTGAGCTGTAGAGCAGGACAGctctctTgggggTGGGAGG…	TRINITY_DN2310_c0_g1_i1	1	gi|694861006|ref|XM_009474066.1|	77.88	330	71	2	2	330	154	482	3e-65	259	Eukaryota	Metazoa	Chordata	Craniata	Aves	Ciconiiformes
TRINITY_DN40103_c0_g1_i1_1	1	166	24	12	1	AC	TGTGTGTGTGTGTGTGTGTGTGTG	NA	1	1	4	76	287	TTTGAATGTTCTGAAACGCCCTGTCGCGGATGCAGAGGGGCAGATGGGACAAGATTGTTGTAATTTCCACGTAgtgtgtATGTAACCAAACCGGTGGCACTTCTAAACTGTGTCGGCTGACTATCAGCAATAATTTTGTTGATAAAGTTGAGGGTGTATAATTAtgtgtgtgtgtgtgtgtgtgtgtgCAAATCACGGACTGAAATCaaaaaCATTATCAACaaaaaTGATGGTTTTGAGATATggggggTTTCCACTGTGGGGAAATCGACCATGTAATGAAGTTT	TTTGAATGTTCTGAAACGCC	AAACTTCATTACATGGTCGATTT	144	76	2	20	288	23	58.747	56.796	11.1	6.9	4.9517	F	304	TTTTGAATGTTCTGAAACGCCCTGTCGCGGATGCAGAGGGGCAGATGGGACAAGATTGTTGTAATTTCCACGTAgtgtgtATGTAACCAAACCGGTGGCACTTCTAAACTGTGTCGGCTGACTATCAGCAATAATTTTGTTGATAAAGTTGAGGGTGTATAATTAtgtgtgtgtgtgtgtgtgtgtgtgCAAATCACGGACTGAAATCaaaaaCATTATCAACaaaaaTGATGGTTTTGAGATATggggggTTTCCACTGTGGGGAAATCGACCATGTAATGAAGTTTATAAACTGccccccAC	TRINITY_DN40103_c0_g1_i1	1	NO_NT_HIT	NO_NT_HIT	NO_NT_HIT	NO_NT_HIT	NO_NT_HIT	NO_NT_HIT	NO_NT_HIT	NO_NT_HIT	NO_NT_HIT	NO_NT_HIT	NO_NT_HIT	NO_NT_HIT	NO_NT_HIT	NO_NT_HIT	NO_NT_HIT	NO_NT_HIT	NO_NT_HIT
TRINITY_DN7452_c0_g1_i1_1	1	91	24	12	1	AC	GTGTGTGTGTGTGTGTGTGTGTGT	NA	1	1	20	9	222	TATGTGTTCCTTAGGGAGTTTGCCTTGGTGGgtgtgtgtgtgtgtgtgtgtgtgtGGTGTGAATATGTGTTCCGTAGGGAGTTTGCCTTGAACTTTACACATTTGCAGTAACATCTTGCATACAATAGGCAAGCAACAGTATAGTGCCAAGTAGCGAAAACGCAGCGCCCTGTGAAATGTTGGGTGACGCACACTTTGAGGCTCGAATGAACTGAAGAAAGA	TATGTGTTCCTTAGGGAGTTTG	TCTTTCTTCAGTTCATTCGAGC	9	145	60	22	281	22	55.99	58.72	7	9.9	2.73	A	372	TGTTCCTTAGGGAGTTTGCCTTGGTGGgtgtgtgtgtgtgtgtgtgtgtgtGGTGTGAATATGTGTTCCTTAGGGAGTTTGCCTTGGTGGgtgtgtgtgtgtgtgtgtgtgtgtGGTGTGAATATGTGTTCCGTAGGGAGTTTGCCTTGAACTTTACACATTTGCAGTAACATCTTGCATACAATAGGCAAGCAACAGTATAGTGCCAAGTAGCGAAAACGCAGCGCCCTGTGAAATGTTGGGTGACGCACACTTTGAGGCTCGAATGAACTGAAGAAAGAATAATAAGCAAAAGCAAagagagagaaaaaGTTCAAACATGTTCTCCTGTATGCATTCATGTTTATTACTCTTTCTTCTCCCCTtctctcG	TRINITY_DN7452_c0_g1_i1	1	NO_NT_HIT	NO_NT_HIT	NO_NT_HIT	NO_NT_HIT	NO_NT_HIT	NO_NT_HIT	NO_NT_HIT	NO_NT_HIT	NO_NT_HIT	NO_NT_HIT	NO_NT_HIT	NO_NT_HIT	NO_NT_HIT	NO_NT_HIT	NO_NT_HIT	NO_NT_HIT	NO_NT_HIT
TRINITY_DN78561_c0_g2_i1_1	1	109	24	12	1	AC	GTGTGTGTGTGTGTGTGTGTGTGT	NA	1	1	4	66	202	CCATAGACTGTACATTGCCAAATGTTAGAACATTTCAGAGACAtgtgtgCATCACtgtgtgGCAGGGCAGAAGCCctgctgctgTAAATAgtgtgtgtgtgtgtgtgtgtgtgtGGTGTAAATATAGGATTGACAGGGAGGAGGTTAAAATCCTTCCTGCCAGAATACATGCGGCAATGTGGCTGGAGTCTTAATTGAATGA	CCATAGACTGTACATTGCCAAA	TCATTCAATTAAGACTCCAGCC	68	66	19	22	220	22	57.719	58.328	8.8	9.7	0.6093	B	233	CTGATCCAGATGCACAGTCCATAGACTGTACATTGCCAAATGTTAGAACATTTCAGAGACAtgtgtgCATCACtgtgtgGCAGGGCAGAAGCCctgctgctgTAAATAgtgtgtgtgtgtgtgtgtgtgtgtGGTGTAAATATAGGATTGACAGGGAGGAGGTTAAAATCCTTCCTGCCAGAATACATGCGGCAATGTGGCTGGAGTCTTAATTGAATGATTGATGGTTAATT	TRINITY_DN78561_c0_g2_i1	1	NO_NT_HIT	NO_NT_HIT	NO_NT_HIT	NO_NT_HIT	NO_NT_HIT	NO_NT_HIT	NO_NT_HIT	NO_NT_HIT	NO_NT_HIT	NO_NT_HIT	NO_NT_HIT	NO_NT_HIT	NO_NT_HIT	NO_NT_HIT	NO_NT_HIT	NO_NT_HIT	NO_NT_HIT
TRINITY_DN82851_c0_g1_i1_1	1	338	24	12	1	AC	ACACACACACACACACACACACAC	NA	1	1	2	54	349	TCACAATTTAACAGGACAGCCTTGTCCGCCCAGACCACtttttCAGTTGCACAGAGATGAGGCAGGTTTTACAAACTAGGAACACCCATCCCTAAGCGTTGCTATTTACAAGATTTCACAAACTTCACACTCCCAGCTGGGCTCAAGAAGAGTGAAGgagagaTACAGTGCACTTCAtttttttACCATTAGGtttttttGTATCGGAttttttAAGCGCAAAGTCCTGGGTCGATCATTAAAACAAAAacacacacacacacacacacacacATGGACACAAAGACGAAACTGAATGACCTGTACAGTTTACACCTGCTTCCGCTAACAGGCAGAGGTACTGAAGTGT	TCACAATTTAACAGGACAGCCT	ACACTTCAGTACCTCTGCCTGT	227	54	89	22	437	22	58.767	57.999	9.4	7.9	0.7686	F	442	CGGTATTTACTAAGAATTAtttttCCATGGCAGCGGTTTGATTTCTCCACCCAAACAGCACATCCATATAGTATTACATAAAATGAGATCACAATTTAACAGGACAGCCTTGTCCGCCCAGACCACtttttCAGTTGCACAGAGATGAGGCAGGTTTTACAAACTAGGAACACCCATCCCTAAGCGTTGCTATTTACAAGATTTCACAAACTTCACACTCCCAGCTGGGCTCAAGAAGAGTGAAGgagagaTACAGTGCACTTCAtttttttACCATTAGGtttttttGTATCGGAttttttAAGCGCAAAGTCCTGGGTCGATCATTAAAACAAAAacacacacacacacacacacacacATGGACACAAAGACGAAACTGAATGACCTGTACAGTTT…	TRINITY_DN82851_c0_g1_i1	1	NO_NT_HIT	NO_NT_HIT	NO_NT_HIT	NO_NT_HIT	NO_NT_HIT	NO_NT_HIT	NO_NT_HIT	NO_NT_HIT	NO_NT_HIT	NO_NT_HIT	NO_NT_HIT	NO_NT_HIT	NO_NT_HIT	NO_NT_HIT	NO_NT_HIT	NO_NT_HIT	NO_NT_HIT
TRINITY_DN88407_c0_g2_i1_86	1	600	24	12	1	AC	CACACACACACACACACACACACA	NA	1	1	6	0	178	AAATGACTGTAAGGTCCAGTAAAGTAGTGTAGAGCACATGTTACAATGAAACATATAGAGCTCATGTCTGTGGGTGTCACTGTTCCCAGGGACCTacacacacATAATAGAACCAAGGAGCGCATGGTCCATcacacacacacacacacacacacaATAGAGACAAGGAGCATCGTGG	AAATGACTGTAAGGTCCAGTAAAG	CCACGATGCTCCTTGTCTCTAT	108	0	468	24	645	22	55.887	60.65	6.3	5.6	6.7629	B	665	ATAAATGAGGAATTAGGGGTACAGTGAATCCATACTTTAACATTACAACCAAAAGTGCATTCATGTGACAGAGCACAACAATTAGTGTGACTCAAGAAAGTGAAGCAGTTTAACagaagaagaTTGTTCATTATCTTAAACACTGACAAACCAtttttAAAATAAGCAAAGCTAATTGAATGGTTGGAATCACGGTCCACAATAACAGAAACGTACATTTTCTGTAAAATAAATTAAACAATGTCCCTCTTAAGGGTGGAATGTTTTCTCACGATTGTGCTGATCTGAAAACTACCTTAATTTTAATAGCTATTCAACAGGGCTGAGGTTTGTTCATAATCTTCTAAATGCTTTCATTCAAGACACCAGTAAAACCAGTGAGCTGCACCAGGCCATGCT…	TRINITY_DN88407_c0_g2_i1	86	NO_NT_HIT	NO_NT_HIT	NO_NT_HIT	NO_NT_HIT	NO_NT_HIT	NO_NT_HIT	NO_NT_HIT	NO_NT_HIT	NO_NT_HIT	NO_NT_HIT	NO_NT_HIT	NO_NT_HIT	NO_NT_HIT	NO_NT_HIT	NO_NT_HIT	NO_NT_HIT	NO_NT_HIT
TRINITY_DN90298_c0_g2_i1_1	1	340	24	12	1	AC	ACACACACACACACACACACACAC	NA	1	1	2	26	325	GCATCTCTACAGCCCTATTTCATTCTGCCACTAGAATGTAATTCAATTTATGGGaaaaaGAACATTTTGCTTCCATCAGGCATGCCACCAAAATTAGCAGTAGTCCAACTTACTGAACCCCTTTATACTGCATGGCTTGGTGGACAGACAAGAAACATCAGaaaaaTGTTGCACCACAAATTCTACGTTGAGTTGTGTAAACTGAAGACATGCAAATTGAAGTGACaaaaaCTGCAGTGGCTGacacacATAAacacacacacacacacacacacacATACACAACATAACATAACTGTCTCCCTTATTTGCCGTACATACCGAT	GCATCTCTACAGCCCTATTTCA	ATCGGTATGTACGGCAAATAAG	231	26	87	22	411	22	58.493	58.116	7.3	5.9	0.6083	F	432	GTCTACTCCGACACTAAatatatTAATTGTAATGAACACTGTGCCAAGCTTGATCTGGGCTACATGTTGAAAACATTTAAAATTATGCATCTCTACAGCCCTATTTCATTCTGCCACTAGAATGTAATTCAATTTATGGGaaaaaGAACATTTTGCTTCCATCAGGCATGCCACCAAAATTAGCAGTAGTCCAACTTACTGAACCCCTTTATACTGCATGGCTTGGTGGACAGACAAGAAACATCAGaaaaaTGTTGCACCACAAATTCTACGTTGAGTTGTGTAAACTGAAGACATGCAAATTGAAGTGACaaaaaCTGCAGTGGCTGacacacATAAacacacacacacacacacacacacATACACAACATAACATAACTGTCTCCCTTATTTGCC…	TRINITY_DN90298_c0_g2_i1	1	NO_NT_HIT	NO_NT_HIT	NO_NT_HIT	NO_NT_HIT	NO_NT_HIT	NO_NT_HIT	NO_NT_HIT	NO_NT_HIT	NO_NT_HIT	NO_NT_HIT	NO_NT_HIT	NO_NT_HIT	NO_NT_HIT	NO_NT_HIT	NO_NT_HIT	NO_NT_HIT	NO_NT_HIT
TRINITY_DN95924_c0_g2_i1_1	1	114	24	12	1	AC	GTGTGTGTGTGTGTGTGTGTGTGT	NA	1	1	2	59	215	TAACAATACAATCCCTGCCAGTCAGTGTTGCCctctctctGGGGCAATCATTTTCTGATATGTGACTGAAAACTATGTTGCgtgtgtgtgtgtgtgtgtgtgtgtATGTTGATCATGTTTCTTTTAttttttACCTGTAAacacacTAACGTACCCTAATTATTAATATAAAGGACTCTCAGAAGCAGGGGAAGACCCAAGATTTGAAGAACAAC	TAACAATACAATCCCTGCCAGT	GTTGTTCTTCAAATCTTGGGTC	59	88	33	22	247	22	58.516	57.695	7.9	9.1	0.8207	F	279	CGGACAGgtgtgtGCTTTTGGTAACAATTTGGTAACAATACAATCCCTGCCAGTCAGTGTTGCCctctctctGGGGCAATCATTTTCTGATATGTGACTGAAAACTATGTTGCgtgtgtgtgtgtgtgtgtgtgtgtATGTTGATCATGTTTCTTTTAttttttACCTGTAAacacacTAACGTACCCTAATTATTAATATAAAGGACTCTCAGAAGCAGGGGAAGACCCAAGATTTGAAGAACAACAATTTGGCAGACATGTGAGTACCTACGccccc	TRINITY_DN95924_c0_g2_i1	1	NO_NT_HIT	NO_NT_HIT	NO_NT_HIT	NO_NT_HIT	NO_NT_HIT	NO_NT_HIT	NO_NT_HIT	NO_NT_HIT	NO_NT_HIT	NO_NT_HIT	NO_NT_HIT	NO_NT_HIT	NO_NT_HIT	NO_NT_HIT	NO_NT_HIT	NO_NT_HIT	NO_NT_HIT
TRINITY_DN96572_c0_g4_i1_1	1	62	24	12	1	AC	GTGTGTGTGTGTGTGTGTGTGTGT	NA	1	1	4	39	221	TGTTAATTCGATAGGGTGATGCACAACTTTGGGCCATCTTCTGTACTGTGTAAAGTTTGTCgtgtgtgtgtgtgtgtgtgtgtgtttttttCTGTAGGTATCAACTGTTCGAAGGCTTCTGTCTACTAGTGCTGAGCTGGTAAACACTAGAGATGATGACAAATACACCCCACTCCACCGTGCAGCCTATAATGGGCATTTGGAGGTAGTAAAGGAGCTCA	TGTTAATTCGATAGGGTGATGC	TGAGCTCCTTTACTACCTCCAA	39	114	1	22	221	22	58.969	58.15	8.1	8.5	1.1186	F	624	TGTTAATTCGATAGGGTGATGCACAACTTTGGGCCATCTTCTGTACTGTGTAAAGTTTGTCgtgtgtgtgtgtgtgtgtgtgtgtttttttCTGTAGGTATCAACTGTTCGAAGGCTTCTGTCTACTAGTGCTGAGCTGGTAAACACTAGAGATGATGACAAATACACCCCACTCCACCGTGCAGCCTATAATGGGCATTTGGAGGTAGTAAAGGAGCTCATAGCACATAAAGCTGATATTCACGCCAGGACTGTTGACGGGTGGACTCCGCTGCACAGCGCCTGCAAGTGGAATAATGCAAAGGTCGCCTCCTACCTCCTTCAGCAAGGAGCAGACATCAACGCACTGACTAACGGCCGGCTCACCCCATTACACCTTGCCTCCAGCAATAAAGACGC…	TRINITY_DN96572_c0_g4_i1	1	gi|573879960|ref|XM_006628129.1|	75.63	435	102	2	102	534	221	653	5e-78	302	Eukaryota	Metazoa	Chordata	Craniata	Actinopterygii	Semionotiformes
TRINITY_DN99290_c0_g1_i1_1	1	36	24	12	1	AC	ACACACACACACACACACACACAC	NA	1	1	2	9	165	ACTGAAAGAGTGATGGGACaaaaaaaCACCTacacacacacacacacacacacacATCACAGGATGAGCTAGTAATGATTCCACCGCAGCACAGTcacacaAGATATTTAAAAGAGCAAATATCTGAATACTGTTATTAAAGTTGGTATTGATGGAGATAGAAGG	ACTGAAAGAGTGATGGGACAAA	CCTTCTATCTCCATCAATACCAA	9	87	5	22	169	23	58.695	57.287	7	8.2	2.4084	F	624	GGGCACTGAAAGAGTGATGGGACaaaaaaaCACCTacacacacacacacacacacacacATCACAGGATGAGCTAGTAATGATTCCACCGCAGCACAGTcacacaAGATATTTAAAAGAGCAAATATCTGAATACTGTTATTAAAGTTGGTATTGATGGAGATAGAAGGGTGaaaaaGAGTCCCACTAGTCTCTACTGTATCTGTGCATCAATTGGTTTAAGTTACCAGTTTAAGAGATTAATAATTGACTGCAGTGTCTGAACACCCGGAAGCGCTGTGCCCAGTGCCGAGCTCAAGTAGTGGCAAGAATCTAAACCAGAGATACTCCAGTGCTTGAGACATGCACAGAGCAATGTGGGACTGAGTCCCAACCACAGTCTGACATGTAGGGAACTATG…	TRINITY_DN99290_c0_g1_i1	1	NO_NT_HIT	NO_NT_HIT	NO_NT_HIT	NO_NT_HIT	NO_NT_HIT	NO_NT_HIT	NO_NT_HIT	NO_NT_HIT	NO_NT_HIT	NO_NT_HIT	NO_NT_HIT	NO_NT_HIT	NO_NT_HIT	NO_NT_HIT	NO_NT_HIT	NO_NT_HIT	NO_NT_HIT
cons_gr1509_2	2	150	24	12	1	AC	CACACACACACACACACACACACA	NO	1	1	4	32	133	CTTCTCCCGTTTCACTGAATAAAAGTCAGAGTCCTCAGCATCGCATGGATTTCTCcacacacacacacacacacacacaGAGTGtctctcAGTTATTGGGCGAGTCAGTCCAAGAGATGAATGCAAAGATCGT	CTTCTCCCGTTTCACTGAATAA	ACGATCTTTGCATTCATCTCTT	33	32	95	22	227	22	58.377	57.955	6.2	6.7	0.4224	B	236	GTAAAACTCTTTACTCTTCTGGGTAGCAATGTACAAGCAATTCCCATCTACAAAAacacacacacacANNGATAAACACCGGCATTTACAGCAGCTTCTCCCGTTTCACTGAATAAAAGTCAGAGTCCTCAGCATCGCATGGATTTCTCcacacacacacacacacacacacaGAGTGtctctcAGTTATTGGGCGAGTCAGTCCAAGAGATGAATGCAAAGATCGTCTATTCTAC	cons_gr1509	2	NO_NT_HIT	NO_NT_HIT	NO_NT_HIT	NO_NT_HIT	NO_NT_HIT	NO_NT_HIT	NO_NT_HIT	NO_NT_HIT	NO_NT_HIT	NO_NT_HIT	NO_NT_HIT	NO_NT_HIT	NO_NT_HIT	NO_NT_HIT	NO_NT_HIT	NO_NT_HIT	NO_NT_HIT
cons_gr1601_4	4	90	24	12	1	AC	CACACACACACACACACACACACA	NO	1	1	3	0	365	GGAGCGAGACTGTGGATTACTcacacacacacacacacacacacaCTCTGACACGTGGACCGGGTCCTGCGCTGCACACGTTTCTGAACCGGGATCAGGAGCCGCACGTTTGCAAGCAGGTGACCGAAAAGCGCAGCTGGAGCCCCGCCGTGTGGACGCCTCGACTCCTCTTTCTTTAAGGCAGACTGTAGCGACCTGGCAGCAGGAGAGTATCCCGAGAGGTGGACCTGTTGCTCCGGGCTGGGAGTATGATCACACCAGCACTGTACTGTGGTCGCCTCCTCGGGTGAGCGCTGCCCTGCTCGTCCTCGTTCGTGCACCTTGCTGACTTCAGGAATCCGGGCATTTCTTTCACAGAAGAACGA	GGAGCGAGACTGTGGATTACT	TCGTTCTTCTGTGAAAGAAATG	0	298	69	21	433	22	58.417	57.158	5.7	7.2	2.2591	A	668	CGCCTCTCCTGCCTGCAAGCGGAGAagagagagACCAGGGCTGTGGAGCGAGGTTCGGGAAAGTCGAGGGAGCGAGACTGTGGATTACTcacacacacacacacacacacacaCTCTGACACGTGGACCGGGTCCTGCGCTGCACACGTTTCTGAACCGGGATCAGGAGCCGCACGTTTGCAAGCAGGTGACCGAAAAGCGCAGCTGGAGCCCCGCCGTGTGGACGCCTCGACTCCTCTTTCTTTAAGGCAGACTGTAGCGACCTGGCAGCAGGAGAGTATCCCGAGAGGTGGACCTGTTGCTCCGGGCTGGGAGTATGATCACACCAGCACTGTACTGTGGTCGCCTCCTCGGGTGAGCGCTGCCCTGCTCGTCCTCGTTCGTGCACCTTGCTGACTT…	cons_gr1601	4	NO_NT_HIT	NO_NT_HIT	NO_NT_HIT	NO_NT_HIT	NO_NT_HIT	NO_NT_HIT	NO_NT_HIT	NO_NT_HIT	NO_NT_HIT	NO_NT_HIT	NO_NT_HIT	NO_NT_HIT	NO_NT_HIT	NO_NT_HIT	NO_NT_HIT	NO_NT_HIT	NO_NT_HIT
cons_gr188_2	2	51	24	12	1	AC	CACACACACACACACACACACACA	CA_51_74	1	1	4	0	331	TGAAGTGACTTGCTCAGGGTcacacacacacacacacacacacaNNNNNNNNNNNNGGGAGTCAGTTGCTGAGCCGGGATTTGAACCTCCTGGGGTAACAAGNCCCCTTTCTCTAGCNGCTGGACCTCCGATCCTGCTGCAGAGTGATCGTAAAACAAAACGATGAAGTCGACACCTGAACATATCGACCCTTCACACCCCAGGCTTGATTCTCCTTCGATTTGGAAACGGCAGATTCTCTTGTAGCAGGTGTAGTTAACCCTTtcctctcctctcctcCACTgagagaCACAGAGTGCTgggggggCTGTGTAGCAGtctctcAGAACCc	TGAAGTGACTTGCTCAGGGT	GGGTTCTGAGAGACTGCTACAC	0	265	31	20	361	22	58.435	58.065	9.1	5.4	2.5004	F	626	GTCTCATCCGAAGGACGGAGCGCAAGGAGGTGAAGTGACTTGCTCAGGGTcacacacacacacacacacacacaNNNNNNNNNNNNGGGAGTCAGTTGCTGAGCCGGGATTTGAACCTCCTGGGGTAACAAGNCCCCTTTCTCTAGCNGCTGGACCTCCGATCCTGCTGCAGAGTGATCGTAAAACAAAACGATGAAGTCGACACCTGAACATATCGACCCTTCACACCCCAGGCTTGATTCTCCTTCGATTTGGAAACGGCAGATTCTCTTGTAGCAGGTGTAGTTAACCCTTtcctctcctctcctcCACTgagagaCACAGAGTGCTgggggggCTGTGTAGCAGtctctcAGAACCcctcctcctCCGCTcccccTCCTCTCCTCTTCTCCCTCA…	cons_gr188	2	gi|110005797|emb|CR352339.15|	87.29	118	10	5	510	626	131245	131358	2e-25	127	Eukaryota	Metazoa	Chordata	Craniata	Actinopterygii	Cypriniformes
cons_gr189_13	13	56	24	12	1	AC	CACACACACACACACACACACACA	CA_56_79	1	1	4	30	426	GTCTCATCCGAAGGACGGAGCGCAAGGAGGTGAAGTGACTTGCTCAGGGTcacacacacacacacacacacacaNNNNNNNNNNGGGAGTCAGTTGCTGAGCCGGGATTTGAACCTCCTGGGGTAACAAGcccccTTTCTCTAGCTGCTGGACCTCCGATCCTGCTGCAGAGTGATCGTAAAACAAAACGATGAAGTCGACACCTGAACATATCGACCCTTCACACCCCAGGCTTGATTCTCCTTCGATTTGGAAACGGCAGATTCTCTTGTAGCAGGTGTAGTTAACCCTTtcctctcctctcctcCACTgagagaCACAGAGTGCTgggggggCTGTGTAGCAGtctctcAGAACCcctcctcctCCGCTcccccTCCTCTCCTCTTCTCCCTCAGc…	GTCTCATCCGAAGGACGGAG	TAACGAGACGATGGACATACTG	30	330	6	20	431	22	62.126	57.785	9.9	5.7	6.3411	F	639	TTGACGTCTCATCCGAAGGACGGAGCGCAAGGAGGTGAAGTGACTTGCTCAGGGTcacacacacacacacacacacacaNNNNNNNNNNGGGAGTCAGTTGCTGAGCCGGGATTTGAACCTCCTGGGGTAACAAGcccccTTTCTCTAGCTGCTGGACCTCCGATCCTGCTGCAGAGTGATCGTAAAACAAAACGATGAAGTCGACACCTGAACATATCGACCCTTCACACCCCAGGCTTGATTCTCCTTCGATTTGGAAACGGCAGATTCTCTTGTAGCAGGTGTAGTTAACCCTTtcctctcctctcctcCACTgagagaCACAGAGTGCTgggggggCTGTGTAGCAGtctctcAGAACCcctcctcctCCGCTcccccTCCTCTCCTCTTCTCCC…	cons_gr189	13	gi|617413254|ref|XM_007556043.1|	83.61	122	20	0	493	614	2118	1997	2e-26	131	Eukaryota	Metazoa	Chordata	Craniata	Actinopterygii	Cyprinodontiformes
cons_gr2997_3	3	534	24	12	1	AC	TGTGTGTGTGTGTGTGTGTGTGTG	NO	1	1	21	19	121	TGTTGTTTCCTAATTGCTTGTGCCTCNANGGTGTGGAAGATGGCTNTNNNNNCNNATtgtgtgtgtgtgtgtgtgtgtgtgTTTTCAATGCTTAGTGCTGCTTGGCTCCTGCCAGTATATT	TGTTGTTTCCTAATTGCTTGTG	AATATACTGGCAGGAGCCAAG	35	19	477	22	597	21	57.891	58.366	7	8.5	1.4745	A	614	ACATTTATTGTGTCAGTCAGGCTCTGCTTTTACAGTtgtgtgAGCCACTGACATTTGATTTAAAACTGCCCTATTAATATTTGCttttttATAGTCTTCAGTAGTAATTTATATTCAGTACAAAGTATACaaaaaaGCAAAACTAAAATTGTTCAGCTGTGCAATTTGTGTAGTAATTTTATATTTAGTACAAAGTANNCNNNNNNNNANNNCAAAGAGCACTGTATGCTCAAATtgtgtgtgtgtgtgtgtgTTTTCAATGCTTAGTGCTGCTTGGCTCCTGCCAGTATATTCTTGACATGCGTTGGGATTTGTAATGGAAGATGTTCAAAACAAGTGTCACTTCTGATATTAATCACATTGCTTTTAACTGACTTGTaaaaaaTATACGGTATAGCT…	cons_gr2997	3	NO_NT_HIT	NO_NT_HIT	NO_NT_HIT	NO_NT_HIT	NO_NT_HIT	NO_NT_HIT	NO_NT_HIT	NO_NT_HIT	NO_NT_HIT	NO_NT_HIT	NO_NT_HIT	NO_NT_HIT	NO_NT_HIT	NO_NT_HIT	NO_NT_HIT	NO_NT_HIT	NO_NT_HIT
cons_gr3130_5	5	96	24	12	1	AC	ACACACACACACACACACACACAC	AC_96_119	1	1	2	63	395	TACCACCCTCCCTAAACACAATATAATCAACCAAAATCttttttttAAGACTTCAGCTCACTTAGAAATTGTTATTCAACTCTTGacacacacacacacacacacacacAGACAGAGTCCGATATCGTTCACATTaaaaaGttttttctctctctTTGCAGGTTGATGCGTTGGCTCCGAGCGGCTCATGCGTTTGACATCTCTGCCTTGCTGAGAGCGATGGCGAGCGCCAGGTCCTCCTGTTCCTGTCTGCGCAGCctctctAACCGATCCTGCTCcgcgcgCTCGCTCTCCCGCTTCGCCCACGCCAGCTGCTGGGCCTCATTTCCAAGAGAACTGAAGTCTGCAAAACCCAAGGCAGAGTCTTTAGAAGCTTTACTTGAGGAGGAAGGAGC	TACCACCCTCCCTAAACACAAT	GCTCCTTCCTCCTCAAGTAAAG	63	264	11	22	405	22	59.631	58.67	6.6	6.3	2.3017	F	676	ATCCCAAGCCTACCACCCTCCCTAAACACAATATAATCAACCAAAATCttttttttAAGACTTCAGCTCACTTAGAAATTGTTATTCAACTCTTGacacacacacacacacacacacacAGACAGAGTCCGATATCGTTCACATTaaaaaGttttttctctctctTTGCAGGTTGATGCGTTGGCTCCGAGCGGCTCATGCGTTTGACATCTCTGCCTTGCTGAGAGCGATGGCGAGCGCCAGGTCCTCCTGTTCCTGTCTGCGCAGCctctctAACCGATCCTGCTCcgcgcgCTCGCTCTCCCGCTTCGCCCACGCCAGCTGCTGGGCCTCATTTCCAAGAGAACTGAAGTCTGCAAAACCCAAGGCAGAGTCTTTAGAAGCTTTACTTGAGGAGGA…	cons_gr3130	5	gi|556957948|ref|XM_005989908.1|	80.43	470	86	2	206	672	2874	2408	1e-116	430	Eukaryota	Metazoa	Chordata	Craniata	NA	Coelacanthiformes
cons_gr3383_3	3	534	24	12	1	AC	GTGTGTGTGTGTGTGTGTGTGTGT	NO	1	1	16.75	80	250	GAAGGTAGACCAACATTGCGGCTTAGGAGTTTTGCCTTTTAAGAGTTTGCTAGGGTACTGCCTCTTCTTGGAACATTGTGTCCTTTAGACACCTTGCtttttCATTTaaaaaGaaaaaaaaCAGGAgtgtgtgtgtgtgtgtgtgtgtgtttttttttttttGTTGCTGTNTGNGNTGNCGAAGGACCAGCTTNGCCTGCAGGAGGTGGNTATGCAGNCCAAGAACGCTGCGTCCTTTGCAAACCGATTC	GAAGGTAGACCAACATTGCG	GAATCGGTTTGCAAAGGACG	106	80	408	20	657	20	58.228	62.795	10.5	9.6	9.0239	F	663	GCCCCGGTGGATGAGATACATACTCTGCGCAGTCAGCTGCTCCTCCNNNNNNNNNNGNNANNNNNNNNGCGNNNNNNGNGNGNNNNGCNNGNNNNNNGCNNCNGNCGGNNGNNGNGNNGNANNANNANNNNNNNNNCNCNNNNNNNGNNGNNCNNNNCCNTNNNANCNNNNNNGNCNGCNNNNNNNNCNNCNNNNNNNNNNNNAGNTNNNNNNTNCNANNNNAGNNAGCNGNCNNNNCNCNCNNNGNNGNNANNGNNCNGGNNNNNNNGNNNCNNNCNCNNNNNNGTTTACTGCTTGACTTGTATATTGCAACATTGTTGAGGCAGACGGGTCAacacacCAGCAGCCTCTCCTGTTGTAAACGGTTTGAGCACTCCAAGAACGCTGCNTCCTTTGCGA…	cons_gr3383	3	NO_NT_HIT	NO_NT_HIT	NO_NT_HIT	NO_NT_HIT	NO_NT_HIT	NO_NT_HIT	NO_NT_HIT	NO_NT_HIT	NO_NT_HIT	NO_NT_HIT	NO_NT_HIT	NO_NT_HIT	NO_NT_HIT	NO_NT_HIT	NO_NT_HIT	NO_NT_HIT	NO_NT_HIT
cons_gr338_4	4	93	24	12	1	AC	CACACACACACACACACACACACA	CA_93_116	1	1	11	67	219	CTATACAGACAAGcacacacaCTATAGAGANANNNNCNNANANACACNNNNNNNNNANNCANACANNCNCACNNNNNNNNNANNCANACANNcacacacacacacacacacacacaGCATACAGACAGacacacacTCTCACAATAACCACAGATCTTTCTCACCTCGCTTTCTCTGAACATAAAAGAGGAGGAAGAGAAGAGTCTGTAATGGGTGAGG	CTATACAGACAAGCACACACACTAT	CCTCACCCATTACAGACTCTTC	67	81	1	25	219	22	55.421	57.789	5.3	6.7	5.7901	F	489	CTATACAGACAAGcacacacaCTATAGAGANANNNNCNNANANACACNNNNNNNNNANNCANACANNCNCACNNNNNNNNNANNCANACANNcacacacacacacacacacacacaGCATACAGACAGacacacacTCTCACAATAACCACAGATCTTTCTCACCTCGCTTTCTCTGAACATAAAAGAGGAGGAAGAGAAGAGTCTGTAATGGGTGAGGCTGTGAGAggggggggTCTAAACAAGGAACGGAATCAAccccccccccACGCCCGCctctctCCGTCCCTCCACTGgagagaaaaaaGaaaaaaaaaaaaTATAGGAGAATTTCACTTTCTTGTGAGTTGATAAACAAGAAAttttttttttttttttAATGttttttttATATAAAGAA…	cons_gr338	4	NO_NT_HIT	NO_NT_HIT	NO_NT_HIT	NO_NT_HIT	NO_NT_HIT	NO_NT_HIT	NO_NT_HIT	NO_NT_HIT	NO_NT_HIT	NO_NT_HIT	NO_NT_HIT	NO_NT_HIT	NO_NT_HIT	NO_NT_HIT	NO_NT_HIT	NO_NT_HIT	NO_NT_HIT
cons_gr3583_3	3	107	24	12	1	AC	GTGTGTGTGTGTGTGTGTGTGTGT	NO	1	1	4.25	35	260	CCTAACATGTGAGAATCCGTTTACAGTGTGCAGATGTGCATTACTCGAGGACAGGGAgtgtgtgtgtgtgtgtgtgtgtgtGACTGTGTATGTCTCACAAGCCTGGGCTTTGTGTTTCGCAGGGAGAGGAGATAACCAAAGAGGAGATTGACATGCTGAGTGATGCCTGCACTAAACTGAAGGAGCAGAAGAAGCTGCTGACCAAAGAGAAGGAGGAGCTGGAGGATCTGAAGGATGACGTCCAGGAGTATAATGAGGAT	CCTAACATGTGAGAATCCGTTT	ATCCTCATTATACTCCTGGACG	35	157	50	22	309	22	58.124	57.205	8.7	9.6	0.9191	A	724	AACAGAAACTCTTCTACCATCTCGTaaaaaCAAACTCCACAGCCTGGACCCTAACATGTGAGAATCCGTTTACAGTGTGCAGATGTGCATTACTCGAGGACAGGGAgtgtgtgtgtgtgtgtgtgtgtgtGACTGTGTATGTCTCACAAGCCTGGGCTTTGTGTTTCGCAGGGAGAGGAGATAACCAAAGAGGAGATTGACATGCTGAGTGATGCCTGCACTAAACTGAAGGAGCAGAAGAAGCTGCTGACCAAAGAGAAGGAGGAGCTGGAGGATCTGAAGGATGACGTCCAGGAGTATAATGAGGATTTGAAGGAGATCAAGAAGGAGCTGTCGAAGACTGGGCAGGAAGAAGCCGTGCAGGAGTCCAAGGCCAGCAAGAGGCTGACGAAGAGGGTG…	cons_gr3583	3	gi|573882577|ref|XM_006629405.1|	81.98	555	100	0	170	724	1355	1909	2e-159	572	Eukaryota	Metazoa	Chordata	Craniata	Actinopterygii	Semionotiformes
cons_gr3663_4	4	25	24	12	1	AC	GTGTGTGTGTGTGTGTGTGTGTGT	NO	1	1	14	0	251	gtgtCAgtgtgtGAGTGAGTGAgtgtgtgtgtgtgtgtgtgtgtgtGCTAATCCAGTATGCACAACATATCTGTGAGGCGCACCCAACGGACGTAACATTTCCTCTATCCAAAGCCTGAAAACGATTCCCTCACAGTGTCCAGCTGTGCAAAGCTTCCCCAGAACCTCAAAATATaaaaaCAAACaaaaaaaaaGATGTTTaaaaaTGAAAAgggggTTGGGTTAGGGTTTTGGGCGGTACATTtatatat	GTGTCAGTGTGTGAGTGAGTGA	ATATATAAATGTACCGCCCAAA	0	183	3	22	253	22	57.213	55.452	6.4	8.8	3.3355	F	624	gtgtgtCAgtgtgtGAGTGAGTGAgtgtgtgtgtgtgtgtgtgtgtgtGCTAATCCAGTATGCACAACATATCTGTGAGGCGCACCCAACGGACGTAACATTTCCTCTATCCAAAGCCTGAAAACGATTCCCTCACAGTGTCCAGCTGTGCAAAGCTTCCCCAGAACCTCAAAATATaaaaaCAAACaaaaaaaaaGATGTTTaaaaaTGAAAAgggggTTGGGTTAGGGTTTTGGGCGGTACATTtatatataaaaaaaaaaaTCCTTGCTTTAGTTTTGTACAGTATCGGTAAGGTCTGaaaaaaaGACCTATTTGCGTTGGGTTGCAAATTCAGCTGACACTCCGCGCCGAATGGCTCATccccccAGCAGCGTCGCGATcagcagcagcagCGGG…	cons_gr3663	4	gi|573898728|ref|XM_006637034.1|	82.69	208	25	4	424	624	1002	799	9e-49	205	Eukaryota	Metazoa	Chordata	Craniata	Actinopterygii	Semionotiformes
cons_gr3888_6	6	301	24	12	1	AC	CACACACACACACACACACACACA	CA_301_324	1	1	4	39	255	TTTAGGGAAAGGGTTATGGAATTGTTaaaaaCACGTGATGCTTATAACCTGATCGAACACGcacacacacacacacacacacacaaaaaaaTATGAATTAAAatatatatAATGCCGatatatTTTTGTGAGACGTTTCTGTTAAAATGCATTACATTTCTTGAAAGGTaaaaaGTGATGCTGCAtttttCACTCTGAAACAGTCAGATACACTGGCTGATATGTTATTAATATTCTAGTCATACAGCTTGCTGC	TTTAGGGAAAGGGTTATGGAAT	GCAGCAAGCTGTATGACTAGAA	39	148	240	22	494	22	57.978	57.508	8.1	6	0.5142	F	867	CTGTGGTACACCACAGCCACCATACAGCACAGTGTTTCAACGCAGGACATTCCTGGAGACCTTAATACATTCTCTTATGTGCCACTGCTTTGTTACAATCATTTTCAATGGGTTGAAACATGTGTATGGTGAAGGTATGAGCCACaaaaaCATGGTGCTAAAGCTGTATAATTTACAAATAACACATTCAAACATTATTGAAACAATTAATTTAATGTGCTCCATTGGAATAACAAGGTTTTAGGGAAAGGGTTATGGAATTGTTaaaaaCACGTGATGCTTATAACCTGATCGAACACGcacacacacacacacacacacacaaaaaaaTATGAATTAAAatatatatAATGCCGatatatTTTTGTGAGACGTTTCTGTTAAAATGCATTACATTTC…	cons_gr3888	6	gi|564242627|ref|XM_006278048.1|	85.04	127	19	0	734	860	2248	2122	4e-30	143	Eukaryota	Metazoa	Chordata	Craniata	NA	Crocodylia
cons_gr4023_2	2	85	24	12	1	AC	CACACACACACACACACACACACA	CA_85_108	1	1	2	1	128	GTTACTATCCACACCAGCCAAGGcacacacacacacacacacacacaNNNNNNNNNNattattattGTAattattattTTAAAACGTGTGCACTATATGTCTGCTGTTATTATGTCACATCTGTGGGC	GTTACTATCCACACCAGCCAAG	GCCCACAGATGTGACATAATAA	1	59	62	22	189	22	58.652	57.512	8.5	6.2	1.1395	B	391	CTGGGAACCAAACTGTTAACTAGActctctACTTTCCGGGTGCACCGAATAATTCCATTTTGTTACTATCCACACCAGCCAAGGcacacacacacacacacacacacaNNNNNNNNNNattattattGTAattattattTTAAAACGTGTGCACTATATGTCTGCTGTTATTATGTCACATCTGTGGGCCTCACCATGGTAACATTATCCATTATTTATAATGTATAGAATCATTAtgtgtgGTTCTGAGGTTTGTTGCACTAATATAGGGTTTGATTCATTTTCTCtatataTGGTGCTCCCATTCTaaaaaTTCCTCTATAAACCACCATCCTGTGCAAAACCACCACAttttttCTTTACTTTTACCCAGAGTGTTAAAgggggAGGA	cons_gr4023	2	NO_NT_HIT	NO_NT_HIT	NO_NT_HIT	NO_NT_HIT	NO_NT_HIT	NO_NT_HIT	NO_NT_HIT	NO_NT_HIT	NO_NT_HIT	NO_NT_HIT	NO_NT_HIT	NO_NT_HIT	NO_NT_HIT	NO_NT_HIT	NO_NT_HIT	NO_NT_HIT	NO_NT_HIT
cons_gr4109_2	2	39	24	12	1	AC	TGTGTGTGTGTGTGTGTGTGTGTG	NO	1	1	3	13	273	ACTGTTGTACAATTTGACGCTAAatatatAGAAATAtgtgtgtgtgtgtgtgtgtgtgtgTATCGCTGGCATTAAGACTGGCAATAACGTACTGCatagatagatagatagANAGATANNNNNNNNCATATAATGCACTTTCGCTTACAGTTTGATTGATTGTCCAAACAGACAAAATGTAATTTATTATAAAGATAGCTACGCATGTTTACTTACCTTGTGTCAAATCGGATGTCCTCATCTGAGCCTGCAAATAGCAGTAATGCTGAATCC	ACTGTTGTACAATTTGACGCTAA	GGATTCAGCATTACTGCTATTTG	13	190	3	23	275	23	56.681	57.995	7.5	7.2	3.3246	B	632	TTACTGTTGTACAATTTGACGCTAAatatatAGAAATAtgtgtgtgtgtgtgtgtgtgtgtgTATCGCTGGCATTAAGACTGGCAATAACGTACTGCatagatagatagatagANAGATANNNNNNNNCATATAATGCACTTTCGCTTACAGTTTGATTGATTGTCCAAACAGACAAAATGTAATTTATTATAAAGATAGCTACGCATGTTTACTTACCTTGTGTCAAATCGGATGTCCTCATCTGAGCCTGCAAATAGCAGTAATGCTGAATCCATTGCGTCGNCTTCGGCGATAGGTTCAGGCTtctctctcCTCTCGcacacaGTACTAGGTCTTGGTTGCAGTAGACTATATTCATTCCACTGAAACAGAAATGGAATCGCACCCTTTCGTACCC…	cons_gr4109	2	NO_NT_HIT	NO_NT_HIT	NO_NT_HIT	NO_NT_HIT	NO_NT_HIT	NO_NT_HIT	NO_NT_HIT	NO_NT_HIT	NO_NT_HIT	NO_NT_HIT	NO_NT_HIT	NO_NT_HIT	NO_NT_HIT	NO_NT_HIT	NO_NT_HIT	NO_NT_HIT	NO_NT_HIT
cons_gr4207_2	2	47	24	12	1	AC	ACACACACACACACACACACACAC	AC_47_70	1	1	3	15	175	cTCTACAGAACCTGAGCAGTCCGGTACCGGAGTCCAAacacacacacacacacacacacacNNNNNNCCGGACCTGGACCCCTacacacacCGCACAGCAGCACTGTGGAGGGACCACTGTTGCATTTGGGTGCTGTCTGTCTCCCTCTGCTGGCTGCtgtgtgCATTACACCCT	CTCTACAGAACCTGAGCAGTCC	AGGGTGTAATGCACACAGCAG	15	93	10	22	184	21	58.214	61.16	7.6	8.2	4.3743	F	489	CTGGAcccccTCTACAGAACCTGAGCAGTCCGGTACCGGAGTCCAAacacacacacacacacacacacacNNNNNNCCGGACCTGGACCCCTacacacacCGCACAGCAGCACTGTGGAGGGACCACTGTTGCATTTGGGTGCTGTCTGTCTCCCTCTGCTGGCTGCtgtgtgCATTACACCCTGTCtgtgtgtgtgTCGTGGACTCCAGTCTGTCTCCGCgtgtgtCTggggggTGTCAGGGACAATATTTTAGTGCAAACTCTTCCTGTCTCTGCTAAACTTCCAGTGCTATCAGGctcccctcccctcccCGTGCTCTTGAGATAAACACCCTTACTAAACTGCAGCGTCCCGAGATTACAACGAATAAAGCTATTTACCTaaaaaaaCAAACAAT…	cons_gr4207	2	NO_NT_HIT	NO_NT_HIT	NO_NT_HIT	NO_NT_HIT	NO_NT_HIT	NO_NT_HIT	NO_NT_HIT	NO_NT_HIT	NO_NT_HIT	NO_NT_HIT	NO_NT_HIT	NO_NT_HIT	NO_NT_HIT	NO_NT_HIT	NO_NT_HIT	NO_NT_HIT	NO_NT_HIT
cons_gr4290_5	5	413	24	12	1	AC	CACACACACACACACACACACACA	CA_413_436	1	1	3	9	168	AAGTGCAGCTAAAGTCTGATGGGATGCGATTCTGCAGCATGAGCAGGTGAAGCTTTTCACATTTAtttttGGTCTCACGTTTTGCAATGCATAGCCCTGTGCCATGGCAGCCTGcacacacacacacacacacacacaNNNNGAGCCATCTCAATGCACTGGCAAATA	AAGTGCAGCTAAAGTCTGATGG	TATTTGCCAGTGCATTGAGAT	92	9	299	22	466	21	58.677	58.254	8.1	6.3	1.9311	F	547	GTCTGTAGTTTAAAATCTGTGGATACAGCTTCAAGaaaaaTGGATTCGAATGATTCTGAGACACAATGCCAACAAGATGCCAAACTGTTGCTGATGCCAAAGGCGGGCGTATGAAATATTTGCATTGCATTCACTTTCAGACAGCGCTGTGCTTTTGGTTTCGAATTAGTTTCATGGAAGATGAGTTTGGAAGaaaaaaaaTAATAATCATTTCTGTAGTAAATTAatatatACAtttttttGTGCAAAGCTGAATAAATGAATGATCTTGATGTGTTCTAATAAAGGAGACACGAACAAGTGCAGCTAAAGTCTGATGGGATGCGATTCTGCAGCATGAGCAGGTGAAGCTTTTCACATTTAtttttGGTCTCACGTTTTGCAATGCATAGCCCTGTG…	cons_gr4290	5	NO_NT_HIT	NO_NT_HIT	NO_NT_HIT	NO_NT_HIT	NO_NT_HIT	NO_NT_HIT	NO_NT_HIT	NO_NT_HIT	NO_NT_HIT	NO_NT_HIT	NO_NT_HIT	NO_NT_HIT	NO_NT_HIT	NO_NT_HIT	NO_NT_HIT	NO_NT_HIT	NO_NT_HIT
cons_gr4335_4	4	32	24	12	1	AC	CACACACACACACACACACACACA	NO	1	1	7	8	344	CAGCTTGAAGTTTGAAGCATTTGGAGTACTcacacacacacacacacacacacaACACGTCCTNNNTNTGGATNNGNTGNNTGNNNNTNNGTGTNNGTANCTNNNAATNCNNCNAANNNCANNCNNTTANNNTANTNTTTANNNNCNTNTNNNNTNNNAAANNNNGNANTGNNTNTNNAAAGGTGTNNNCAGNNAGCNNNGNTNNNCTNNaaaaaNNNNGTNNNNNNNNGCNNTNNTNNANANNTATNANNCNCNNTNNTTNNNNNAGGNNNTGTNNNTTTGANTNANCCATGATTAGATCTCAAAACAGTTTTATTTCTGTGAGAATGGATACAACAACTTCA	CAGCTTGAAGTTTGAAGCATTT	TGAAGTTGTTGTATCCATTCTCA	8	267	2	22	345	23	58.699	57.291	7.2	6.7	2.4084	F	614	ACAGCTTGAAGTTTGAAGCATTTGGAGTACTcacacacacacacacacacacacaACACGTCCTNNNTNTGGATNNGNTGNNTGNNNNTNNGTGTNNGTANCTNNNAATNCNNCNAANNNCANNCNNTTANNNTANTNTTTANNNNCNTNTNNNNTNNNAAANNNNGNANTGNNTNTNNAAAGGTGTNNNCAGNNAGCNNNGNTNNNCTNNaaaaaNNNNGTNNNNNNNNGCNNTNNTNNANANNTATNANNCNCNNTNNTTNNNNNAGGNNNTGTNNNTTTGANTNANCCATGATTAGATCTCAAAACAGTTTTATTTCTGTGAGAATGGATACAACAACTTCAAAACTACAGAAATAAAACCTCAATCCAGAAACGTGGGGACGTGACACGATTTTG…	cons_gr4335	4	NO_NT_HIT	NO_NT_HIT	NO_NT_HIT	NO_NT_HIT	NO_NT_HIT	NO_NT_HIT	NO_NT_HIT	NO_NT_HIT	NO_NT_HIT	NO_NT_HIT	NO_NT_HIT	NO_NT_HIT	NO_NT_HIT	NO_NT_HIT	NO_NT_HIT	NO_NT_HIT	NO_NT_HIT
cons_gr4412_2	2	301	24	12	1	AC	ACACACACACACACACACACACAC	NO	1	1	6	16	125	GGAGGAAATTTCTGtgatgatgaCATCACTAAAGCAAATGTNACAGACTaaaaaGTCTCAGGCNAacacacacacacacacacacacacANANANANANANACNNATGCAGTCTTGCTTTAACGC	GGAGGAAATTTCTGTGATGATG	GCGTTAAAGCAAGACTGCAT	43	16	236	22	360	20	58.504	58.201	6.9	8.4	2.7046	F	366	CTGAAATTGGTGCATTCTTTATGAGAGGTATTTATATCACTAATTACAGAATAGCGATAAGATNTTTGCTAACCCTACAGACAAGGACCTNGATTCAATNAAAATGATGGCATCACCACAGCCATTATAAAGTATGGCANTGGTGGTGCCATAAATTTTCATTTAATTCAGGCCAAGGTTAACTGCTAAGGTAATGCCAAATAAATGATGGTCCTATTGTTTAACTATTTCTGTTGGAGGAAATTTCTGtgatgatgaCATCACTAAAGCAAATGTNACAGACTaaaaaGTCTCAGGCNAacacacacacacacacacacacacANANANANANANACNNATGCAGTCTTGCTTTAACGCAACTAT	cons_gr4412	2	NO_NT_HIT	NO_NT_HIT	NO_NT_HIT	NO_NT_HIT	NO_NT_HIT	NO_NT_HIT	NO_NT_HIT	NO_NT_HIT	NO_NT_HIT	NO_NT_HIT	NO_NT_HIT	NO_NT_HIT	NO_NT_HIT	NO_NT_HIT	NO_NT_HIT	NO_NT_HIT	NO_NT_HIT
cons_gr4459_2	2	228	24	12	1	AC	TGTGTGTGTGTGTGTGTGTGTGTG	TG_228_251	1	1	7	41	170	TACTGTGCCTCTGACATGATCCCAGCAGgagagaTGCATGGATGCAGTGGGTGAAGCTTGCTCTTTGACTGGCAGCTTAAACtgtgtgtgtgtgtgtgtgtgtgtgTNNGCTCAGGCTCTTATAAGACACTGAGTGcccccTAGAGCCCCAACACAGTCAATTAAATTAA	TACTGTGCCTCTGACATGATCC	TTAATTTAATTGACTGTGTTGGG	60	41	146	22	315	23	60.142	55.98	7.8	10	5.1615	F	317	TCTCAAAGTGGCTTCTAAACTTGGCACAAACCTAAACAAGATTTTATTTAAAGTGCATCAACAAAGAGAACAGTCATACACTAGTAAATATTTCAAAGGTTAACAGATAATATTTTCTTCCCATTTGAAATAGTTTTCCAAACAGTACTGTGCCTCTGACATGATCCCAGCAGgagagaTGCATGGATGCAGTGGGTGAAGCTTGCTCTTTGACTGGCAGCTTAAACtgtgtgtgtgtgtgtgtgtgtgtgTNNGCTCAGGCTCTTATAAGACACTGAGTGcccccTAGAGCCCCAACACAGTCAATTAAATTAACC	cons_gr4459	2	NO_NT_HIT	NO_NT_HIT	NO_NT_HIT	NO_NT_HIT	NO_NT_HIT	NO_NT_HIT	NO_NT_HIT	NO_NT_HIT	NO_NT_HIT	NO_NT_HIT	NO_NT_HIT	NO_NT_HIT	NO_NT_HIT	NO_NT_HIT	NO_NT_HIT	NO_NT_HIT	NO_NT_HIT
cons_gr4485_4	4	549	24	12	1	AC	GTGTGTGTGTGTGTGTGTGTGTGT	GT_549_572	1	1	4	48	416	TAAACCGTTCTGTGATGTTCTGCAGTGCTTGTGAAGCACGGCTGTGTCATCGCATGGCGAGGGCGGGNGAGGGTTGCCCAGGGTCTGCTGGGATAGTGGAGGTCGGTGTGATGGCTGGTGATTCAGCACTCCTGGAATCCCTagagagGATCTGTGGCAGTGTGCGAGGGAGGAGCGGCCGAGTAAAGGGATATTTGTATATCTTAATAAAATCTTGAGGGGAGGTGGATGCACTAATAATAGCACTCTGAGtttttAAAGAACTTCGTATTTCCTCTGTTAGTCACTGAGAGGCTGCTGCAGGAAGCAAGGCACTGATCGAgtgtgtgtgtgtgtgtgtgtgtgtNNNNNNNNNNNNNNNNNNNNNNNNNNNNCGgtgtgtgtGCGCCAgtgtgtTTG…	TAAACCGTTCTGTGATGTTCTG	ATGCTGTGATAGGAGCACAAAC	300	48	227	22	642	22	57.814	59.27	7	7	1.4563	F	653	CAGGGAAGAGacacacTGAGGTGATgagagaCGCACATTGACACAGTGACATACCCTAGACAGATACAAGACACTCGCACACCcacacaCTTATacacacacAAGACTGGTAacacacacacacacacCTCGGACGGTAAGAGANacacacacacTGacacacCNGAGACAGGCAAGAcccccTGAACAAAATCTCACAGCAAATGCGATTCAGTTTGAAATGCTGTAAACCGTTCTGTGATGTTCTGCAGTGCTTGTGAAGCACGGCTGTGTCATCGCATGGCGAGGGCGGGNGAGGGTTGCCCAGGGTCTGCTGGGATAGTGGAGGTCGGTGTGATGGCTGGTGATTCAGCACTCCTGGAATCCCTagagagGATCTGTGGCAGTGTGCGAGGGAGG…	cons_gr4485	4	NO_NT_HIT	NO_NT_HIT	NO_NT_HIT	NO_NT_HIT	NO_NT_HIT	NO_NT_HIT	NO_NT_HIT	NO_NT_HIT	NO_NT_HIT	NO_NT_HIT	NO_NT_HIT	NO_NT_HIT	NO_NT_HIT	NO_NT_HIT	NO_NT_HIT	NO_NT_HIT	NO_NT_HIT
cons_gr4771_2	2	246	24	12	1	AC	GTGTGTGTGTGTGTGTGTGTGTGT	NO	1	1	2.25	132	373	TCAGTGGATTATCTCTGCTGAACAGCAGTGGGTCTTTAAAGGGCTAGTAATGGCCAGTAATAGCAGTTCATGTCGGAAATCAAACTGATTGCAGCTTTTGATGGCGCTTGGCAATTAAACCCTTCTATTaaaaaCAATAATAACATTGTTACAGATATTCCAAACAGGAATGCTTGTAACTTTCANtgtgtgTNNgtgtgtgtgtgtgtgtgtgtgtgtTAATTGCTGCTAATAGAGTATTTGCCCTGTGAGTAAGTAGACATGTCGTACCTGTCTTTCAGGTTTTACCGCTGCTAATCTTTAAAAGGGAGTTAAAGTACATGATGGTGTTCTTTTGAAGCAAGGTAATGCATCACCTCAACTCGGTAtgtgt	TCAGTGGATTATCTCTGCTGAA	ACACATACCGAGTTGAGGTGAT	173	132	51	22	423	22	57.575	58.457	7	6.3	0.8813	F	483	CATCCAGATGTACAGGAAATTACAGACTAGCAAAGTCgagagaAACCGGCTCAGTGGATTATCTCTGCTGAACAGCAGTGGGTCTTTAAAGGGCTAGTAATGGCCAGTAATAGCAGTTCATGTCGGAAATCAAACTGATTGCAGCTTTTGATGGCGCTTGGCAATTAAACCCTTCTATTaaaaaCAATAATAACATTGTTACAGATATTCCAAACAGGAATGCTTGTAACTTTCANtgtgtgTNNgtgtgtgtgtgtgtgtgtgtgtgtTAATTGCTGCTAATAGAGTATTTGCCCTGTGAGTAAGTAGACATGTCGTACCTGTCTTTCAGGTTTTACCGCTGCTAATCTTTAAAAGGGAGTTAAAGTACATGATGGTGTTCTTTTGAAGCAAGGTAAT…	cons_gr4771	2	NO_NT_HIT	NO_NT_HIT	NO_NT_HIT	NO_NT_HIT	NO_NT_HIT	NO_NT_HIT	NO_NT_HIT	NO_NT_HIT	NO_NT_HIT	NO_NT_HIT	NO_NT_HIT	NO_NT_HIT	NO_NT_HIT	NO_NT_HIT	NO_NT_HIT	NO_NT_HIT	NO_NT_HIT
cons_gr4930_7	7	60	24	12	1	AC	CACACACACACACACACACACACA	CA_60_83	1	1	3	4	219	AAAGATTTGTTCCTCATGCCTNNNNcacacacacacacacacacacacaTACACATACATGAAGGGAAGTAGGAAAGGTTCCTGAAGTTATaaaaaaaaaNTTAATTGGTAACaaaaaaaaGTAAATCAATAACCATGCTGTCACACTATTATTTACTCTTATTTTAAATAATGGTAATATAGATACAACATGCTTATCTTATAATTTCAGCTGAGGCA	AAAGATTTGTTCCTCATGCCT	TGCCTCAGCTGAAATTATAAGA	4	148	35	21	253	22	57.798	56.89	9.7	6	2.3115	F	684	TACCAGTCAAATCGTCACAAAACTAGGTCGGCCTAAAGATTTGTTCCTCATGCCTNNNNcacacacacacacacacacacacaTACACATACATGAAGGGAAGTAGGAAAGGTTCCTGAAGTTATaaaaaaaaaNTTAATTGGTAACaaaaaaaaGTAAATCAATAACCATGCTGTCACACTATTATTTACTCTTATTTTAAATAATGGTAATATAGATACAACATGCTTATCTTATAATTTCAGCTGAGGCAGCAAATTAACTATTTGATGCAATAAATTGGTATACTTTTACAGTGTAACATTTGACTAGAGATGAAGATAAATTTGAATATTGTCAATATTTCACTTGCATTGTTACATCAGGAACCATAATGATTAttttttACACTTTCATGAG…	cons_gr4930	7	NO_NT_HIT	NO_NT_HIT	NO_NT_HIT	NO_NT_HIT	NO_NT_HIT	NO_NT_HIT	NO_NT_HIT	NO_NT_HIT	NO_NT_HIT	NO_NT_HIT	NO_NT_HIT	NO_NT_HIT	NO_NT_HIT	NO_NT_HIT	NO_NT_HIT	NO_NT_HIT	NO_NT_HIT
cons_gr4991_2	2	419	24	12	1	AC	TGTGTGTGTGTGTGTGTGTGTGTG	NO	1	1	2	9	359	CGCTTATAACTGAGGAAGGTTGCAGGTAAGTTTAGCGTTTGTAAAGTAatatatACAtttttAATATGCATTACGTTAAGCATGGAGTTTGTGATTGAGTTTCATGTTATCATTATAGAGTACATATTTAAATTCTGTACACTATAGTATGTTATCAAACTATCTACATTAAACTATCTACGACACAtttttttttNATCCAGCTGTGATGTTTTAAAGGAATATCTCTATTATTGCTTCCTCTTTTGTGCCAAGGGAGAGTGACAAAGGTCATGATCttttttCTAACTTCAGACATGAACTCtgtgtgtgtgtgtgtgtgtgtgtgTTTATCTGCTAGATCACAGTCAGTACGGCTG	CGCTTATAACTGAGGAAGGTTG	CAGCCGTACTGACTGTGATCTA	282	9	115	22	473	22	58.102	58.064	8.2	5.6	0.1659	F	497	ATTAAACGATCGTTAGGTTAAAACTAAGAAAATGAAAGCACTAGGGCAATATGATGTGGGCGTTTCGTTGATGATACTGTCTCGTTTCTAGTATAAGGCAATGATCGCCACACTCGCTTATAACTGAGGAAGGTTGCAGGTAAGTTTAGCGTTTGTAAAGTAatatatACAtttttAATATGCATTACGTTAAGCATGGAGTTTGTGATTGAGTTTCATGTTATCATTATAGAGTACATATTTAAATTCTGTACACTATAGTATGTTATCAAACTATCTACATTAAACTATCTACGACACAtttttttttNATCCAGCTGTGATGTTTTAAAGGAATATCTCTATTATTGCTTCCTCTTTTGTGCCAAGGGAGAGTGACAAAGGTCATGATCttttttC…	cons_gr4991	2	NO_NT_HIT	NO_NT_HIT	NO_NT_HIT	NO_NT_HIT	NO_NT_HIT	NO_NT_HIT	NO_NT_HIT	NO_NT_HIT	NO_NT_HIT	NO_NT_HIT	NO_NT_HIT	NO_NT_HIT	NO_NT_HIT	NO_NT_HIT	NO_NT_HIT	NO_NT_HIT	NO_NT_HIT
cons_gr5039_3	3	86	24	12	1	AC	ACACACACACACACACACACACAC	NO	1	1	2	45	257	ACTGATTCCTGGCACTTGTACTGTACATTGAACTGTCTTCTGCAGGACTAGATTGTAGTTGGACAGGacacacacacacacacacacacacATTGTGTCTAACACTACTCAGGTTTGTGCTAACGTGAAGCCAGTCAAAAGCCAAACCNCCAGCACTTGATCCTtctctcACCTTCTTCTCAGTGTCACTCCCCACTGCTTCGCAACCTCCAACCCATCCACTGTGAGCAATACCTCAAGAAATTGTAGGAGAAGCC	ACTGATTCCTGGCACTTGTACT	GGCTTCTCCTACAATTTCTTGA	45	144	19	22	275	22	57.871	57.635	5.1	7	0.4941	B	597	TCGCTCGACGAAGCAAAGACTGATTCCTGGCACTTGTACTGTACATTGAACTGTCTTCTGCAGGACTAGATTGTAGTTGGACAGGacacacacacacacacacacacacATTGTGTCTAACACTACTCAGGTTTGTGCTAACGTGAAGCCAGTCAAAAGCCAAACCNCCAGCACTTGATCCTtctctcACCTTCTTCTCAGTGTCACTCCCCACTGCTTCGCAACCTCCAACCCATCCACTGTGAGCAATACCTCAAGAAATTGTAGGAGAAGCCCAGGCTCTTTGGGCCTTCTACCAACTGCCTTCTGTCCTAATCTGGATGGTTCATGGTGCACTtctctcCATTTTCTTCTATTGCCTTTAGATTCTTCCCTCGTTTTGCATGTAGTGTTGCGCCT…	cons_gr5039	3	NO_NT_HIT	NO_NT_HIT	NO_NT_HIT	NO_NT_HIT	NO_NT_HIT	NO_NT_HIT	NO_NT_HIT	NO_NT_HIT	NO_NT_HIT	NO_NT_HIT	NO_NT_HIT	NO_NT_HIT	NO_NT_HIT	NO_NT_HIT	NO_NT_HIT	NO_NT_HIT	NO_NT_HIT
cons_gr5093_8	8	641	24	12	1	AC	GTGTGTGTGTGTGTGTGTGTGTGT	GT_641_664	1	1	4	0	170	AAACCCTATTCACAGGGTCATAAGCCATTGATCGTGAGATTTAAAACTTATTTACAGtatataTTTCTATTACTTTTACAGATAAAGTTTGATTCTATTAACATTGAAAGATAGCACCACTGTAgtgtgtgtgtgtgtgtgtgtgtgtAAGAAGAGCAGATGGCTATACA	AAACCCTATTCACAGGGTCATA	TGTATAGCCATCTGCTCTTCTT	102	0	517	22	686	22	57.494	55.974	5.9	7	2.5325	B	799	TGTTATCTATTACTTACTAAATCaaaaaaaTGCCAAAGCTCTTGAAACCCACATGTCTTTCCCATAATATGGGAATTGTTGTTATTTATGTATTTGNNNATTTTNNNGCNCNNGNNNCNTNATTNTNTNNNNNTNTNNNNNANNANTANNNTGTNNNANANNNTGNNNTGNNNACNTNNNATAGNNNNNTTTNATNNNATNTNTNTNNNTNTNNNNANAAANNNNNAAANTANNTNGNTTTTNTAANGNATNCANNNANTATTNTNANAANAANNNTNTANTNNTNNNNTNCTGTACATGAGATTGCATCTGATAATCCTGTCAAGCAGTAACACCATCTTCCAGATGCAACCGCATGTGTAAATGCCAGCCTCATAACATAACACAGCAAAACGTTGT…	cons_gr5093	8	NO_NT_HIT	NO_NT_HIT	NO_NT_HIT	NO_NT_HIT	NO_NT_HIT	NO_NT_HIT	NO_NT_HIT	NO_NT_HIT	NO_NT_HIT	NO_NT_HIT	NO_NT_HIT	NO_NT_HIT	NO_NT_HIT	NO_NT_HIT	NO_NT_HIT	NO_NT_HIT	NO_NT_HIT
cons_gr5184_2	2	527	24	12	1	AC	TGTGTGTGTGTGTGTGTGTGTGTG	NO	1	1	2	26	347	TTGGCTGCTATATCTGAGTTTGTAGCTACTAATGTGTACCTCTGAAGTGAGGACAGCTGGTTTGGAGTTCTTTAGCAACTCCGGAAggggggTCTAGGCATGTATAGCTGGCTGACTGAAACGCTGctctctGGCTTGGCAGAAGACCCCGGTATTGTTTTACTGTGGCCCCAGGTGCTACTGATGAGAAGCCAAGTCATTATCAAATCANNCACAAAACAAGTCACAACATCCTCAGCTTGgagagaCTTCTGGAAATCTTTTCATTACAATACtgtgtgtgtgtgtgtgtgtgtgtgAGTGGCTATGTCTACCACTCATgggggACCAAGGCTGTGAAGATCTAC	TTGGCTGCTATATCTGAGTTTG	GTAGATCTTCACAGCCTTGGTC	253	26	252	22	598	22	57.253	57.935	7	7.9	0.8114	F	613	ATTATTGTAATGGTTCCAATGATCAAACAACAATCTCTTAAAATGaaaaaaaGTGActctctGGGTCTGAGTTCTGTGGGTAGTTTATTCCAGAAGTACTATTGGAAGCTGTCCTTCCAATAGTACTTCTCACTGTTGCGATTTTGAAATATTTTGTATCATCAACATTTCTCAAGACACTAGACTGGACATTTTCAGTCTGGTACAGATTACGAGCAGCACcacacaGGGTCTGTGTCAACTTGATCAGATTGGCTGCTATATCTGAGTTTGTAGCTACTAATGTGTACCTCTGAAGTGAGGACAGCTGGTTTGGAGTTCTTTAGCAACTCCGGAAggggggTCTAGGCATGTATAGCTGGCTGACTGAAACGCTGctctctGGCTTGGCAGAAGACC…	cons_gr5184	2	NO_NT_HIT	NO_NT_HIT	NO_NT_HIT	NO_NT_HIT	NO_NT_HIT	NO_NT_HIT	NO_NT_HIT	NO_NT_HIT	NO_NT_HIT	NO_NT_HIT	NO_NT_HIT	NO_NT_HIT	NO_NT_HIT	NO_NT_HIT	NO_NT_HIT	NO_NT_HIT	NO_NT_HIT
cons_gr5370_2	2	63	24	12	1	AC	GTGTGTGTGTGTGTGTGTGTGTGT	GT_63_86	1	1	4	36	159	CCGGGTCTATGTGTCTATGAAAACGTGAGTGTGAGTGTAtgtgtgNGTGTGNGTGTGNgtgtgtgtgtgtgtgtgtgtgtgtGCAtgtgtgtgTNNNNCTCATGCATATNTGCTGTTAATGNCAatatatTCTAATTATAATTCTGACGTCTAAAGCGC	CCGGGTCTATGTGTCTATGAAA	GCGCTTTAGACGTCAGAATTA	36	56	5	22	163	21	58.973	57.382	7.3	6.2	2.5909	B	649	ATCTCCGGGTCTATGTGTCTATGAAAACGTGAGTGTGAGTGTAtgtgtgNGTGTGNGTGTGNgtgtgtgtgtgtgtgtgtgtgtgtGCAtgtgtgtgTNNNNCTCATGCATATNTGCTGTTAATGNCAatatatTCTAATTATAATTCTGACGTCTAAAGCGCACAGACTGTCTGGAGTGGTAAGTCAGGTCTTTACCAGAGATCTACCTGTATGTCCCGCCaaaaaaaTCACAGAATGTTAGGATTGCCTGTCTTAAAGCCTCAATATAAAACTGCTCATGCAACGGcacacacaACTTATTCAGACTTCGGCATTTTATTGTATTTATTTTAACGtttttttttCATTCTGTTTTAATTGCTTTATGTTGAACAGCGAGCGATATTCGGACATCTGG…	cons_gr5370	2	NO_NT_HIT	NO_NT_HIT	NO_NT_HIT	NO_NT_HIT	NO_NT_HIT	NO_NT_HIT	NO_NT_HIT	NO_NT_HIT	NO_NT_HIT	NO_NT_HIT	NO_NT_HIT	NO_NT_HIT	NO_NT_HIT	NO_NT_HIT	NO_NT_HIT	NO_NT_HIT	NO_NT_HIT
cons_gr5427_6	6	265	24	12	1	AC	ACACACACACACACACACACACAC	NO	1	1	2	52	227	AGATGCCTATTATGTGCAAAGCATAGAGAAANTTTAGTCAAAGCTTGCANTTCCATGTGACTCTACTGAAGGTAGCTTTTCTGAATTTGGTCGAATGCCAATATGAAACTGTACAATAAAGAGGTTTATATacacacacacacacacacacacacCACATAGATATACTTATTCATTCNNNNTTAttatttatttattttttGCCTGGGCAGCTTCTGGATTTCaaa	AGATGCCTATTATGTGCAAAGC	TTTGAAATCCAGAAGCTGCC	109	52	134	22	360	20	58.435	60.331	8.5	9.7	4.7658	F	366	TGTGACTCTACTGAATGTAGtttttCTGAATTTGGTCAAATGCCAATATGAAACTGTACAATANGGGAGgagagagaGTGAGGgagagagaGGGAGgagagagagagaGCATCAATTTAAGAATGTAAATGTGAGATGCCTATTATGTGCAAAGCATAGAGAAANTTTAGTCAAAGCTTGCANTTCCATGTGACTCTACTGAAGGTAGCTTTTCTGAATTTGGTCGAATGCCAATATGAAACTGTACAATAAAGAGGTTTATATacacacacacacacacacacacacCACATAGATATACTTATTCATTCNNNNTTAttatttatttattttttGCCTGGGCAGCTTCTGGATTTCaaaaaGGAC	cons_gr5427	6	NO_NT_HIT	NO_NT_HIT	NO_NT_HIT	NO_NT_HIT	NO_NT_HIT	NO_NT_HIT	NO_NT_HIT	NO_NT_HIT	NO_NT_HIT	NO_NT_HIT	NO_NT_HIT	NO_NT_HIT	NO_NT_HIT	NO_NT_HIT	NO_NT_HIT	NO_NT_HIT	NO_NT_HIT
cons_gr5551_5	5	50	24	12	1	AC	TGTGTGTGTGTGTGTGTGTGTGTG	TG_50_73	1	1	4	13	177	ACACCTGTTCGGAGAACAtttttGAGTCTGCTTtgtgtgtgtgtgtgtgtgtgtgtgNNNNCGTTGGtttttGtttttttttAAGGACTTGCATCTCAGTTGAATCTTATTATTTAACACTTTCATTTATTTGTTATATTGAACAAACCCATTTTGGCATTAATTGTAATAACACCC	ACACCTGTTCGGAGAACATT	GGGTGTTATTACAATTAATGCCAAA	13	95	17	20	193	25	57.064	60.23	6.6	8.8	8.1665	F	643	GCCAGGATGCTTTTNCACACCTGTTCGGAGAACAtttttGAGTCTGCTTtgtgtgtgtgtgtgtgtgtgtgtgNNNNCGTTGGtttttGtttttttttAAGGACTTGCATCTCAGTTGAATCTTATTATTTAACACTTTCATTTATTTGTTATATTGAACAAACCCATTTTGGCATTAATTGTAATAACACCCANNNNTTCTTNAGNTGNANNAATNNNTNTNTNTNTCTNTNTNNNTCANNNNNNTGTTNCNCAGTTNNTNGTGANCNGNNNNNNNGNANNNTNNNAGNNNTTANTNANCTTNNTNNTNNGNAAGNNNNNGNNNTAANNNGNNNNNTNANNTNTTANNTNTANNANNNANANNNNNCCAANGNNATNGANTNNNANNTNNNNGTNNNN…	cons_gr5551	5	NO_NT_HIT	NO_NT_HIT	NO_NT_HIT	NO_NT_HIT	NO_NT_HIT	NO_NT_HIT	NO_NT_HIT	NO_NT_HIT	NO_NT_HIT	NO_NT_HIT	NO_NT_HIT	NO_NT_HIT	NO_NT_HIT	NO_NT_HIT	NO_NT_HIT	NO_NT_HIT	NO_NT_HIT
cons_gr5640_4	4	167	24	12	1	AC	GTGTGTGTGTGTGTGTGTGTGTGT	GT_167_190	1	1	4	39	212	GGGTTCAAATACAGTCAGCACTCTTTATTGCCACTCAATATTAGTTTGAAAATATCACTTGCCAAAAGAGACAACATGTGGCACTGTAATACAGAACATACTTTTAAATCCGGTGTGCATTGTAGCAgtgtgtgtgtgtgtgtgtgtgtgtNNNNNNNNNNAGCAGTGTCTGTGTTTATTGTGTTCAGGTTACCTTGTGTATCTGCTCCACA	GGGTTCAAATACAGTCAGCACT	TGTGGAGCAGATACACAAGGTA	105	39	40	22	251	22	58.253	58.31	7.9	6.9	0.5626	A	301	TCACAAGTGTTACTAATCACCTTAACAAACAGTTTCTCCGGGTTCAAATACAGTCAGCACTCTTTATTGCCACTCAATATTAGTTTGAAAATATCACTTGCCAAAAGAGACAACATGTGGCACTGTAATACAGAACATACTTTTAAATCCGGTGTGCATTGTAGCAgtgtgtgtgtgtgtgtgtgtgtgtNNNNNNNNNNAGCAGTGTCTGTGTTTATTGTGTTCAGGTTACCTTGTGTATCTGCTCCACACTCTCACtgtgtgtgtgtgtgtgtgtgtgtgTTtatataAGTGTGAGTTT	cons_gr5640	4	NO_NT_HIT	NO_NT_HIT	NO_NT_HIT	NO_NT_HIT	NO_NT_HIT	NO_NT_HIT	NO_NT_HIT	NO_NT_HIT	NO_NT_HIT	NO_NT_HIT	NO_NT_HIT	NO_NT_HIT	NO_NT_HIT	NO_NT_HIT	NO_NT_HIT	NO_NT_HIT	NO_NT_HIT
cons_gr6035_2	2	485	24	12	1	AC	CACACACACACACACACACACACA	NO	1	1	3	60	296	TCCGATGATCTTATCTTTGGTCTGGCGTGCCTTCTGCCAGAACCCGTGTTTTCATGTTGCCCTGTGGTTTGTTTCTTAGACCTGACAGGTGTTTGTCTGACGTCCTCCCTGTAACGCAAATCTATGTTAAACACGAGAGTAAGCAAACAAACACCTATCCATGATATTCATACAATCAGAATACATCGATCcacacacacacacacacacacacaAAGTCCATGTGTCCGTTTAAACTCTGTGGAGTTGACGCCATGAGGGCAGCGCTACAGATGCGAGGGTTCATGTCTGTTATG	TCCGATGATCTTATCTTTGGTC	CATAACAGACATGAACCCTCG	169	60	294	22	589	21	58.136	58.09	7.9	9.9	1.2261	A	627	GATACAATTAtttttATTGCGTATTTCAATTAtttttAAAGCAGGGGTTACatatatTACATTTAATTATTTGATATTGTTACAAATATTTATTGGATACATTCAAATATCANNNTGCAAAGCGGTGCTGCTATTTGCNTATCAAANNATTCAGTGCTACGAGGGACAGNGCAGTTACACAGAAgtgtgtGCTACATGGCACAGGTGTTTCTAATAATCTGTCCAGCCCCGGTCTTCATTTCCGTCGCCCACGCGCCTCGAGCTGCAGACTGGCGTACTGCACGTCATCCTGCTCCGATGATCTTATCTTTGGTCTGGCGTGCCTTCTGCCAGAACCCGTGTTTTCATGTTGCCCTGTGGTTTGTTTCTTAGACCTGACAGGTGTTTGTCTGACGTCCT…	cons_gr6035	2	NO_NT_HIT	NO_NT_HIT	NO_NT_HIT	NO_NT_HIT	NO_NT_HIT	NO_NT_HIT	NO_NT_HIT	NO_NT_HIT	NO_NT_HIT	NO_NT_HIT	NO_NT_HIT	NO_NT_HIT	NO_NT_HIT	NO_NT_HIT	NO_NT_HIT	NO_NT_HIT	NO_NT_HIT
cons_gr6258_2	2	412	24	12	1	AC	GTGTGTGTGTGTGTGTGTGTGTGT	NO	1	1	3	4	140	TTTCAAAGAGTGCTGTTGAGACCGCAGGGGTGATCTTGAAACTTCTGAGTTTTaaaaaGTCGACTGGATGTGATGAACTAAAATAGAAAAgtgtgtgtgtgtgtgtgtgtgtgtATATAAACGACTATGGATTATGGAAA	TTTCAAAGAGTGCTGTTGAGAC	TTTCCATAATCCATAGTCGTTT	68	4	322	22	461	22	57.266	55.452	6.1	8.7	3.2819	F	461	GGGCGATAGTCGCTGAGCTACGGTAGGTCTGAAATGACACAACCTCTGTGGGTGGGGATTGGTCAGATTAAACATGATCCCTGCTTGGGTAGTTTATTGAGTCAATCACCCTGGGAGGCTCACCAAGTCTGCCATTTACCGCAGAGCTTTTACAATCGCCAGGAAGTCAGaaaaaTGTGTTTTCCAGTCAGGTATTGGCAccccccTAATAACCTTGTTGCCCAACAGTTTGAANACCTCTGCTCTAGGGGCAGAGTGNTGCAGGGGNATGGATTCATGGTTACAAACTGTCNTTTCAGATGTATNTAGAGATTNGACATGTTTCAAAGAGTGCTGTTGAGACCGCAGGGGTGATCTTGAAACTTCTGAGTTTTaaaaaGTCGACTGGATGTGATGAAC…	cons_gr6258	2	NO_NT_HIT	NO_NT_HIT	NO_NT_HIT	NO_NT_HIT	NO_NT_HIT	NO_NT_HIT	NO_NT_HIT	NO_NT_HIT	NO_NT_HIT	NO_NT_HIT	NO_NT_HIT	NO_NT_HIT	NO_NT_HIT	NO_NT_HIT	NO_NT_HIT	NO_NT_HIT	NO_NT_HIT
cons_gr6674_3	3	169	24	12	1	AC	ACACACACACACACACACACACAC	AC_169_190	1	1	6	119	370	ACAATAAAGCACATTAacacacCAACACTGAATAAAATAATAGGCCTCAAATACCAGTACTTGTTGGCAGTTTTcccccTTACTGTAACAAGCCACCGGTAGAGCaaaaaTGCTGTTCTTCAATTTATTTaaaaaCACTTGAGacacacacacacacacacacacacTATTGTTaaaaaCAGGGTGTTGACATTGTTTCCTTCctctctATTGCTTTGCTCATGGTCAACaaaaaaGTGTGAGATTGCAATGTTTGGGGTACACCTGCCACTTCCCCTCTTGGTGCTGTGAGATACCATAACTGTGCAAcccccNcccccNNNaaaaaaaGGAAGGCACCATTGTCTTTAATGTAGCTTTGTCAGGAGCC	ACAATAAAGCACATTAACACACCA	GGCTCCTGACAAAGCTACATTA	119	181	26	24	395	22	58.551	58.541	8.2	6.2	3.0911	F	410	TGGGCCATTTAAAAGACACATATTTACAATAAAGCACATTAacacacCAACACTGAATAAAATAATAGGCCTCAAATACCAGTACTTGTTGGCAGTTTTcccccTTACTGTAACAAGCCACCGGTAGAGCaaaaaTGCTGTTCTTCAATTTATTTaaaaaCACTTGAGacacacacacacacacacacacacTATTGTTaaaaaCAGGGTGTTGACATTGTTTCCTTCctctctATTGCTTTGCTCATGGTCAACaaaaaaGTGTGAGATTGCAATGTTTGGGGTACACCTGCCACTTCCCCTCTTGGTGCTGTGAGATACCATAACTGTGCAAcccccNcccccNNNaaaaaaaGGAAGGCACCATTGTCTTTAATGTAGCTTTGTCAGGAGCCAACT…	cons_gr6674	3	gi|685042154|emb|LN590679.1|	87.04	108	9	3	11	117	8567351	8567248	2e-24	123	Eukaryota	Metazoa	Chordata	Craniata	Actinopterygii	Cypriniformes
cons_gr7015_2	2	567	24	12	1	AC	CACACACACACACACACACACACA	NO	1	1	5	10	350	CGTtctctcGCTCATACTCAGCGGTCAGGGCCTCGCGCTCCTCAGACAGGTTGCGGATGTGATCCACATAGTTCTCCACCTCTTTCATCTCTGCTACCTGTTGCGAGCGCACCTCCTCCAGGTCCTGAGTGAGGgcgcgcAGGCTGCCCTCGCTGCGCAGGTACAGACGCCACAGGTGACGCAGCTGCTTGTCCGACGTGGCCCCGGGCTCCTGCCCATCCTCCCTCAGCCTCTGGAGGATGTCATCCAGCTCAGCTTGCTCCTGCAGACAACAGCAGCATGGGTGAGCTCTCCcacacacacacacacacacacacaGAGGCAgggggCTCAATGCACCATAGGTACAG	CGTTCTCTCGCTCATACTCAG	CTGTACCTATGGTGCATTGAGC	273	10	273	21	622	22	57.869	59.66	6.7	8.2	2.7904	F	624	CTCCTCTTCAAGTGTCTGTCGAATCTGGTCCAGCTCCTCCTGCAGATGTACCTCCCGCAGGCTGCCTGTGTAGCTCTGGGAGTCCAGCTTCCTCTCCGCGCTCTCCAGCTTCTCCAGGAGCGTGGctctctCCACCAGCAGGTAGGCGATCTGCTCGCTGGGGCTGCTGTGGGAGATCTCAGCCAGGCCCTCCTGATCCAGCATCTCCTCCACCTCCTTCAGATGGGCCTCTTGCTCGAGCCTCAGCTGCTGCAGTTCCCCACGGAGCTGCTCGTtctctcGCTCATACTCAGCGGTCAGGGCCTCGCGCTCCTCAGACAGGTTGCGGATGTGATCCACATAGTTCTCCACCTCTTTCATCTCTGCTACCTGTTGCGAGCGCACCTCCTCCAGGTCCTG…	cons_gr7015	2	gi|632983971|ref|XM_007910719.1|	74.1	529	132	3	1	525	808	281	1e-85	327	Eukaryota	Metazoa	Chordata	Craniata	Chondrichthyes	Chimaeriformes
cons_gr7046_6	6	272	24	12	1	AC	ACACACACACACACACACACACAC	AC_272_295	1	1	2.75	3	371	AGCGCAGATTTGGTCTGATAGAAacacacacacacacacacacacacANNNNNNNNNANANGNATATNCNATCTCGANANGTTTCTNCNTACCGTNCTGCANTGTCTANGNANNGNANCNATNNNTTNNNNGGNNNGNNNNNTANACTTTNATTTNNNNGANNNCNAANAAATNNAAGTNTANNNNCNGNCCNTNNGNANANACTANTCNNNNTTCACAAACNNTGNACNNNNNTNNAAAATCGGTGCAAGGTagagagCTCTGGGTCTTGGTTCTGGGAAAGTACCCAATGGAACACAAAGTTGGTATTCCGGAATTCAAGTATGTTGGCAACATGNATGGTGATGAGGTGGTTGGCAGAGAAATGCTTT	AGCGCAGATTTGGTCTGATA	AAAGCATTTCTCTGCCAACC	3	304	249	20	619	20	58.477	59.316	5.9	8.2	5.7931	B	825	CTCTGTGGGGTTTTAAGTGGAGGTGCAGTACGGTCGGTAGTCGGTCGTCAGTTGTAGTTAGCCTACCCGTATAGCAGCGCTTGAAACTTTAAttttttAATCATCAGATAAGCAATAGTGTTTGTTTTATCTCATGAAACCGCTACTGTTACTGTGCGTAGCAATTGCTGTTNAANANNTNANNNACNTNGACAGATaaaaaaGAAGNATTTTCTTTCGTTaaaaaGATATTGGACGGTAATACGAANAGCGCAGATTTGGTCTGATAGAAacacacacacacacacacacacacANNNNNNNNNANANGNATATNCNATCTCGANANGTTTCTNCNTACCGTNCTGCANTGTCTANGNANNGNANCNATNNNTTNNNNGGNNNGNNNNNTANACTTTN…	cons_gr7046	6	gi|573891766|ref|XM_006633577.1|	73.35	334	86	2	486	819	153	483	6e-46	196	Eukaryota	Metazoa	Chordata	Craniata	Actinopterygii	Semionotiformes
cons_gr740_8	8	574	24	12	1	AC	CACACACACACACACACACACACA	CA_574_597	1	1	4	179	431	TCACGTTTAAGATCTGGTTCCTTGGTGTCTGTTTACCAACAGGCTGTGTTATTTGTCCGGGTTGTTTACATTTGTAATTNATATTTCCCGGTCATTGTACACAGGATGATAATGTTAGCTCTGATTTTATTTAttttttGTTTCAGATTGTGtttttGTGATAATGTTTTACAGAAAATATTAGTGTGCCACAAACAAATGTTCTGcacacacacacacacacacacacaNNCANANNGAGCAATCCACTTcacacaGCACTTACATTACACCATcacacaTGCACAGTTTTGGATCTTATTAAACGTTTTATTAGAAAACCCTCGTTTATCTGCTTGAAATAAACCGGTGAACTACACGGTCTCATCAGCAATGCCTTGCATCCTGAGAGGTGCACAA…	TCACGTTTAAGATCTGGTTCCT	GACCTAATGCCAGGACACTAAC	184	179	368	22	798	22	57.867	57.749	8.2	5.7	0.3836	F	1095	TGACTCCAGTGGACATCAGTTTGAATGGGTTGATTTCAGGGTTTAAAACATTGTAAAGGCTGTCCTGTTAGGTCTTGTTAATTGCATGTGAAGAATCGAGAAGaaaaaCGTTGTTAATGCAAATACTATTTTGTACATAATGTTAGCTGTATAGAATCATAGTGAGANCCCtatataGGACCATGTATTCTTTCTTTGACGCTCTGTGGAGGAGCCCTGCTGTGTTGTGGACCCAAGATCTTTCAAACAGAACAATACGAGACTGtttttaaaaaTAGAAAGTAAAGATAATGCTTATTAAATGTCGtttttATTGTGTAGCCCGNATTTGGAGTCGTCCCCATTTCAAAGCTGCAATGTTCTATGATCACGTTTAAGATCTGGTTCCTTGGTGTCTGT…	cons_gr740	8	NO_NT_HIT	NO_NT_HIT	NO_NT_HIT	NO_NT_HIT	NO_NT_HIT	NO_NT_HIT	NO_NT_HIT	NO_NT_HIT	NO_NT_HIT	NO_NT_HIT	NO_NT_HIT	NO_NT_HIT	NO_NT_HIT	NO_NT_HIT	NO_NT_HIT	NO_NT_HIT	NO_NT_HIT
TRINITY_DN101551_c0_g1_i2_1	1	28	22	11	1	AC	TGTGTGTGTGTGTGTGTGTGTG	NA	1	1	18	5	272	CCTCctctctctCATTATCCGTGACACtgtgtgtgtgtgtgtgtgtgtgTCTCctctctctCATTATCAGTGACACtgtgtgtatataAATCTGCACTCCTACAGTTTCACAGACCTAAtttttAAATGTCAGttttttGCATTAAGTAGATGTGAAAACTCCAAAGCGgtgtgtAATTCAATATGTTAACGTCGCATTGTTCAGAAGGTTTCATTCCACTTTCTGAAGCTGTACTCTACACCTGCCAAGTGACTCGAAGAAAGACAATTGA	CCTCCTCTCTCTCATTATCCGT	TCAATTGTCTTTCTTCGAGTCA	5	201	1	22	272	22	58.829	57.606	9.6	6.4	1.2229	F	622	CCTCctctctctCATTATCCGTGACACtgtgtgtgtgtgtgtgtgtgtgTCTCctctctctCATTATCAGTGACACtgtgtgtatataAATCTGCACTCCTACAGTTTCACAGACCTAAtttttAAATGTCAGttttttGCATTAAGTAGATGTGAAAACTCCAAAGCGgtgtgtAATTCAATATGTTAACGTCGCATTGTTCAGAAGGTTTCATTCCACTTTCTGAAGCTGTACTCTACACCTGCCAAGTGACTCGAAGAAAGACAATTGACTTTTCATCGTGTTTTAATTCATCATCTGCTTTTAtttttGGGAGAAtttttttATTTTCATGTTCttttttATTTTCTTTGAGATGTGCAAGGGAACAGATTGGAAAATTAATTCCATAAATCCTA…	TRINITY_DN101551_c0_g1_i2	1	gi|328834829|gb|JF773787.1|	92.68	82	4	1	2	83	369	290	1e-22	118	Eukaryota	Metazoa	Chordata	Craniata	Actinopterygii	Acipenseriformes
TRINITY_DN103572_c1_g5_i5_1	1	21	22	11	1	AC	ACACACACACACACACACACAC	NA	1	1	10	0	120	CCAGAGACGCACAGACAGATacacacacacacacacacacacAGAGCCCTCGGACACATACTCTCAGACAGGCTTacacacacAGACTCTCAGACAGacacacAACAAACTCACGGTCTG	CCAGAGACGCACAGACAGAT	CAGACCGTGAGTTTGTTGTGT	0	57	1	20	120	21	58.995	58.689	6.6	6.4	4.684	F	622	CCAGAGACGCACAGACAGATacacacacacacacacacacacAGAGCCCTCGGACACATACTCTCAGACAGGCTTacacacacAGACTCTCAGACAGacacacAACAAACTCACGGTCTGTGGCTGGCTCTCCTGCAGTGCctctctGGCCTCGCTGGACAAGGAGATGGGCAGGGAGGGGTAGTGCAGACCTgggggCAGCCGCAGAGACTCCTCCCTGCGAACCAGAGCCATCTCCTCCTTCTGCAGCACGGAGTGAGGGAGGTagagagCTTCAATCTTGAGTCTGTCTGCGAGGTCCAGGAAAGTGGCTAAGGATTGTGGGAAGATGGAGGATAGTGTTTCCATGGTAACGCCTTGATACTGCAGCAACTCAAATGCACTGATCAGTCCGCTGCG…	TRINITY_DN103572_c1_g5_i5	1	NO_NT_HIT	NO_NT_HIT	NO_NT_HIT	NO_NT_HIT	NO_NT_HIT	NO_NT_HIT	NO_NT_HIT	NO_NT_HIT	NO_NT_HIT	NO_NT_HIT	NO_NT_HIT	NO_NT_HIT	NO_NT_HIT	NO_NT_HIT	NO_NT_HIT	NO_NT_HIT	NO_NT_HIT
TRINITY_DN104290_c0_g1_i3_1244	1	492	22	11	1	AC	ACACACACACACACACACACAC	NA	1	1	2	26	155	GTCCATCTCCAGGCTCCACTTCCGGCTGGCTTTGTGGGCATGCCGAGTGTCTACACAGacacacCTATGAGAGCAAACACAAAacacacacacacacacacacacTCAAGAGATCCCTTATtatataTTTATTTGAAGATGTCCACTGAGATATG	GTCCATCTCCAGGCTCCACT	CATATCTCAGTGGACATCTTCAAA	63	26	409	20	563	24	61.622	58.264	7.9	7.3	7.8853	B	622	AGAACGGATCTCCCCTCCTACAATCTCCAgggggTCCAGGGTGATCTCAGGGGCAGCATGGTCTGCTGTTCTCTGCACTGTAGCATTCAGCACTCGATTCATCACTGCCACTTTAGTGTCATAACAGACCAAACCCTTGGCCTCCCGGAGGAGGGCAGCAATGCTGTGCAGGTAGGTGTCTGTCTGACGCAGCTCCACCAGGGGTAGGAAGAAGGTCTCCAGCATGTTGTTGAGGGACTGTAGCAGAGCAAATCGCAGCCGCAGGCTCTCAACAGGGACGTTCAGCAGGCAGGAGACCCTGGGATCGGCGGTGTCAGCCGGGTCCAGGTACACCTCGTGAGGGTGCAGGCGGGTTGGGGTGATGGCCAGGTGACGGCACAGCCGGTTCACATACTGCAC…	TRINITY_DN104290_c0_g1_i3	1244	gi|573905560|ref|XM_006640438.1|	85.4	459	67	0	1	459	10692	10234	2e-145	526	Eukaryota	Metazoa	Chordata	Craniata	Actinopterygii	Semionotiformes
TRINITY_DN106428_c1_g1_i7_876	1	301	22	11	1	AC	ACACACACACACACACACACAC	NA	1	1	6	15	225	ATCTGGGTGGAGCCAATCATAAAACAGGAGGAGAAACCGTGAGACACTGAGACACAGAGATAGAGACATTGAGACACAAAacacacacTGAGACACAGAGACACAAAacacacacTGAGacacacAGAGACACAGAGACACAAAacacacacTGAGacacacAGAGATacacacacacacacacacacacCTGCCACAGCGGCGCGTTGACCTGGTGGATCACCA	ATCTGGGTGGAGCCAATCATAA	TGGTGATCCACCAGGTCAAC	146	15	133	22	357	20	62.779	61.838	6.2	6.7	10.617	B	622	CTCCCCTCTACTTCCGTCCTCAGGTGGGCGGGACTCTCAGAGTTGTCTCCAATCCTGCGCACGCTGTCATAGTGCTCGCCATGGCGATAGGCGATGTGCAGCTCACGGCCAATCGGCTTCTCCGAcccccGGATCTGGGTGGAGCCAATCATAAAACAGGAGGAGAAACCGTGAGACACTGAGACACAGAGATAGAGACATTGAGACACAAAacacacacTGAGACACAGAGACACAAAacacacacTGAGacacacAGAGACACAGAGACACAAAacacacacTGAGacacacAGAGATacacacacacacacacacacacCTGCCACAGCGGCGCGTTGACCTGGTGGATCACCACGGTGACCCCGTGGTTCCGGGCGAAGGCCACGATGGCGTCGT…	TRINITY_DN106428_c1_g1_i7	876	gi|525020610|ref|XM_005057763.1|	79.66	295	60	0	323	617	298	4	4e-66	262	Eukaryota	Metazoa	Chordata	Craniata	Aves	Passeriformes
TRINITY_DN108963_c1_g8_i1_1	1	75	22	11	1	AC	ACACACACACACACACACACAC	NA	1	1	4	37	149	AAAGAGGTCCATATTGCATAAATGAAATATAACAAGTATTGTGGaaaaaGTAAATCCGAacacacacacacacacacacacAAGTAGGGCTTGAAGTTTTCAGGTTTTAtttttAATCAGGTGAAGTCCCTTTAAACAAATTGAGCTGA	AAAGAGGTCCATATTGCATAAA	TCAGCTCAATTTGTTTAAAGGG	37	46	16	22	164	22	55.598	58.432	6.2	9.7	2.8346	F	241	TTATGCCCCATATTAAAAGAGGTCCATATTGCATAAATGAAATATAACAAGTATTGTGGaaaaaGTAAATCCGAacacacacacacacacacacacAAGTAGGGCTTGAAGTTTTCAGGTTTTAtttttAATCAGGTGAAGTCCCTTTAAACAAATTGAGCTGATTCTGTTTTATAATTAAACTCAGaaaaaGCTGTTAATTACAAAACAATCTTTGtttttACCTTCATATCTTGCCTGA	TRINITY_DN108963_c1_g8_i1	1	NO_NT_HIT	NO_NT_HIT	NO_NT_HIT	NO_NT_HIT	NO_NT_HIT	NO_NT_HIT	NO_NT_HIT	NO_NT_HIT	NO_NT_HIT	NO_NT_HIT	NO_NT_HIT	NO_NT_HIT	NO_NT_HIT	NO_NT_HIT	NO_NT_HIT	NO_NT_HIT	NO_NT_HIT
TRINITY_DN111229_c0_g6_i3_759	1	531	22	11	1	AC	TGTGTGTGTGTGTGTGTGTGTG	NA	1	1	2	32	191	TAACATTCTCAGCTCGTTGTTGGCTGAAGGTGGAGAATTCTAGCTCGGGGACACTGAACAAAGTGACAGCATCCAACACCTGCTTCGGCACATTTAGCCTCTGCACGCCCTACTTtgtgtgtgtgtgtgtgtgtgtgTCGCAGGTATTGGGTTACAGGCTAGACAGTCCTGTTTAGTGGGTACTGATGGGT	TAACATTCTCAGCTCGTTGTTG	ACCCATCAGTACCCACTAAACA	93	32	416	22	606	22	58.108	58.37	7	7	0.4775	A	622	GGAGAGCATCATGGACGACGAGGTGACCAAGCGCTTCTCCCCGGAGGAGCTCGAGTCCTGGAACCTGCTGACCCGCAGCAACTACAACTTCCAGCACATCAGCCTGAGGCTCACCGTGCTGTgggggCTCGGGCTGCTCATCCGATACTGCTTCTTGCTGCCTCTCAGAGTGACGCTGGCATTTACTGGAGTGGGACTTTTGGTGGTTGGAACAACTGTGGTGGGGATTTTGCCGAATGGGAGATTCaaaaaCTTCCTGAGTGaaaaaGTCCATCTGATGTGCTACCGGATCtgtgtgCGAGCCCTGACTGCTATCATTACCTACCATGACAGGTTAGCCACTCCGCATTGCATCGCAGAGCCTTCTCGCTCAGGGGTCAGCTTGTGTCAGCCTGGGCT…	TRINITY_DN111229_c0_g6_i3	759	gi|573873876|ref|XM_006625310.1|	85.59	333	48	0	1	333	369	701	5e-103	385	Eukaryota	Metazoa	Chordata	Craniata	Actinopterygii	Semionotiformes
TRINITY_DN117551_c0_g1_i1_1	1	91	22	11	1	AC	TGTGTGTGTGTGTGTGTGTGTG	NA	1	1	3	12	135	AGAACTGGAGGAGACAGCaaaaaaCATCAGACACTAATCAGAAAATGAGGGAGGCAATTATATTTAACAAGAGGACAATtgtgtgtgtgtgtgtgtgtgtgCtttttAAttttttGTAGTTCTTCTAAGGCTGGG	AGAACTGGAGGAGACAGCAAA	CCCAGCCTTAGAAGAACTACAA	58	12	12	21	146	22	59.076	57.717	8.8	6	2.3591	F	414	aaaaaGAAGCGAGAACTGGAGGAGACAGCaaaaaaCATCAGACACTAATCAGAAAATGAGGGAGGCAATTATATTTAACAAGAGGACAATtgtgtgtgtgtgtgtgtgtgtgCtttttAAttttttGTAGTTCTTCTAAGGCTGGGGCAATGTATCAtttttAACCATCGATATCtttttCCaaaaaaGCCGATGCATCGATTTGACGTTGTGAAAGGGTATAAACAAATCCAGCAGTAATGCACATGGAGCTGTGGATTACTGTGCAACAGTGCTAGTaaaaaGTTaaaaaCTATTCTACTCATTAAATTACATCAGTATGTGCATATAGTAACAAAACaaaaaaaaGATTTCATCATTTTCTTACCTTATCCTTGTTGATTTGTGCCATTTGAGGGT…	TRINITY_DN117551_c0_g1_i1	1	NO_NT_HIT	NO_NT_HIT	NO_NT_HIT	NO_NT_HIT	NO_NT_HIT	NO_NT_HIT	NO_NT_HIT	NO_NT_HIT	NO_NT_HIT	NO_NT_HIT	NO_NT_HIT	NO_NT_HIT	NO_NT_HIT	NO_NT_HIT	NO_NT_HIT	NO_NT_HIT	NO_NT_HIT
TRINITY_DN123488_c0_g1_i1_1	1	190	22	11	1	AC	CACACACACACACACACACACA	NA	1	1	11	12	176	GAATTCATTCTGCTGTTTAGCCCGAAGCAAACCCAACATTAATTTTAAAATACCATTGTGGAGAGTCACAAACACGCAAACAGAGGCACGCCCACTGCTGAATCAATCATACAAACAGAGGcacacacacacacacacacacaACTGCTGCACCAATcacacaGAGACACCcacac	GAATTCATTCTGCTGTTTAGCC	GTGTGGGTGTCTCTGTGTGAT	99	12	69	22	244	21	58.025	58.414	8.7	6.3	1.4393	F	259	CCAGGACACTAGCACAGGATCTCAATACAAtgtgtgAAACAAAAGGAGGACTTTCTGGGCTTTACAGGGAATTCATTCTGCTGTTTAGCCCGAAGCAAACCCAACATTAATTTTAAAATACCATTGTGGAGAGTCACAAACACGCAAACAGAGGCACGCCCACTGCTGAATCAATCATACAAACAGAGGcacacacacacacacacacacaACTGCTGCACCAATcacacaGAGACACCcacacacaAACAAAGCCGCC	TRINITY_DN123488_c0_g1_i1	1	NO_NT_HIT	NO_NT_HIT	NO_NT_HIT	NO_NT_HIT	NO_NT_HIT	NO_NT_HIT	NO_NT_HIT	NO_NT_HIT	NO_NT_HIT	NO_NT_HIT	NO_NT_HIT	NO_NT_HIT	NO_NT_HIT	NO_NT_HIT	NO_NT_HIT	NO_NT_HIT	NO_NT_HIT
TRINITY_DN123567_c0_g1_i1_1	1	136	22	11	1	AC	CACACACACACACACACACACA	NA	1	1	16	10	179	CAGCTCAAGAGACCAAAGGACGCCAACCGTCCGTACTgagagaGCGAGGGAGCGAGAGGttttttttCGGAGGCTGATAAAAGACAGAGATTGAGGAAATATTCTCCTTTTCGTCAAcccccccccccacacacacacacacacacacaCTGacacacacCcacacaCTGacacacacT	CAGCTCAAGAGACCAAAGGAC	AGTGTGTGTCAGTGTGTGGG	106	10	9	21	187	20	59.076	57.897	7.6	9.4	4.1789	F	226	TGAAGGTGCAGCTCAAGAGACCAAAGGACGCCAACCGTCCGTACTgagagaGCGAGGGAGCGAGAGGttttttttCGGAGGCTGATAAAAGACAGAGATTGAGGAAATATTCTCCTTTTCGTCAAcccccccccccacacacacacacacacacacaCTGacacacacCcacacaCTGacacacacTGAGacacacacacacacTGacacacacacacacTGAGAC	TRINITY_DN123567_c0_g1_i1	1	NO_NT_HIT	NO_NT_HIT	NO_NT_HIT	NO_NT_HIT	NO_NT_HIT	NO_NT_HIT	NO_NT_HIT	NO_NT_HIT	NO_NT_HIT	NO_NT_HIT	NO_NT_HIT	NO_NT_HIT	NO_NT_HIT	NO_NT_HIT	NO_NT_HIT	NO_NT_HIT	NO_NT_HIT
TRINITY_DN125221_c0_g1_i1_1	1	93	22	11	1	AC	TGTGTGTGTGTGTGTGTGTGTG	NA	1	1	8	9	142	GGTAGGGACAGGCTGGGAAGCGCAGTGAAtgtgtgtgtgtgtgtgtgtgtgTCAGGGGTAgggggCAGGCTGGGGATCGAATCGTTGGAATAACCATCGATGGATATaaaaaaaCGCATCTATCAGTTCATTAACAGGCCAA	GGTAGGGACAGGCTGGGAAG	TTGGCCTGTTAATGAACTGATA	9	69	64	20	205	22	63.2	57.342	8.2	5.9	7.8578	F	448	GTGTCAGGGGTTGGGATGGGGTGGGGTAGGGCAGTGAAtgtgtgtgTTtgtgtgtgtgTCAGGGGTAGGGACAGGCTGGGAAGCGCAGTGAAtgtgtgtgtgtgtgtgtgtgtgTCAGGGGTAgggggCAGGCTGGGGATCGAATCGTTGGAATAACCATCGATGGATATaaaaaaaCGCATCTATCAGTTCATTAACAGGCCAAAGCCTGCGTGTCTGAAGCagagagGCTAGTGGAGGACAACCTCGAAAATGAAAGAAATCGTGCCTGTACAAGTGAGCGCAGCACAAAGGACTTACCTGTTAAAAGAAAACGAACACCCAACACGCAATGGAATTGCTACTTCATTGACGGCaacaaacaaacaCTACTTCCATGGAAACCTTAACCCAACAAGA…	TRINITY_DN125221_c0_g1_i1	1	NO_NT_HIT	NO_NT_HIT	NO_NT_HIT	NO_NT_HIT	NO_NT_HIT	NO_NT_HIT	NO_NT_HIT	NO_NT_HIT	NO_NT_HIT	NO_NT_HIT	NO_NT_HIT	NO_NT_HIT	NO_NT_HIT	NO_NT_HIT	NO_NT_HIT	NO_NT_HIT	NO_NT_HIT
TRINITY_DN126817_c0_g1_i1_1	1	39	22	11	1	AC	ACACACACACACACACACACAC	NA	1	1	6	11	181	ACATTAATGCACATATGGGTTTCTTTAACAAAATacacacacacacacacacacacATTAGCTTAAAAGTTGCTCTTGCTTCCTGGTAATCACTTCCTGTTCTGTAGGTCAGATTCATTGTCTAATTGTGACCTAAAGCATAGGAAGTTGTTAGGTATCAGGAATAAGCAGATTCAATTTG	ACATTAATGCACATATGGGTTTC	CAAATTGAATCTGCTTATTCCTG	11	102	5	23	185	23	57.834	57.971	6.7	8.2	2.1953	A	358	GTTTACATTAATGCACATATGGGTTTCTTTAACAAAATacacacacacacacacacacacATTAGCTTAAAAGTTGCTCTTGCTTCCTGGTAATCACTTCCTGTTCTGTAGGTCAGATTCATTGTCTAATTGTGACCTAAAGCATAGGAAGTTGTTAGGTATCAGGAATAAGCAGATTCAATTTGAATCTATACTGCTGTCTTGCAatatatACaaaaaaaGAGATTTTAAAACATTTTGCTATGACTCCTTTAAGTCCATTAGACAGGGCTATGTTTTCATTCAACTATTAAatatatCTATATCTGCGATAACAGAACACAGTACAGTTTAGATAAACTAACGTcacacaGGGTCC	TRINITY_DN126817_c0_g1_i1	1	NO_NT_HIT	NO_NT_HIT	NO_NT_HIT	NO_NT_HIT	NO_NT_HIT	NO_NT_HIT	NO_NT_HIT	NO_NT_HIT	NO_NT_HIT	NO_NT_HIT	NO_NT_HIT	NO_NT_HIT	NO_NT_HIT	NO_NT_HIT	NO_NT_HIT	NO_NT_HIT	NO_NT_HIT
TRINITY_DN131031_c0_g1_i1_1	1	106	22	11	1	AC	GTGTGTGTGTGTGTGTGTGTGT	NA	1	1	6	48	253	GTGGCACAGTCTGGGTTATATGCAGCAGCTGAATGAGAATTCACAAGCTGCCTGCAGTCTTTAGAGCAGCgtgtgtgtgtgtgtgtgtgtgtGAGAGCATGTTTTATGACCTGGGTTATCTCCAGGCCATCTACTGATGAACAATGAAgttgttgttTAAGTAAACTCCAAATAGAGCCCTCTTCTCCTTCTGGATATTTTATGTAATAGTTGTTAAGCCTTAAAAGGGTACCAGTAATAACCATGGGTTTCT	GTGGCACAGTCTGGGTTATATG	AGAAACCCATGGTTATTACTGG	48	139	36	22	288	22	59.383	57.077	5.8	7.9	2.3055	B	542	GCTGTAGaaaaaaaaaaTCTGTCAAAGAACAATTGGTGGCACAGTCTGGGTTATATGCAGCAGCTGAATGAGAATTCACAAGCTGCCTGCAGTCTTTAGAGCAGCgtgtgtgtgtgtgtgtgtgtgtGAGAGCATGTTTTATGACCTGGGTTATCTCCAGGCCATCTACTGATGAACAATGAAgttgttgttTAAGTAAACTCCAAATAGAGCCCTCTTCTCCTTCTGGATATTTTATGTAATAGTTGTTAAGCCTTAAAAGGGTACCAGTAATAACCATGGGTTTCTAAACATTGTCATATGACCCTTTTGCTGTAGGGTCGTTCTGTCGAAATGGAATGGGTCATTGCTATCTGAATACTGGCAAGCCCAAGCTGTTTTAGACCAAAAGGTTGGGCA…	TRINITY_DN131031_c0_g1_i1	1	NO_NT_HIT	NO_NT_HIT	NO_NT_HIT	NO_NT_HIT	NO_NT_HIT	NO_NT_HIT	NO_NT_HIT	NO_NT_HIT	NO_NT_HIT	NO_NT_HIT	NO_NT_HIT	NO_NT_HIT	NO_NT_HIT	NO_NT_HIT	NO_NT_HIT	NO_NT_HIT	NO_NT_HIT
TRINITY_DN131759_c0_g1_i1_1	1	87	22	11	1	AC	ACACACACACACACACACACAC	NA	1	1	4	50	327	TATAACCCGATGACAGCACATAGCCAACAGGATCaaaaaCATATTTTAAGAGGTTTGACTAGATATAAATAAacacacacacacacacacacacAATTTGATTAAAGTATCTGGGGCACCATGGTGCGCAAGAGATTaaaaaaTAAATAAAAGGATCTGTTTAAAATATGTATAAACTCTGCCTCACAGCCAGATGCCTCCCTCTCGATCTCGGAGCAGTCATCAGCCCAGCAGGGATGGAAATTAAATTCAATCACAGGGACAGACATTAACAGCCACGCTCGCTCTTTACAGCTCAGCAAgggggCTGTGTTCAGCTGATATTAA	TATAACCCGATGACAGCACATA	TTAATATCAGCTGAACACAGCC	50	211	15	22	341	22	58.07	57.104	5.6	9.7	0.9661	F	622	CCTGCACCTTCTTTTATAACCCGATGACAGCACATAGCCAACAGGATCaaaaaCATATTTTAAGAGGTTTGACTAGATATAAATAAacacacacacacacacacacacAATTTGATTAAAGTATCTGGGGCACCATGGTGCGCAAGAGATTaaaaaaTAAATAAAAGGATCTGTTTAAAATATGTATAAACTCTGCCTCACAGCCAGATGCCTCCCTCTCGATCTCGGAGCAGTCATCAGCCCAGCAGGGATGGAAATTAAATTCAATCACAGGGACAGACATTAACAGCCACGCTCGCTCTTTACAGCTCAGCAAgggggCTGTGTTCAGCTGATATTAAACCATTTCACTGGGGATGCAAAATAATCAACTGCAATCTCAGGGTCATTCGAGGGGAG…	TRINITY_DN131759_c0_g1_i1	1	NO_NT_HIT	NO_NT_HIT	NO_NT_HIT	NO_NT_HIT	NO_NT_HIT	NO_NT_HIT	NO_NT_HIT	NO_NT_HIT	NO_NT_HIT	NO_NT_HIT	NO_NT_HIT	NO_NT_HIT	NO_NT_HIT	NO_NT_HIT	NO_NT_HIT	NO_NT_HIT	NO_NT_HIT
TRINITY_DN135337_c0_g1_i1_1	1	75	22	11	1	AC	TGTGTGTGTGTGTGTGTGTGTG	NA	1	1	4	25	143	gggACTGAATGCAGATGTTCTATTTTAATGTAGAATTACCTGTACTCtgtgtgtgtgtgtgtgtgtgtgAGATCCAAATATGTATTCTTCTTTTGCTGAAATAACATTATTAATGGTTAGTAAGACAGTTTGTAGCGTGTTGA	GGGACTGAATGCAGATGTTCTA	TCAACACGCTACAAACTGTCTT	25	52	28	22	170	22	59.198	57.628	6	6.4	1.5702	F	289	CTGTTTCTTAAACTATGAGCAACAggggggACTGAATGCAGATGTTCTATTTTAATGTAGAATTACCTGTACTCtgtgtgtgtgtgtgtgtgtgtgAGATCCAAATATGTATTCTTCTTTTGCTGAAATAACATTATTAATGGTTAGTAAGACAGTTTGTAGCGTGTTGAACTACAAGCGTGCAATGGTATGTTAGGGTTCATTTCTCAAGGGATAAATAGTCTGGATACCAAGAatatatTTGATTTAAATGCAGGCACCACACTGAGGCTTAAAACCCTTTAAGAAC	TRINITY_DN135337_c0_g1_i1	1	NO_NT_HIT	NO_NT_HIT	NO_NT_HIT	NO_NT_HIT	NO_NT_HIT	NO_NT_HIT	NO_NT_HIT	NO_NT_HIT	NO_NT_HIT	NO_NT_HIT	NO_NT_HIT	NO_NT_HIT	NO_NT_HIT	NO_NT_HIT	NO_NT_HIT	NO_NT_HIT	NO_NT_HIT
TRINITY_DN137891_c0_g1_i1_1	1	245	22	11	1	AC	GTGTGTGTGTGTGTGTGTGTGT	NA	1	1	3	3	183	GCAGTGTGAGGATTTGGTCTACTGACAAAACTTCACCCACACTTGCATGTTTGTGCAAGTATACTGAGAAGCACACCCACGtttttCAGAAAACTAAGCTTTTCATTACTAAAATCATTGGAAGCAAACAGTGgtgtgtgtgtgtgtgtgtgtgtTTTCATTGGTTTCTATCAAAGAGAAATC	GCAGTGTGAGGATTTGGTCTAC	GATTTCTCTTTGATAGAAACCAATG	111	3	112	22	294	25	58.723	57.539	5.4	7.2	4.1842	F	298	TGTTTCTCCAAGCtttttAATCCATGCAGAagagagGGATCTGCTGTATTTCACTGTCTGGAGGATCATAGGTTTTCACATTGTCTGGTCCATGCTCATGAGTTAAGTACTGCAGTGTGAGGATTTGGTCTACTGACAAAACTTCACCCACACTTGCATGTTTGTGCAAGTATACTGAGAAGCACACCCACGtttttCAGAAAACTAAGCTTTTCATTACTAAAATCATTGGAAGCAAACAGTGgtgtgtgtgtgtgtgtgtgtgtTTTCATTGGTTTCTATCAAAGAGAAATCTTCA	TRINITY_DN137891_c0_g1_i1	1	NO_NT_HIT	NO_NT_HIT	NO_NT_HIT	NO_NT_HIT	NO_NT_HIT	NO_NT_HIT	NO_NT_HIT	NO_NT_HIT	NO_NT_HIT	NO_NT_HIT	NO_NT_HIT	NO_NT_HIT	NO_NT_HIT	NO_NT_HIT	NO_NT_HIT	NO_NT_HIT	NO_NT_HIT
TRINITY_DN15332_c0_g1_i1_1	1	69	22	11	1	AC	CACACACACACACACACACACA	NA	1	1	4	27	141	GTGGAAATATCTGCAGGTTCATGCTTTGTAGCGAGTTCAGGGCAACAAGcacacacacacacacacacacaCTCTCACTCACTTCATCTCAGAGTTAGGTATCAGATTACTTTTGCATAACCAGTCACATGTTCGTACTCA	GTGGAAATATCTGCAGGTTCAT	TGAGTACGAACATGTGACTGGT	27	48	20	22	160	22	58.071	58.145	6.9	7.9	0.2158	A	354	GCGttttttCTTTTACATCGTGGAAATATCTGCAGGTTCATGCTTTGTAGCGAGTTCAGGGCAACAAGcacacacacacacacacacacaCTCTCACTCACTTCATCTCAGAGTTAGGTATCAGATTACTTTTGCATAACCAGTCACATGTTCGTACTCATTTTCACTTGCAAAAGCTGGTTCCCAGCTCCCCTGTGCagagagCTGGATGGGAACTTGTTTaaaaaCGTTTCAGCGAGTGCCGGAAAGAGGAAAGGAAAACGCACACTCCTATAAAgggggggggggggggggggAATGTTGCTAGTGATAAGGGACtttttttCCCCAATGCGCTGCAATGATAAAGCATGA	TRINITY_DN15332_c0_g1_i1	1	NO_NT_HIT	NO_NT_HIT	NO_NT_HIT	NO_NT_HIT	NO_NT_HIT	NO_NT_HIT	NO_NT_HIT	NO_NT_HIT	NO_NT_HIT	NO_NT_HIT	NO_NT_HIT	NO_NT_HIT	NO_NT_HIT	NO_NT_HIT	NO_NT_HIT	NO_NT_HIT	NO_NT_HIT
TRINITY_DN163039_c0_g1_i1_1	1	86	22	11	1	AC	CACACACACACACACACACACA	NA	1	1	2	21	220	acaGGGTGTCCTTTCAGAATTAACACAGGGGCAGGCCTTAAAGcacacacacacacacacacacaCCCCGCTGTCTCCTCTCATCTCAGAGACtgtgtgCCAGCTGGGCAATGTGTTAGCTTGGGCTTGCACTGCACTGTAAGCATGTGCGCTCCTTGCACAGGACTACAAACAAGCCTAAAGAAACAGATGCAACGTATACAGAAAGTGCGCGTCTaaa	ACAGGGTGTCCTTTCAGAATTA	TTTAGACGCGCACTTTCTGTAT	21	133	43	22	262	22	57.724	59.101	6.2	5.6	1.3766	F	334	CAGCAGTCCAATACAGTACTGTATAGAGAACACaacaaacaaacaGGGTGTCCTTTCAGAATTAACACAGGGGCAGGCCTTAAAGcacacacacacacacacacacaCCCCGCTGTCTCCTCTCATCTCAGAGACtgtgtgCCAGCTGGGCAATGTGTTAGCTTGGGCTTGCACTGCACTGTAAGCATGTGCGCTCCTTGCACAGGACTACAAACAAGCCTAAAGAAACAGATGCAACGTATACAGAAAGTGCGCGTCTaaaaaCATATAACAAAATAACAGTTGACACTACAGTATCATTTCTTATTAAAATAGTCAATAGGTATGCCTAGAT	TRINITY_DN163039_c0_g1_i1	1	NO_NT_HIT	NO_NT_HIT	NO_NT_HIT	NO_NT_HIT	NO_NT_HIT	NO_NT_HIT	NO_NT_HIT	NO_NT_HIT	NO_NT_HIT	NO_NT_HIT	NO_NT_HIT	NO_NT_HIT	NO_NT_HIT	NO_NT_HIT	NO_NT_HIT	NO_NT_HIT	NO_NT_HIT
TRINITY_DN170284_c0_g1_i1_1	1	326	22	11	1	AC	TGTGTGTGTGTGTGTGTGTGTG	NA	1	1	2	13	155	aaaTAAACGGTGATTGCAGATTATAGTGCtatataTTATGGTTGTGTTATATTAATAATAtttttttGACAACTGAAAGTTAGGAAACTTACCCTGTCtgtgtgtgtgtgtgtgtgtgtgCCTGCATCGAACCCAAGTGTAGCCAgtgtgtTGTG	AAATAAACGGTGATTGCAGATT	CACAACACACTGGCTACACTTG	76	13	228	22	382	22	57.712	59.331	6.6	6.7	1.6193	F	390	CTGAATCGAGGATCCGCGTGGCGAGGTTCTTCCTGTaaaaaGaaaaaaTGCCTCTGGTTAGTTTAAAAGAGAAACGCAGCTGTTGGCTGTGGAGCAGCGTATCCTCAGGGTGCACATTTCCCTGAGGATATTATGCAGACAATGCCGGCTCGTAAAGACAATATTGCACCGGTAGTTATAAAATATAAAGAATTAACTAACTACCTGGATAAATCTATCCCTATGaaaaaTAAACGGTGATTGCAGATTATAGTGCtatataTTATGGTTGTGTTATATTAATAATAtttttttGACAACTGAAAGTTAGGAAACTTACCCTGTCtgtgtgtgtgtgtgtgtgtgtgCCTGCATCGAACCCAAGTGTAGCCAgtgtgtTGTGCTGTAAAG	TRINITY_DN170284_c0_g1_i1	1	NO_NT_HIT	NO_NT_HIT	NO_NT_HIT	NO_NT_HIT	NO_NT_HIT	NO_NT_HIT	NO_NT_HIT	NO_NT_HIT	NO_NT_HIT	NO_NT_HIT	NO_NT_HIT	NO_NT_HIT	NO_NT_HIT	NO_NT_HIT	NO_NT_HIT	NO_NT_HIT	NO_NT_HIT
TRINITY_DN176690_c0_g2_i1_1	1	51	22	11	1	AC	GTGTGTGTGTGTGTGTGTGTGT	NA	1	1	4	25	186	ACAgtgtgtGCAGGTAGACATCTTTCTGCTCGAGTCtgtgtgCGAGCgtgtgtgtgtgtgtgtgtgtgtCTCTTACGTTTGTGCAAACACAGCGGGGATGGAGATGGGACTCCCATTGCACAGCAGTTTGATCCATTCCTGGTTTAATAAGacacacCTGAGCTTGTTATCTGGACACTTTGGCTA	ACAGTGTGTGCAGGTAGACATC	TAGCCAAAGTGTCCAGATAACA	25	95	4	22	189	22	57.73	57.454	6.3	6	0.816	F	201	GAAACAgtgtgtGCAGGTAGACATCTTTCTGCTCGAGTCtgtgtgCGAGCgtgtgtgtgtgtgtgtgtgtgtCTCTTACGTTTGTGCAAACACAGCGGGGATGGAGATGGGACTCCCATTGCACAGCAGTTTGATCCATTCCTGGTTTAATAAGacacacCTGAGCTTGTTATCTGGACACTTTGGCTAATCAAGATCCCA	TRINITY_DN176690_c0_g2_i1	1	NO_NT_HIT	NO_NT_HIT	NO_NT_HIT	NO_NT_HIT	NO_NT_HIT	NO_NT_HIT	NO_NT_HIT	NO_NT_HIT	NO_NT_HIT	NO_NT_HIT	NO_NT_HIT	NO_NT_HIT	NO_NT_HIT	NO_NT_HIT	NO_NT_HIT	NO_NT_HIT	NO_NT_HIT
TRINITY_DN185480_c0_g1_i1_1	1	197	22	11	1	AC	ACACACACACACACACACACAC	NA	1	1	4	87	244	ATGCTGCAGAAATACTATCACGATAGGTTTTCAGAAACCAATAATGACCAGTTATTAAGTAATTGTATCAACTTAAATGTACAGTATACATGCATACATACATGAACATGTTTacacacacacacacacacacacAAACATATGCTGAAGTGGTAAACTTACTTTCTAATCACCCAGTAATTTGGTTTGACCCATGCTTGAAAATGGAATACAGAGTTGATAGGAAATATCTgagagaGGGACA	ATGCTGCAGAAATACTATCACG	TGTCCCTCTCTCAGATATTTCC	91	87	84	22	327	22	57.133	57.345	8.4	8.5	1.5227	F	330	aaaaaaTAGAAATAAATACATATGCAATCCATAAACTACCTTGCAATTAGTGTTTATAAACTAACTACTGATTAGCAGTAATAATGCTGCAGAAATACTATCACGATAGGTTTTCAGAAACCAATAATGACCAGTTATTAAGTAATTGTATCAACTTAAATGTACAGTATACATGCATACATACATGAACATGTTTacacacacacacacacacacacAAACATATGCTGAAGTGGTAAACTTACTTTCTAATCACCCAGTAATTTGGTTTGACCCATGCTTGAAAATGGAATACAGAGTTGATAGGAAATATCTgagagaGGGACATAG	TRINITY_DN185480_c0_g1_i1	1	NO_NT_HIT	NO_NT_HIT	NO_NT_HIT	NO_NT_HIT	NO_NT_HIT	NO_NT_HIT	NO_NT_HIT	NO_NT_HIT	NO_NT_HIT	NO_NT_HIT	NO_NT_HIT	NO_NT_HIT	NO_NT_HIT	NO_NT_HIT	NO_NT_HIT	NO_NT_HIT	NO_NT_HIT
TRINITY_DN186313_c0_g1_i1_1	1	78	22	11	1	AC	CACACACACACACACACACACA	NA	1	1	2	1	190	ACTGGTTGTACTTCATATCCGCTcacacacacacacacacacacaAGaaaaaCTATTGAATATTAGTGCAAGCAATATTGTCATGAAcccccATTTACTTTTGGTTCTTTTCTTGTATTTTATGCTTGCATTTGTAATATGCAGGTATTTCAAAATGTTATACAAGTAAAAgtgtgtGCTGCTTCCTAGT	ACTGGTTGTACTTCATATCCGC	ACTAGGAAGCAGCACACACTTT	1	123	55	22	244	22	58.149	58.213	11.4	6.7	0.3626	F	337	TGGACATTAACTGGAGACATGAGCTCCATGAACAGGCAATGTCACGGACAGCCTACTGGTTGTACTTCATATCCGCTcacacacacacacacacacacaAGaaaaaCTATTGAATATTAGTGCAAGCAATATTGTCATGAAcccccATTTACTTTTGGTTCTTTTCTTGTATTTTATGCTTGCATTTGTAATATGCAGGTATTTCAAAATGTTATACAAGTAAAAgtgtgtGCTGCTTCCTAGTACAGAATCACTTTGATCTGTGTTGTAGGTTCACCCTAATGGTCTAGATCTCCAACTGGACCAttttttAAATTTTATCCCAAACTGAAGTATT	TRINITY_DN186313_c0_g1_i1	1	NO_NT_HIT	NO_NT_HIT	NO_NT_HIT	NO_NT_HIT	NO_NT_HIT	NO_NT_HIT	NO_NT_HIT	NO_NT_HIT	NO_NT_HIT	NO_NT_HIT	NO_NT_HIT	NO_NT_HIT	NO_NT_HIT	NO_NT_HIT	NO_NT_HIT	NO_NT_HIT	NO_NT_HIT
TRINITY_DN186711_c0_g1_i1_1	1	200	22	11	1	AC	TGTGTGTGTGTGTGTGTGTGTG	NA	1	1	2	3	219	AATATCATGTACAGCCAACCAAGGAGCGTCCAACTCTGTGCTGCACAGCAAGGACCGAGCCCGCCTCAACtttttGGATCTCCCGTTGCtttttCATGTTTATTTTCTCCTTTTCCAAACCAGTTATTTCTGGTTGATTATAAatatatACAagagagTTACTGTTCAAGGTtgtgtgtgtgtgtgtgtgtgtgTTTATAGTGCTTGCTGGGTCAGTTA	AATATCATGTACAGCCAACCAA	TAACTGACCCAGCAAGCACTAT	150	3	28	22	246	22	57.076	58.93	8.2	5.3	1.8543	F	273	GTGAATATTGCttttttttCGTCTTAAAATATCATGTACAGCCAACCAAGGAGCGTCCAACTCTGTGCTGCACAGCAAGGACCGAGCCCGCCTCAACtttttGGATCTCCCGTTGCtttttCATGTTTATTTTCTCCTTTTCCAAACCAGTTATTTCTGGTTGATTATAAatatatACAagagagTTACTGTTCAAGGTtgtgtgtgtgtgtgtgtgtgtgTTTATAGTGCTTGCTGGGTCAGTTATTTCCCCAGAGGGAAGGAAACTCTGAC	TRINITY_DN186711_c0_g1_i1	1	NO_NT_HIT	NO_NT_HIT	NO_NT_HIT	NO_NT_HIT	NO_NT_HIT	NO_NT_HIT	NO_NT_HIT	NO_NT_HIT	NO_NT_HIT	NO_NT_HIT	NO_NT_HIT	NO_NT_HIT	NO_NT_HIT	NO_NT_HIT	NO_NT_HIT	NO_NT_HIT	NO_NT_HIT
TRINITY_DN202492_c0_g1_i1_1	1	22	22	11	1	AC	CACACACACACACACACACACA	NA	1	1	2	0	291	CTTTATCAGAGGCGTTGGTCcacacacacacacacacacacaAAGCTTCTAGcacacaGAACAAATTCGAGGTGCCTTTGATCAATCTGTCAGGACAGTGGGAACCTAATGATCATTATTTACACaaaaaaTAAGTAATTGTTCCTTCCAGCTGTGGGTGTTATCCTTTTGTGTTCCTGACAAGTTATGTTGGCACCCTGCATAATTAAATTTCCATGGAGaaaaaGAAAATCCTTCGACTGGATTTAAATAAGGAATGAATGATGACCGTGTGCATCATATGTGACTGGT	CTTTATCAGAGGCGTTGGTC	ACCAGTCACATATGATGCACAC	0	227	2	20	292	22	57.422	58.372	7.9	6.4	2.9494	F	308	GCTTTATCAGAGGCGTTGGTCcacacacacacacacacacacaAAGCTTCTAGcacacaGAACAAATTCGAGGTGCCTTTGATCAATCTGTCAGGACAGTGGGAACCTAATGATCATTATTTACACaaaaaaTAAGTAATTGTTCCTTCCAGCTGTGGGTGTTATCCTTTTGTGTTCCTGACAAGTTATGTTGGCACCCTGCATAATTAAATTTCCATGGAGaaaaaGAAAATCCTTCGACTGGATTTAAATAAGGAATGAATGATGACCGTGTGCATCATATGTGACTGGTGGGAGCAGGATTATCT	TRINITY_DN202492_c0_g1_i1	1	NO_NT_HIT	NO_NT_HIT	NO_NT_HIT	NO_NT_HIT	NO_NT_HIT	NO_NT_HIT	NO_NT_HIT	NO_NT_HIT	NO_NT_HIT	NO_NT_HIT	NO_NT_HIT	NO_NT_HIT	NO_NT_HIT	NO_NT_HIT	NO_NT_HIT	NO_NT_HIT	NO_NT_HIT
TRINITY_DN211220_c0_g1_i1_1	1	28	22	11	1	AC	ACACACACACACACACACACAC	NA	1	1	2	0	196	CTTGTGTCAGGACAGGCGATacacacacacacacacacacacATTATAATAATGAATGAAATGCTTCAGCATGCACTCAGTACACCGCAGACAGAGATGTGAAGAGACACAAGACACCTGAAGGCACATGCATTGAACAGAGTAAGAACCACAATGAGCACGCAGTGTCAAGCCTGCAGCCTTACCAGCAGTGAGG	CTTGTGTCAGGACAGGCGAT	CCTCACTGCTGGTAAGGCTG	0	134	8	20	203	20	61.279	60.984	9.8	9.7	10.2637	A	255	CGTTTCGCTTGTGTCAGGACAGGCGATacacacacacacacacacacacATTATAATAATGAATGAAATGCTTCAGCATGCACTCAGTACACCGCAGACAGAGATGTGAAGAGACACAAGACACCTGAAGGCACATGCATTGAACAGAGTAAGAACCACAATGAGCACGCAGTGTCAAGCCTGCAGCCTTACCAGCAGTGAGGGCCGAGGTGTAGCTACCCATGGCAAAGACAACACAGAGTTAGGAGACTGACG	TRINITY_DN211220_c0_g1_i1	1	NO_NT_HIT	NO_NT_HIT	NO_NT_HIT	NO_NT_HIT	NO_NT_HIT	NO_NT_HIT	NO_NT_HIT	NO_NT_HIT	NO_NT_HIT	NO_NT_HIT	NO_NT_HIT	NO_NT_HIT	NO_NT_HIT	NO_NT_HIT	NO_NT_HIT	NO_NT_HIT	NO_NT_HIT
TRINITY_DN21239_c0_g1_i1_1	1	107	22	11	1	AC	TGTGTGTGTGTGTGTGTGTGTG	NA	1	1	4	32	415	ttGTAGAAGGACCTGGAATAGTGAGTATATTACAAGCACCCTGTCCTTGTCTCTTtgtgtgtgtgtgtgtgtgtgtgCGTGTATGAGTGTGGGGTTCATAGACGGGTCTGGGCCTCAGGGATGTAGATCTCAATGCTGTCTGCACTCTCGGTGGCTGAATTCTGTCGCACGGATGCGGctctctTGGCAGCCATCAATCTTTTCCTTGCCTCTTGCCGCTGCTTCTCAGTGCTTTCCAGGGACCTGTCCCTTGCCAGGGGAGGGTAACATTTCAGGGGtttttttGGCACaggaggaggCATCCTtctctcCTGAACAGAGACAACAAACACTATAAACCGCCGATACCACAGGAAGACCATATTTTCAGACACGACAGCAACTGCATTTTAACTCTTT…	TTGTAGAAGGACCTGGAATAGTG	GCAGTTATCCTTGGTGAAAGAG	32	316	52	23	466	22	57.45	58.009	5.7	6.7	1.5583	F	500	CAGGgagagagaATGaaaaaaGGTAAAAGGAATACTAAACTTAATTAttttttGTAGAAGGACCTGGAATAGTGAGTATATTACAAGCACCCTGTCCTTGTCTCTTtgtgtgtgtgtgtgtgtgtgtgCGTGTATGAGTGTGGGGTTCATAGACGGGTCTGGGCCTCAGGGATGTAGATCTCAATGCTGTCTGCACTCTCGGTGGCTGAATTCTGTCGCACGGATGCGGctctctTGGCAGCCATCAATCTTTTCCTTGCCTCTTGCCGCTGCTTCTCAGTGCTTTCCAGGGACCTGTCCCTTGCCAGGGGAGGGTAACATTTCAGGGGtttttttGGCACaggaggaggCATCCTtctctcCTGAACAGAGACAACAAACACTATAAACCGCCGATAC…	TRINITY_DN21239_c0_g1_i1	1	gi|685046335|emb|LN594860.1|	82.02	267	46	1	118	382	14759	14493	3e-66	262	Eukaryota	Metazoa	Chordata	Craniata	Actinopterygii	Cypriniformes
TRINITY_DN216558_c0_g1_i1_1	1	197	22	11	1	AC	CACACACACACACACACACACA	NA	1	1	2	2	223	AGCAGTCCTTTACATGAAATCAGCACATACATACAGCACCCTGCTTTCTCTATTTCATGTCAGAGGGATATGTGAGCAAAATAGCGGCCCTCCACActctctTTCAGAACAGGGTTCTTAACGTTGTCTGTACAAATCGTCATTCTAAACAGGCAGTGCTTTATCAGAGGCGTTGGTCcacacacacacacacacacacaAAGCTTCTAGcacacaGAACAAA	AGCAGTCCTTTACATGAAATCAG	TTTGTTCTGTGTGCTAGAAGC	155	2	19	23	241	21	57.588	55.872	6.6	8.2	4.5395	F	241	TGAGGGAGTCCCAGAAAGAGCAGTCCTTTACATGAAATCAGCACATACATACAGCACCCTGCTTTCTCTATTTCATGTCAGAGGGATATGTGAGCAAAATAGCGGCCCTCCACActctctTTCAGAACAGGGTTCTTAACGTTGTCTGTACAAATCGTCATTCTAAACAGGCAGTGCTTTATCAGAGGCGTTGGTCcacacacacacacacacacacaAAGCTTCTAGcacacaGAACAAA	TRINITY_DN216558_c0_g1_i1	1	NO_NT_HIT	NO_NT_HIT	NO_NT_HIT	NO_NT_HIT	NO_NT_HIT	NO_NT_HIT	NO_NT_HIT	NO_NT_HIT	NO_NT_HIT	NO_NT_HIT	NO_NT_HIT	NO_NT_HIT	NO_NT_HIT	NO_NT_HIT	NO_NT_HIT	NO_NT_HIT	NO_NT_HIT
TRINITY_DN24394_c0_g1_i1_1	1	46	22	11	1	AC	CACACACACACACACACACACA	NA	1	1	3	24	272	ATCACACCGGCTCGATacacacacTGGACACCCCTTGTGCAAGGcacacacacacacacacacacaCTAACAAACACaaaaataaataaataaaACTTCTTTaaaaaCTCGAGGAAACCCCGACTCCGACGTAACCAATAATACTCCGGGTcccccccccAGCTAGGTGAATAACAGTTGTCTTTAGTGGCTCatatatTACTTTATATTTAATTTAACGAATCCTCTAAATATTCTAACCTTCTTTAACACTCAGGCTCAGAAGGGatata	ATCACACCGGCTCGATACAC	TATATCCCTTCTGAGCCTGAGT	24	184	2	20	273	22	60.956	57.088	5.4	6.4	5.8678	F	293	CATCACACCGGCTCGATacacacacTGGACACCCCTTGTGCAAGGcacacacacacacacacacacaCTAACAAACACaaaaataaataaataaaACTTCTTTaaaaaCTCGAGGAAACCCCGACTCCGACGTAACCAATAATACTCCGGGTcccccccccAGCTAGGTGAATAACAGTTGTCTTTAGTGGCTCatatatTACTTTATATTTAATTTAACGAATCCTCTAAATATTCTAACCTTCTTTAACACTCAGGCTCAGAAGGGatatatACTACAAAATGAATGTCTC	TRINITY_DN24394_c0_g1_i1	1	NO_NT_HIT	NO_NT_HIT	NO_NT_HIT	NO_NT_HIT	NO_NT_HIT	NO_NT_HIT	NO_NT_HIT	NO_NT_HIT	NO_NT_HIT	NO_NT_HIT	NO_NT_HIT	NO_NT_HIT	NO_NT_HIT	NO_NT_HIT	NO_NT_HIT	NO_NT_HIT	NO_NT_HIT
TRINITY_DN27354_c0_g1_i1_1	1	45	22	11	1	AC	GTGTGTGTGTGTGTGTGTGTGT	NA	1	1	6	7	156	GTAACAGCTGCAGTTTAGCAGAAGAAACAgtgtgtgtgtgtgtgtgtgtgttttttGTTAGAAATCCATGTATTGAtttttGAGTGGGaaaaaCagagagGTGCTCGTTCTGCCTCCGCGGAGGTTAGGCCTTGCTTCCGTCATTCACTGATTTCT	GTAACAGCTGCAGTTTAGCAGA	AGAAATCAGTGAATGACGGAAG	7	83	16	22	171	22	57.565	58.319	8.2	8.2	0.7532	F	381	TCTTTTATCTGGGATGTAACAGCTGCAGTTTAGCAGAAGAAACAgtgtgtgtgtgtgtgtgtgtgttttttGTTAGAAATCCATGTATTGAtttttGAGTGGGaaaaaCagagagGTGCTCGTTCTGCCTCCGCGGAGGTTAGGCCTTGCTTCCGTCATTCACTGATTTCTCATTCAGATGCAGCCCTTCCCAGGTATAGATCTCCATTTCACAATACATGCCACTGTTTAGCCGTATCTTAAAGTGTATTCCACAGTCAAAGGCTAGATTTGTGTTATGTCGttttttGTGGTCTGACTAATGCATTGCACTGAAGCTGTTAGATACACATTTCACTAGGTCTATACAGCTATGGAAAATAATGTTGTGTCACCCTATAA	TRINITY_DN27354_c0_g1_i1	1	NO_NT_HIT	NO_NT_HIT	NO_NT_HIT	NO_NT_HIT	NO_NT_HIT	NO_NT_HIT	NO_NT_HIT	NO_NT_HIT	NO_NT_HIT	NO_NT_HIT	NO_NT_HIT	NO_NT_HIT	NO_NT_HIT	NO_NT_HIT	NO_NT_HIT	NO_NT_HIT	NO_NT_HIT
TRINITY_DN28286_c0_g1_i1_1	1	250	22	11	1	AC	ACACACACACACACACACACAC	NA	1	1	4	27	280	GATTAGTCTGCACACCGGATACAGGACTGAACCCGAGAGCCTCAGTCAAGTTTCAGACTTTAAATAATGTGTCAAATCCAGAACTAACCCAGGTTCCCAAGCaaaaaTACATGCGGACTGAGACACTAGCCtttttGTATAATGAGTGTTCCCTTGTTTAAtttttGTGTCATTTCAATATCAtttttttttttttttAATACATACATacacacacacacacacacacacGTCTATTGGAACTTCATTCGGAAATTTATTCGGAgtgtgtgtTTCATTT	GATTAGTCTGCACACCGGATAC	AAATGAAACACACACTCCGAAT	187	27	41	22	320	22	58.605	58.487	5.3	8.6	1.0927	F	347	GGAGGGATGAGCTAGAATTAagagagagagAATCCTCCAGGATTAGTCTGCACACCGGATACAGGACTGAACCCGAGAGCCTCAGTCAAGTTTCAGACTTTAAATAATGTGTCAAATCCAGAACTAACCCAGGTTCCCAAGCaaaaaTACATGCGGACTGAGACACTAGCCtttttGTATAATGAGTGTTCCCTTGTTTAAtttttGTGTCATTTCAATATCAtttttttttttttttAATACATACATacacacacacacacacacacacGTCTATTGGAACTTCATTCGGAAATTTATTCGGAgtgtgtgtTTCATTTTAGAatatatTTACtatataTTTTATT	TRINITY_DN28286_c0_g1_i1	1	NO_NT_HIT	NO_NT_HIT	NO_NT_HIT	NO_NT_HIT	NO_NT_HIT	NO_NT_HIT	NO_NT_HIT	NO_NT_HIT	NO_NT_HIT	NO_NT_HIT	NO_NT_HIT	NO_NT_HIT	NO_NT_HIT	NO_NT_HIT	NO_NT_HIT	NO_NT_HIT	NO_NT_HIT
TRINITY_DN30283_c0_g1_i1_1	1	426	22	11	1	AC	CACACACACACACACACACACA	NA	1	1	4	4	148	TGACTCGGATTCGAATAAATAATtatatatttttttAATAATAAGTTCAtttttttCCATTCAGTATTTACCGTTTGCATTGTTTATCGGCGACTATAGACcacacacacacacacacacacaCTAGCAGAACCTACATGTGCACCAT	TGACTCGGATTCGAATAAATAA	ATGGTGCACATGTAGGTTCTG	79	4	325	22	472	21	56.509	58.511	6.2	7	3.0017	F	474	CTGGGAGTGAAGTCCTTCATGGGAATCAGGAACTGGAGTGCGGGTATCTTCtttttCTTATTGtttttGTTCTATTTACAGACAGTTTTCACAGAAAAGTTaaaaaTACAGTATAGCTATATGGAAGAACACTTATTCACCATACATTAATTAACTTTGTGCGATAACTAACTTGCAGTTGAGTTACAGTAGTACTCGTTCGTAGTCTCAGCAGTAGAAACCTGCGAGAACCATTTAATTATTTCGCTGCTGAACTATTAACAAAATACAGTTATTTAAAATTAAGTTTGTTAGTGTtatataATTTGTTGTATAGTTACAAAGTGACTCGGATTCGAATAAATAATtatatatttttttAATAATAAGTTCAtttttttCCATTCAGTATTTACCGTT…	TRINITY_DN30283_c0_g1_i1	1	NO_NT_HIT	NO_NT_HIT	NO_NT_HIT	NO_NT_HIT	NO_NT_HIT	NO_NT_HIT	NO_NT_HIT	NO_NT_HIT	NO_NT_HIT	NO_NT_HIT	NO_NT_HIT	NO_NT_HIT	NO_NT_HIT	NO_NT_HIT	NO_NT_HIT	NO_NT_HIT	NO_NT_HIT
TRINITY_DN31439_c0_g1_i1_1	1	266	22	11	1	AC	TGTGTGTGTGTGTGTGTGTGTG	NA	1	1	14	0	139	GAACACTGTGCTCTCCACATCAACCTCCACGTCCTCTTGGTCGGAGTCGGACCTCTCCGAGGACAGTGCTGATCCCAGGCTGTCGTTCCTCGTTCtgtgtgtgtgtgtgtgtgtgtgGGTCTGTGTCtgtgtgtgAGAG	GAACACTGTGCTCTCCACATC	CTCTCACACACAGACACAGACC	74	0	171	21	309	22	58.29	58.352	6.3	7.6	1.6414	F	327	GacacacTCTGtttttCATCTGCTTGTTACttttttttGTGttttttttttttttttttCCTTCTGACCAGCAGATGGTGCTGGTGTCATAGCCAGACCAGTCCTGGGCTGGAGTAGCTGTGATCTCCTTcccccTGTGTATCTCCCAGGCCCTCCGTCTCcacacacaCGAACACTGTGCTCTCCACATCAACCTCCACGTCCTCTTGGTCGGAGTCGGACCTCTCCGAGGACAGTGCTGATCCCAGGCTGTCGTTCCTCGTTCtgtgtgtgtgtgtgtgtgtgtgGGTCTGTGTCtgtgtgtgAGAGTGTGAgtgtgtgtgtgtG	TRINITY_DN31439_c0_g1_i1	1	gi|573888711|ref|XM_006632061.1|	78.33	180	39	0	87	266	522	343	3e-32	149	Eukaryota	Metazoa	Chordata	Craniata	Actinopterygii	Semionotiformes
TRINITY_DN43077_c0_g1_i1_1	1	239	22	11	1	AC	CACACACACACACACACACACA	NA	1	1	4	8	180	CATGGTGAACTTTAAGGGTGTTTTATAGCACTGCCTAGCTCTTAGCTGCTTTATTAGTGCCTCCGATGTGATTAGTTATTGTGAGCAGGGGCCACTTAGTGAGTCAATGGAGTGTGATGGTTTTCATGcacacacacacacacacacacaCTTGCTCCTAATTCCTGCTCTCCTCTCATG	CATGGTGAACTTTAAGGGTGTT	CATGAGAGGAGAGCAGGAATTA	106	8	111	22	290	22	58.035	58.554	6.4	6.2	0.5889	A	300	GCCTAAGAAAGCagagagagGTATGGTAAAGCATATTAATAAATCTGGCAAATGCATAatatatAACCATGgaagaagaaAAAGCATGGGGAATTATCAAGCACATTCTCCATGGTGAACTTTAAGGGTGTTTTATAGCACTGCCTAGCTCTTAGCTGCTTTATTAGTGCCTCCGATGTGATTAGTTATTGTGAGCAGGGGCCACTTAGTGAGTCAATGGAGTGTGATGGTTTTCATGcacacacacacacacacacacaCTTGCTCCTAATTCCTGCTCTCCTCTCATGCTGGTTTTCG	TRINITY_DN43077_c0_g1_i1	1	NO_NT_HIT	NO_NT_HIT	NO_NT_HIT	NO_NT_HIT	NO_NT_HIT	NO_NT_HIT	NO_NT_HIT	NO_NT_HIT	NO_NT_HIT	NO_NT_HIT	NO_NT_HIT	NO_NT_HIT	NO_NT_HIT	NO_NT_HIT	NO_NT_HIT	NO_NT_HIT	NO_NT_HIT
TRINITY_DN5090_c1_g1_i1_1	1	121	22	11	1	AC	ACACACACACACACACACACAC	NA	1	1	11	20	167	CCAGACAAacacacATAAACAGACAGAGATAGTacacacAGAAacacacacacacacacacacacCCTTTGCATTCACTcccccTCCTGTATCTTGTCTGAAGtcttcttcttctTCCTCTTCTTTCAGAGTCACTTTGTATCGTTTTCTGTTTCACTCGTCACATC	CCAGACAAACACACATAAACAGA	GATGTGACGAGTGAAACAGAAA	20	80	78	23	244	22	57.736	57.854	6.4	7	1.4098	F	328	CACAAACAAAGAATCAGACACAAacacacAGATAacacacacacAACAAAGTCATACAGAGAAacacacacacAAAACCAGACAAacacacATAAACAGACAGAGATAGTacacacAGAAacacacacacacacacacacacCCTTTGCATTCACTcccccTCCTGTATCTTGTCTGAAGtcttcttcttctTCCTCTTCTTTCAGAGTCACTTTGTATCGTTTTCTGTTTCACTCGTCACATCCTGGGGACtttttCAAACTCctctctctAGTAAGATTCAGCGCTCCACATTGATGTTGATCGGGCTAATTTaaaaaTTGGCGTA	TRINITY_DN5090_c1_g1_i1	1	NO_NT_HIT	NO_NT_HIT	NO_NT_HIT	NO_NT_HIT	NO_NT_HIT	NO_NT_HIT	NO_NT_HIT	NO_NT_HIT	NO_NT_HIT	NO_NT_HIT	NO_NT_HIT	NO_NT_HIT	NO_NT_HIT	NO_NT_HIT	NO_NT_HIT	NO_NT_HIT	NO_NT_HIT
TRINITY_DN52857_c0_g2_i1_1	1	152	22	11	1	AC	ACACACACACACACACACACAC	NA	1	1	2	45	168	TATCCGCTTACTAAGTGTGCAAAATAGTTACAAAAGTTACCAAGCAAAATAATGCAATGGCGTACTAACACGTCTCTTacacacacacacacacacacacCGATTaaaaaGAACTACGCCACAGACAGCTGCTTTAAAACAAAAGCACTGTTTATAATTTCTGCTCCC	TATCCGCTTACTAAGTGTGCAA	GGGAGCAGAAATTATAAACAGTG	56	45	74	22	241	23	57.71	57.074	8.8	6.7	2.216	F	259	GGGTTTGCTaaaaaCCTCTACCACGCACAACAGCAAACACGTTAACCCGTAGGCACCCATGGTTATTTTAAAGTATCCGCTTACTAAGTGTGCAAAATAGTTACAAAAGTTACCAAGCAAAATAATGCAATGGCGTACTAACACGTCTCTTacacacacacacacacacacacCGATTaaaaaGAACTACGCCACAGACAGCTGCTTTAAAACAAAAGCACTGTTTATAATTTCTGCTCCCCTACACTGATTTGCTATG	TRINITY_DN52857_c0_g2_i1	1	NO_NT_HIT	NO_NT_HIT	NO_NT_HIT	NO_NT_HIT	NO_NT_HIT	NO_NT_HIT	NO_NT_HIT	NO_NT_HIT	NO_NT_HIT	NO_NT_HIT	NO_NT_HIT	NO_NT_HIT	NO_NT_HIT	NO_NT_HIT	NO_NT_HIT	NO_NT_HIT	NO_NT_HIT
TRINITY_DN60434_c0_g1_i1_1	1	57	22	11	1	AC	TGTGTGTGTGTGTGTGTGTGTG	NA	1	1	5	2	206	GGTAACCTATTATAAAGAGTCAGTTCAACtgtgtgtgtgtgtgtgtgtgtgGTATATTTAGCATTATTGTACTACCTCACTTTTAAAGTTTTCAAGGAATaaaaaGGTTAGACATTACAGCAATGTAAAGtttttATGAATGCTTTATTTCTCTGCAATTACATTTCAAGaaaaaaaaaTCAGTATTTGGCAACACAGTACTGGTA	GGTAACCTATTATAAAGAGTCAGTTCA	TACCAGTACTGTGTTGCCAAAT	2	133	28	27	233	22	55.811	57.244	6.7	7.2	7.9442	F	436	CAGCAAGGTCTATGAGaaaaaCACTTAGGTAACCTATTATAAAGAGTCAGTTCAACtgtgtgtgtgtgtgtgtgtgtgGTATATTTAGCATTATTGTACTACCTCACTTTTAAAGTTTTCAAGGAATaaaaaGGTTAGACATTACAGCAATGTAAAGtttttATGAATGCTTTATTTCTCTGCAATTACATTTCAAGaaaaaaaaaTCAGTATTTGGCAACACAGTACTGGTATAtttttCATACATTGAAATGGAAATAGTCTAAAGGTAACAGTAGATCAGCACAAAATTATCTTTATAGATTTTACATGTAAGGCCAGGGAACAGTTTATTAAAACTGTGGGTGTATTTAAAACAAAGATTAATACAAATCACCCTCTAAAGCACCACAAAACATT…	TRINITY_DN60434_c0_g1_i1	1	NO_NT_HIT	NO_NT_HIT	NO_NT_HIT	NO_NT_HIT	NO_NT_HIT	NO_NT_HIT	NO_NT_HIT	NO_NT_HIT	NO_NT_HIT	NO_NT_HIT	NO_NT_HIT	NO_NT_HIT	NO_NT_HIT	NO_NT_HIT	NO_NT_HIT	NO_NT_HIT	NO_NT_HIT
TRINITY_DN76020_c0_g2_i2_1	1	387	22	11	1	AC	ACACACACACACACACACACAC	NA	1	1	5	29	126	CCTAGTTAATGCATTTGTTTGGTATTTAATATCCTAAATGTAGTCAGCTACTGacacacacacacacacacacacATAGAACATGTCCATTGATCAGacacacAAACAAACTGAGGATGTGGTGTC	CCTAGTTAATGCATTTGTTTGGT	GACACCACATCCTCAGTTTGTT	30	29	334	23	459	22	57.372	58.968	8.2	7	2.5961	B	459	TGGAGCAAGCCTAGTAAAAgggggAGACTTTGGTTATTTaaaacaaaacaaaacaaaaaaaaaaCAGGGCAGGCAACCGTTATTGTAAAGCAAGGAATACAAACTGGAGAAATGTCTACAGCACGAACCGTGTGGTaaaaaCAATCCGGTCCCCAATGCATGAGAACAGACGATTTGTTTACTGGGAACTTCCTGACAATGGCAGATCTTGCGTCCCTTACTACTGTATGAACAACCCACTGGTTTTGAAAACTGAGTCTGTGGACAATTGTTCTaaaaaaaGACTGCATGaaaaaGCTCACACTAGATAtttttCCTTTTATAAATAAGACTCCTAGTTAATGCATTTGTTTGGTATTTAATATCCTAAATGTAGTCAGCTACTGacacacacacaca…	TRINITY_DN76020_c0_g2_i2	1	NO_NT_HIT	NO_NT_HIT	NO_NT_HIT	NO_NT_HIT	NO_NT_HIT	NO_NT_HIT	NO_NT_HIT	NO_NT_HIT	NO_NT_HIT	NO_NT_HIT	NO_NT_HIT	NO_NT_HIT	NO_NT_HIT	NO_NT_HIT	NO_NT_HIT	NO_NT_HIT	NO_NT_HIT
TRINITY_DN80495_c0_g2_i1_1	1	142	22	11	1	AC	TGTGTGTGTGTGTGTGTGTGTG	NA	1	1	6	39	145	GTCCAACACTTATAGACAGCCCCTTGTTTAACATTGCTAACCTCTTTTGTAGCAATACAAAGACtgtgtgtgtgtgtgtgtgtgtgCAAATAAACTCCCCAGCTATGGCAGGGTCCTGGCCACTGCTACAGCATCTGGCTCAGTG	GTCCAACACTTATAGACAGCCC	CACTGAGCCAGATGCTGTAG	42	39	78	22	222	20	57.749	57.137	10.9	5.7	3.1139	A	222	CATGTAAGCACTGGGGTAAATGCTTTGTGAATATGGCCCTAGATGCGTTGGCAGACTCTGCATTATTCACCATGCAGGTCCAACACTTATAGACAGCCCCTTGTTTAACATTGCTAACCTCTTTTGTAGCAATACAAAGACtgtgtgtgtgtgtgtgtgtgtgCAAATAAACTCCCCAGCTATGGCAGGGTCCTGGCCACTGCTACAGCATCTGGCTCAGTG	TRINITY_DN80495_c0_g2_i1	1	NO_NT_HIT	NO_NT_HIT	NO_NT_HIT	NO_NT_HIT	NO_NT_HIT	NO_NT_HIT	NO_NT_HIT	NO_NT_HIT	NO_NT_HIT	NO_NT_HIT	NO_NT_HIT	NO_NT_HIT	NO_NT_HIT	NO_NT_HIT	NO_NT_HIT	NO_NT_HIT	NO_NT_HIT
TRINITY_DN8131_c0_g1_i1_502	1	526	22	11	1	AC	TGTGTGTGTGTGTGTGTGTGTG	NA	1	1	6	45	184	TGAGGTTATACCCATATTCTGGAAAACTGCCTTTCGAATTCCACTTGTCTTTGTGTCTTTAACGTGTTATAATGTGATGTGATCTCATAGGAATAtgtgtgtgtgtgtgtgtgtgtgTATTATTGCCAGTGATCTCTGGTATCTAATAACTGGTAGAACGAGGTGTGGGTTTCTGTTTAACCAG	TGAGGTTATACCCATATTCTGGA	CTGGTTAAACAGAAACCCACAC	72	45	431	23	614	22	57.537	58.535	8.2	6.4	1.998	A	622	TTTGTGTTTGATTGAGCAGGTATAGACACAATAATAACGATCATACACTTGAGATGTGGTGGTTTAGTGAAGACCCACATTGTAAGAGCCCCTGATCTAGATGAAACACTTTgggggTCTATTCAATTCATCGCAATGCTACAgtgtgtGGCCCCACTGCTTAGATCATTTTGACGTGACTCTTTCTCTGATGTATTTCTGTCTaaaaaaaaCaaaaaaCACACTTTCGGTTTGCAATCATTTTGATGAATTGTCGGACCCGCTTAGATCAAGGGCCTCTATGCAGCGCTCAACCAATCTAGCACCTGTGataataataACCCAGTCATTCTTAACCtttttAAATACTATTCAATGGTTGCCAAGCCACAGGATTCTCCATAGAGTTTATTTTATAAC…	TRINITY_DN8131_c0_g1_i1	502	NO_NT_HIT	NO_NT_HIT	NO_NT_HIT	NO_NT_HIT	NO_NT_HIT	NO_NT_HIT	NO_NT_HIT	NO_NT_HIT	NO_NT_HIT	NO_NT_HIT	NO_NT_HIT	NO_NT_HIT	NO_NT_HIT	NO_NT_HIT	NO_NT_HIT	NO_NT_HIT	NO_NT_HIT
TRINITY_DN89309_c1_g1_i1_1	1	304	22	11	1	AC	TGTGTGTGTGTGTGTGTGTGTG	NA	1	1	3	83	391	AGTGGAAACAGTCATGGTTTATTAATTTCACTTCTAACTATAAGGACCTTGTGTACATTTCTGTGGACTGTAACTAGAAGGCATGCAATTAGACCAAACATTGTAGGAACATaaaaaGCCATTTATaaaaaGCCACTACATTTTAATTGTGTATCTAAGCGTTAATACATTGCAGTATCACCAAGCAACAAAATTACCTTaaaaaaGTAAACAGACTCTGAGGTGAGAAGCAAACCCTTGAATACAATTCATGTCAAAGTCGTTCtgtgtgtgtgtgtgtgtgtgtgAGGCGGGGTTCATTTCCAGTCAGGGCGCTGTGtttttAAAATCTCAACAGTGTGGTATAACATAGAAAAGGTTGGAAAATACTGTTCATCACAGTCTGcacaca	AGTGGAAACAGTCATGGTTTATT	TGTGTGCAGACTGTGATGAAC	242	83	39	23	429	21	56.749	58.248	6.2	6.7	3.4991	F	434	tttttAAATTATATTTATTAAAACAAAACAGATAATATAGTGGAAACAGTCATGGTTTATTAATTTCACTTCTAACTATAAGGACCTTGTGTACATTTCTGTGGACTGTAACTAGAAGGCATGCAATTAGACCAAACATTGTAGGAACATaaaaaGCCATTTATaaaaaGCCACTACATTTTAATTGTGTATCTAAGCGTTAATACATTGCAGTATCACCAAGCAACAAAATTACCTTaaaaaaGTAAACAGACTCTGAGGTGAGAAGCAAACCCTTGAATACAATTCATGTCAAAGTCGTTCtgtgtgtgtgtgtgtgtgtgtgAGGCGGGGTTCATTTCCAGTCAGGGCGCTGTGtttttAAAATCTCAACAGTGTGGTATAACATAGAAAAGGTTG…	TRINITY_DN89309_c1_g1_i1	1	NO_NT_HIT	NO_NT_HIT	NO_NT_HIT	NO_NT_HIT	NO_NT_HIT	NO_NT_HIT	NO_NT_HIT	NO_NT_HIT	NO_NT_HIT	NO_NT_HIT	NO_NT_HIT	NO_NT_HIT	NO_NT_HIT	NO_NT_HIT	NO_NT_HIT	NO_NT_HIT	NO_NT_HIT
cons_gr1133_10	10	1153	22	11	1	AC	CACACACACACACACACACACA	NO	1	1	8.75	6	301	ttAATGCAGCCATTCGATTCAACACGcacacacacacacacacacacaCGTATAAGATGACAGCCTCTTGCGTTTTGTTTTCACAGGAAATGGCAGTTGacacacGTCAACCGTTTCCTGTaaaaaCAAACTCTTAAGGATGTTTTGCTACATCTGAATAAAGCCTGAATGATTTCACTTCTCCGTAGCGGGGCCTATAGATACCGCAGCGTTCTGTGCTGATCGATTAGGGGTGTGCGATCGATCAATCCCGGTCCTGGAGGGCTACTCCACTCCAGGTTTCACAGGAGACACATGAATG	TTAATGCAGCCATTCGATTC	CATTCATGTGTCTCCTGTGAAA	6	231	1127	20	1427	22	58.723	58.623	6.6	7.3	3.3457	F	1551	TACACAGCAGAGCTgagagaCGCATCAAATCAGATTGAGCGGCGACATTTACaccccaaccccaaccccaACCCACACTCCATTACCAGCCACTCcacacaCTTCCCTGCAGTCAGCCCCAgtgtgtgtGGGTCTTTCAGGGTATGACACTTCTAtttttGCACTAATtatatatatataTTAGTGTCCTTTTAACTTTAAAATTCCCCTGCTATTTTAATATtatatatatatataATTTgagagagaCAGATCACAGGTAATCCCCTCctctctTCATAGTTTTATTCTGTATTAATTTTCAGAGACTCTAGATTCATTCTCTTTGTGCAAACCGTACGGCTCACGTGATCCTGCAGGTCGTACAGCTTACAtttttCCTTTTATTTTtgtgtgtgt…	cons_gr1133	10	NO_NT_HIT	NO_NT_HIT	NO_NT_HIT	NO_NT_HIT	NO_NT_HIT	NO_NT_HIT	NO_NT_HIT	NO_NT_HIT	NO_NT_HIT	NO_NT_HIT	NO_NT_HIT	NO_NT_HIT	NO_NT_HIT	NO_NT_HIT	NO_NT_HIT	NO_NT_HIT	NO_NT_HIT
cons_gr2650_6	6	299	22	11	1	AC	GTGTGTGTGTGTGTGTGTGTGT	GT_299_316	1	1	8	112	333	TTCAACTTTACCTGTGCAGaaaaaaaaaCCCCATCATGATCTTGTTAGGAACAGCTGAGTTTCtttttttGttttttAAAGTGttttttGtttttGTTTCTGTTTTATTTCCAAAGGCAGTTCTGtttttGTCAGACGCAGCTGAAGGGATTGTTGTAActctctCAAACCGTGAATGCgtgtgtgtgtgtgtgtgtgtgtAGAAATGCACTCCTAGTATTGTTCTGTATTTTAATAAAATCAGGTCAACAccccccccccAcccccTCCTCTACAGTCTTTGTATCTTCCCTCGGGCATTggggggTGTCTNTCTGTTTGTGTCGGTGTCAC	TTCAACTTTACCTGTGCAGAAA	GTGACACCGACACAAACAGA	157	112	120	22	452	20	57.63	58.062	7	6.4	2.4316	F	480	NAAAANATGNNNNANttttttNNNAANaaaaaaaaaaaaaaaaaaaaaaaaaNCATATTTATACAAGTAAGATGTAGGACTGTTTTATTGTCTTGCCTCGTCCTGGAATCTGGAAAAGTTTCAACTTTACCTGTGCAGaaaaaaaaaCCCCATCATGATCTTGTTAGGAACAGCTGAGTTTCtttttttGttttttAAAGTGttttttGtttttGTTTCTGTTTTATTTCCAAAGGCAGTTCTGtttttGTCAGACGCAGCTGAAGGGATTGTTGTAActctctCAAACCGTGAATGCgtgtgtgtgtgtgtgtgtgtgtAGAAATGCACTCCTAGTATTGTTCTGTATTTTAATAAAATCAGGTCAACAccccccccccAcccccTCCTCTACAGTCT…	cons_gr2650	6	NO_NT_HIT	NO_NT_HIT	NO_NT_HIT	NO_NT_HIT	NO_NT_HIT	NO_NT_HIT	NO_NT_HIT	NO_NT_HIT	NO_NT_HIT	NO_NT_HIT	NO_NT_HIT	NO_NT_HIT	NO_NT_HIT	NO_NT_HIT	NO_NT_HIT	NO_NT_HIT	NO_NT_HIT
cons_gr2742_15	15	487	22	11	1	AC	ACACACACACACACACACACAC	NO	1	1	4	58	205	GTACCAGAGCTCGcacacacaTCCCATTGGTCCCCAGCCGCACACCAGAACCAATGGGCACAGACAaacaacaacCAATCACAGGGGAGNNANNNANACANACANacacacacacacacacacacacANNCNCANNNNCANNNNCNCNCNCNCANNCNNNAAGTGTTCTCCCTCATGCGGCAGCGGTTCTCTTTGCTCCTGTCCC	GTACCAGAGCTCGCACACAC	GGGACAGGAGCAAAGAGAAC	85	58	382	20	586	20	59.498	58.868	6.4	6.4	6.3664	F	623	TGGCGACGCAGCGCNNNCNNNNNNNNNNNNNCTNNNNNNNNNTANNNNNNNCNNNTNNNNGNNNTCGNNNACNNNNNCNNNNNGNCCNCNNNNNCNNNNNNNNANNNANANACANNNACANNNANNNANNNANNNNNNNNNANNNANNACANNNANACNNNNNCNNANANNCNNNCANNNNNNNANNCNNNNNTNNCNNNNNNNGCNGNANNNNNANNGCNNGNANGGANNACANNACGNNNNCNTANNNNNNNNTNNAANCNNNANNNANTNNNNTNCANNANCANNNNNNNNGNTNGTTNNNCNACCCNNACCNNANCNNNNTTTTGGNNNCNNANNNNNTCNNNNNNNNNCNTNGCNNCNNNCCTTTATGGTAATCGGGTACCAGAGCTCGcacac…	cons_gr2742	15	NO_NT_HIT	NO_NT_HIT	NO_NT_HIT	NO_NT_HIT	NO_NT_HIT	NO_NT_HIT	NO_NT_HIT	NO_NT_HIT	NO_NT_HIT	NO_NT_HIT	NO_NT_HIT	NO_NT_HIT	NO_NT_HIT	NO_NT_HIT	NO_NT_HIT	NO_NT_HIT	NO_NT_HIT
cons_gr274_2	2	43	22	11	1	AC	GTGTGTGTGTGTGTGTGTGTGT	NO	1	1	3	2	351	GACAGTGAGCCAACATGGTATGCgtgtgtgtgtgtgtgtgtgtgtggggggggTCTTACAAGAAATAATGCACAGGAAAATAAGAATCACTAAGTGTCAAACAGGTTTTGGCATCTTAGTTTACAGTTTggggggAATTGGCTCTCCTTCTTGAATTTCAATTCTTTATTTCAGACTGAAAGAGACAATTTTAATATCTGCAAAAGTGTCCCTTGAAAAGGTCACCTCGACAGGTCAGGCGTTAAgggggAATCTCAGTGTTTCTTGGACTCGGCTCTTCTCCCTGGGCATGAAGCGCTATAATGCCAACAGCGTTGCCAGaaaaaaaaGTACAGATGCCAGTAGTAGGCG	GACAGTGAGCCAACATGGTAT	CGCCTACTACTGGCATCTGTA	2	285	20	21	370	21	57.525	58.094	6.8	5.7	2.5692	F	622	TTTTCATCCCAGTTCCGTCGACAGTGAGCCAACATGGTATGCgtgtgtgtgtgtgtgtgtgtgtggggggggTCTTACAAGAAATAATGCACAGGAAAATAAGAATCACTAAGTGTCAAACAGGTTTTGGCATCTTAGTTTACAGTTTggggggAATTGGCTCTCCTTCTTGAATTTCAATTCTTTATTTCAGACTGAAAGAGACAATTTTAATATCTGCAAAAGTGTCCCTTGAAAAGGTCACCTCGACAGGTCAGGCGTTAAgggggAATCTCAGTGTTTCTTGGACTCGGCTCTTCTCCCTGGGCATGAAGCGCTATAATGCCAACAGCGTTGCCAGaaaaaaaaGTACAGATGCCAGTAGTAGGCGTGGTATCCTTGGCGTATCTGCTGCGCTGT…	cons_gr274	2	gi|573877355|ref|XM_006626865.1|	87.58	306	38	0	317	622	690	385	6e-102	381	Eukaryota	Metazoa	Chordata	Craniata	Actinopterygii	Semionotiformes
cons_gr3071_9	9	58	22	11	1	AC	TGTGTGTGTGTGTGTGTGTGTG	NO	1	1	3	2	377	AAACCACATGGAATTGTAGGATAAtgtgtgtgtgtgtgtgtgtgtgAATATTAAATCAGTTTCTGGTTAAAACAAGAATGTAGAACCATTCATAATACTTTGAGACCCAANTATAGTTTAACAATTTGtatataTTTAACTAAAACCCTCATTTTAACACAAGACTTGAACTGTGCAAGTGCCCCTTTGAGGGGCTAAGCTTTCTCTTTGCGCTTCAGTTTAGACGCCTTCTTGGACCCGCCATTCTTGTTCAGCAGCTTCATGACTCGGTCCTTGTGGTCCAGCACCTTCATCATGGCTTCACGGGCCTCTGTGATCTGATCCATCACCAGCTTGCAGCGCTGCATATTACCCTGTATAAGCTCATTGATCCGGTG	AAACCACATGGAATTGTAGGAT	CACCGGATCAATGAGCTTATAC	2	309	34	22	410	22	57.348	58.606	7.8	4.6	1.2579	B	647	TTTTATGCACAGTATTAAAACAAAGCAGACTCTAAACCACATGGAATTGTAGGATAAtgtgtgtgtgtgtgtgtgtgtgAATATTAAATCAGTTTCTGGTTAAAACAAGAATGTAGAACCATTCATAATACTTTGAGACCCAANTATAGTTTAACAATTTGtatataTTTAACTAAAACCCTCATTTTAACACAAGACTTGAACTGTGCAAGTGCCCCTTTGAGGGGCTAAGCTTTCTCTTTGCGCTTCAGTTTAGACGCCTTCTTGGACCCGCCATTCTTGTTCAGCAGCTTCATGACTCGGTCCTTGTGGTCCAGCACCTTCATCATGGCTTCACGGGCCTCTGTGATCTGATCCATCACCAGCTTGCAGCGCTGCATATTACCCTGTATAAGCTCA…	cons_gr3071	9	gi|573899974|ref|XM_006637654.1|	81.9	420	76	0	228	647	3210	2791	2e-113	419	Eukaryota	Metazoa	Chordata	Craniata	Actinopterygii	Semionotiformes
cons_gr323_3	3	64	22	11	1	AC	TGTGTGTGTGTGTGTGTGTGTG	NO	1	1	5	39	256	CACTTTCCACTGAACAGTTTGGCAACCCTGtttttAGttttttATGTGTATTATTTNTNNNtgtgtgtgtgtgtgtgtgtgtgCGTGTACGTGgtgtgtgtACGTGTAtgtgtgTATGCGTGTGCGTTTTAGAGGGGAGGGTGTAATCTTTTGTAGTTCTGTGGAAATTCTACAGCAATTCTGAATACTTTCTTTTGAAGCTTGTCCAGTTTGGTTaaaaaaCAAACATAAGAGAAGAATTGTCAAACCATGGAAA	CACTTTCCACTGAACAGTTTGG	TTTCCATGGTTTGACAATTCTT	39	151	3	22	258	22	59.674	58.467	8.8	7	2.1405	F	678	AACACTTTCCACTGAACAGTTTGGCAACCCTGtttttAGttttttATGTGTATTATTTNTNNNtgtgtgtgtgtgtgtgtgtgtgCGTGTACGTGgtgtgtgtACGTGTAtgtgtgTATGCGTGTGCGTTTTAGAGGGGAGGGTGTAATCTTTTGTAGTTCTGTGGAAATTCTACAGCAATTCTGAATACTTTCTTTTGAAGCTTGTCCAGTTTGGTTaaaaaaCAAACATAAGAGAAGAATTGTCAAACCATGGAAATGTCAGAATTTTaaaaaaaGTACTCATTAAAATGAACCAGAATTaaaaaGGTTTAGAGATTCAGAANAGTCAAACCTACAACTCCTGAATCGTGTCTGTCCCAAGTTTAAAATGGATCCTTCCAGTCATTTCTCCTACATG…	cons_gr323	3	NO_NT_HIT	NO_NT_HIT	NO_NT_HIT	NO_NT_HIT	NO_NT_HIT	NO_NT_HIT	NO_NT_HIT	NO_NT_HIT	NO_NT_HIT	NO_NT_HIT	NO_NT_HIT	NO_NT_HIT	NO_NT_HIT	NO_NT_HIT	NO_NT_HIT	NO_NT_HIT	NO_NT_HIT
cons_gr3267_5	5	301	22	11	1	AC	ACACACACACACACACACACAC	NO	1	1	3.5	10	393	ATTGGGAATTAACTGAATCGAAAGTGATCTCAacacacacacacacacacacacAGTATAACATTGCATATCCAAcccccTGTGGACTANGGTATAGGCNGATATGNTAAAGAGTCGGATTTGCGAACATCTACAGAAAATGACATTTACACATGCATAAATAGGTTAGTGAACaaaaaCAACANNCAAACTGCTTTAAACACAGAGGNATTATTTGCTTTAAAAGTAAGGAAATGTAAACAAGCTTAATTAGGCTACAATACACAGTGTTGCTATGTGGTTTACTATAAGACATCTCCACGCAAAGCTTTaaaaaaaaTACAAAACAAAACGGTAAATTTACAGTAACCTGCANNNGATGGCTTCTTTCTTAACTCTAGAAGTCCCTGCCTC	ATTGGGAATTAACTGAATCGAA	GAGGCAGGGACTTCTAGAGTTA	10	317	269	22	661	22	57.635	56.888	8.7	5.7	1.4778	F	667	ATAACCCATACCCTACAATTAAGATTTTGATGCAATTCTCCTTTTGCTCACATGAATAATTTAGTTTAGAACTATATTGCTTCAGACtttttAAATACTAAGTGGTATAAAACAtttttttttttAAATATCCACTCGTTCTATACAAAGAAATAAGTAACGTTATGTCTTGAAGAAATAAGTTCTTCAATTTAAATGCATAGATTGTGTCTCAAAGTATTCTGTaaaaaTATTCTTCGTTATTAAGCAGCaaaaaaaaaaaaaTCTAATTGGGAATTAACTGAATCGAAAGTGATCTCAacacacacacacacacacacacAGTATAACATTGCATATCCAAcccccTGTGGACTANGGTATAGGCNGATATGNTAAAGAGTCGGATTTGCGAACATC…	cons_gr3267	5	NO_NT_HIT	NO_NT_HIT	NO_NT_HIT	NO_NT_HIT	NO_NT_HIT	NO_NT_HIT	NO_NT_HIT	NO_NT_HIT	NO_NT_HIT	NO_NT_HIT	NO_NT_HIT	NO_NT_HIT	NO_NT_HIT	NO_NT_HIT	NO_NT_HIT	NO_NT_HIT	NO_NT_HIT
cons_gr3664_2	2	488	22	11	1	AC	ACACACACACACACACACACAC	NO	1	1	3	145	422	TTGTTGTCTACTGAACCTGCACACTTTTATAGGTTATATTGGTTTATAAGGCTAAggggggAAAATACAAAGTCATACATACAATGTAATACATAGAGCATCtttttAATTGTTTCTTAATAATGTGTTAATTTATTGtttttGTTTTATTGCATGCATCCTCATTGacacacacacacacacacacacATaaaaaaGCTAAAAGTTAACTCAATTTGGCCCTAAGGTGTCTTAAAACAATGGGATTGAGGACTGCAACAGGAGAGCCTATTACTTTTGACATTATTGCCTGAAAATaaaaaaGTGTAAATTTGCTTTGACAAAATGGCTTGATTtatataTGAAGTACtgtgtgTTTTCtttttACTACAGTATAAAACATTTCACCTAAatatatat…	TTGTTGTCTACTGAACCTGCAC	CTAACGTTTAGTGCTCTCAGCC	145	211	321	22	742	22	57.941	58.363	8.2	9.7	0.4226	F	809	CCACTGAAAAGTCTCTATTTCATGTCAATGTCATTACAGATACACAGACAGCAACATTACCTGAAATGGTGAATACAAAATGCTAGTAAAAGCTAGTAAAATATCTTTAGTAACTATCATAAATGCAAATTGATACAGGTTAAAAGTGACATTGGAAAATGTAAGACCTGTGTTATTGTTTCAtgttttgttttgtttTTTAGCACAAGAACAGTACAGACATGCATAACGGAGGACAGTCTGCAAACAAAGTGTAATTTGTTTAAATTATTTTGTAAAATGAAATGCTAAGACCAAAAGACTGGAAACAGCgtgtgtTATTGTTGTCTACTGAACCTGCACACTTTTATAGGTTATATTGGTTTATAAGGCTAAggggggAAAATACAAAGTCATACA…	cons_gr3664	2	NO_NT_HIT	NO_NT_HIT	NO_NT_HIT	NO_NT_HIT	NO_NT_HIT	NO_NT_HIT	NO_NT_HIT	NO_NT_HIT	NO_NT_HIT	NO_NT_HIT	NO_NT_HIT	NO_NT_HIT	NO_NT_HIT	NO_NT_HIT	NO_NT_HIT	NO_NT_HIT	NO_NT_HIT
cons_gr3795_11	11	574	22	11	1	AC	TGTGTGTGTGTGTGTGTGTGTG	NO	1	1	3.5	56	185	TAGCTAACCAGACAAGGGAGACGTGAGCAATGGTGGTGTCTTGCAGGGGTACTTTGTGTtgtgtgTACAGTGTGCTGCTCCGGTACtgtgtgtgtgtgtgtgtgtgtgTCGCAGGGAAGATCGACATGGTGAAGTCCAAGTGGGGTCTGGCCCTGGCGGCGGTGGTGACAGTCCTGAGctctctG	TAGCTAACCAGACAAGGGAGAC	CAGAGAGCTCAGGACTGTCAC	64	56	488	22	672	21	57.635	57.726	6.1	6.1	1.6393	F	1191	ccctcaccctcaccctcaccctcaccctcaccctcaCCCTCGCACACCCTCAGACACGTACACCTTcacacacaTACTGTACAGCATCTTCTTCACGTACATGCACTTCTAAACTCATGGGTATTCCTCACCcacacaCTCACCCACACGCACCCTCAGAAATACGCACCTTCACGCTTACCTACACCTTCCTCTTCAAGTATGTGTACTTCTCAACACGTGCTTATCCTTCACTTTGacacacCAATATCCCCTTTGCTTTCATCCTGTATATTCAGTTCAGTTTTGAAGAATATTCAACAAATAAAACGCACGCATTGCACAAATTACTAAACTAGCATGTTGTACCATATAGTACATCTTGCTTGTAGATAAACTAGGAGGGTCCCTTAATAAAAG…	cons_gr3795	11	gi|669283815|ref|XM_008636321.1|	85.59	479	69	0	599	1077	950	1428	3e-154	556	Eukaryota	Metazoa	Chordata	Craniata	Aves	Passeriformes
cons_gr3901_2	2	100	22	11	1	AC	TGTGTGTGTGTGTGTGTGTGTG	NO	1	1	2	66	204	AAGGTCTTAGACACCTGAGCACGTGCTTaaaaaaaGAAATACCATACACTTAATGTGTTTAGGAacacacCAACTGGTTGNGNNNGTNtgtgtgtgtgtgtgtgtgtgtgTTGCATCATTTTAGGTGATCCATTACCCACAGAAGCATGTTCTATTGATATTAGATATGACAGGGTTTAGCTTTCAGTGAGGTGATACACAAGG	AAGGTCTTAGACACCTGAGCAC	CCTTGTGTATCACCTCACTGAA	66	72	12	22	215	22	57.605	57.731	7.9	7	0.6645	F	721	ATTTCAGGGTGAAGGTCTTAGACACCTGAGCACGTGCTTaaaaaaaGAAATACCATACACTTAATGTGTTTAGGAacacacCAACTGGTTGNGNNNGTNtgtgtgtgtgtgtgtgtgtgtgTTGCATCATTTTAGGTGATCCATTACCCACAGAAGCATGTTCTATTGATATTAGATATGACAGGGTTTAGCTTTCAGTGAGGTGATACACAAGGAAGGGGCGCTGCACTTTCAGCTCGTAGAAAGTTGTGATGGATACGATCCAGCACTAAAGATANACTGTTCAGANGAACCAGTATCAGGTGTGATtatataATTAGTCTTTAAGGTGCTGAATGGATGTGTTTAAAATACAAGATATAACCAAATGTAATCTCGTTCCATGATGTCAATAATATG…	cons_gr3901	2	NO_NT_HIT	NO_NT_HIT	NO_NT_HIT	NO_NT_HIT	NO_NT_HIT	NO_NT_HIT	NO_NT_HIT	NO_NT_HIT	NO_NT_HIT	NO_NT_HIT	NO_NT_HIT	NO_NT_HIT	NO_NT_HIT	NO_NT_HIT	NO_NT_HIT	NO_NT_HIT	NO_NT_HIT
cons_gr43_2	2	576	22	11	1	AC	GTGTGTGTGTGTGTGTGTGTGT	GT_576_597	1	1	3	33	223	ATCAGCTCACACTAAGTATCGGTACAGAAATGATGTTTCATGTGAGaaaaaaaGTGATTTTAAAACATCCTTCAGTCCAGGGCAACGTGCTTAAGATTTACAACCACTGTCCAACCTTGCTTGATTGGACAGGGAAAGTTAGCCTCGgtgtgtgtgtgtgtgtgtgtgtNNNGATTTGTAttttttATTGTATTCAATACTTCATTAAGCTGGTTGAGCTTTG	ATCAGCTCACACTAAGTATCGG	CAAAGCTCAACCAGCTTAATG	125	33	429	22	651	21	56.178	57.733	9.8	6.2	3.0884	F	682	tattattatTAATATACTTTGAATGCTGGATTTCAGCTGTCCTATTTGTATTTGTGCTGTGACTGGTtgtgtgtgtgGGATTGGAGTGTTGtttttCACTGTGCTTTGTTGTTAACTCTGTTCAGCTGTTTCTCTTTGTTACTTTGACAGGCTTGTTGATTCAGCGTTGCTGTTTaaaaaCCCTTCGCTGCcacacaGTGTGAATTTGCTACCtgtgtgAGTTCACTGCTATGTGACCACAGGCCCTGTTCACTATTCctctctTTATAAGAGATAGGTATGTAACCCTTTTAAGGTGTGGTGATGAAATGTTTGATTCATTCCAGCGCgagagagagaAGCAGGACTCTTGTTGCACAGCAGTTTGAACCATTTCAGGtttttCTATGAACTTAATTC…	cons_gr43	2	NO_NT_HIT	NO_NT_HIT	NO_NT_HIT	NO_NT_HIT	NO_NT_HIT	NO_NT_HIT	NO_NT_HIT	NO_NT_HIT	NO_NT_HIT	NO_NT_HIT	NO_NT_HIT	NO_NT_HIT	NO_NT_HIT	NO_NT_HIT	NO_NT_HIT	NO_NT_HIT	NO_NT_HIT
cons_gr4608_4	4	97	22	11	1	AC	TGTGTGTGTGTGTGTGTGTGTG	NO	1	1	4	5	399	GAGCTGAACTGGAGAGGAGTTAAACTTtgtgtgtgtgtgtgtgtgtgtgNGTNTNTNCNCNGANTNNNNNANTCNGNGNANANACNCANANNCACNCANNCNNNNANNNAGNNTNNCNNNTNTNNNNNTNAGNNNCNCTNANNNGGNNTNGNTNNNNNNNNNNTNTANACANNANNTNNNTNCNGNTNNNNCCNNNNNANCNGNNGNNNNNNGNCNGTNNNNNNNGTTNNNANANNAANGNTNGGNGNNNAGNNNANGNNGTNTAANNNNNNATCNATGCNNNNNNNNNTGNTNCTNNNNTTNNGNNNAGNNNNAGNTCNNNANNTGTNTTGNCTNGTNTNCANNNNNNTGANNNCAGNNCTATATNAAGTGGCTAGCTTTCCTTCCTGTGTCACATTT	GAGCTGAACTGGAGAGGAGTTA	AAATGTGACACAGGAAGGAAAG	5	328	70	22	468	22	57.817	58.227	5.7	7	0.4098	A	578	GCACAGACGAGCGcccccTGATGgcagcagcaGTATCAAACTCATGTCTAGAGGAGCCAGCCCCACTGAGAGCTGAACTGGAGAGGAGTTAAACTTtgtgtgtgtgtgtgtgtgtgtgNGTNTNTNCNCNGANTNNNNNANTCNGNGNANANACNCANANNCACNCANNCNNNNANNNAGNNTNNCNNNTNTNNNNNTNAGNNNCNCTNANNNGGNNTNGNTNNNNNNNNNNTNTANACANNANNTNNNTNCNGNTNNNNCCNNNNNANCNGNNGNNNNNNGNCNGTNNNNNNNGTTNNNANANNAANGNTNGGNGNNNAGNNNANGNNGTNTAANNNNNNATCNATGCNNNNNNNNNTGNTNCTNNNNTTNNGNNNAGNNNNAGNTCNNNANNTGTNT…	cons_gr4608	4	NO_NT_HIT	NO_NT_HIT	NO_NT_HIT	NO_NT_HIT	NO_NT_HIT	NO_NT_HIT	NO_NT_HIT	NO_NT_HIT	NO_NT_HIT	NO_NT_HIT	NO_NT_HIT	NO_NT_HIT	NO_NT_HIT	NO_NT_HIT	NO_NT_HIT	NO_NT_HIT	NO_NT_HIT
cons_gr4615_2	2	326	22	11	1	AC	GTGTGTGTGTGTGTGTGTGTGT	NO	1	1	4	89	280	CTTTCCAGAATTTCAAAGTTGCATTAAGGAATGTTTTCATTTCAATCCTCCTTTTATGTAGAAAATCTGATTTTGAGCTGGTGAGTTAACTTGTGGTTCAAAGAACAGTTCtgtgtgACTGTATCATCATTGTGCGTGTGCGTGTGCgtgtgtgtgtgtgtgtgtgtgtTCCATGCCGCCTAGCATCCTTCGGcccccACATGGACTGGGTAAGTGGTCTAGACAGTAAAAGCTGCTTTGTATATCCTTGCAAGGCTAGTGGTTAAGAAGATGATCCAGG	CTTTCCAGAATTTCAAAGTTGC	CCTGGATCATCTTCTTAACCAC	125	89	179	22	458	22	58.052	57.668	8.2	7.6	0.3833	F	546	TGAATACCAGAAACAGAGACAGCTCTGTATAATTCATTTCCAGGTGACGACAGATCCTTTAATTGTGGAAATAGCCCTGCAGAATCTGGAGCCATGtttttAAGACCtttttAGAAGACAAACTCTTTCTTGCAGGCGTTATTCAAATTACAACATTCATGTTTACAGCACATAACATCTTTCCAGAATTTCAAAGTTGCATTAAGGAATGTTTTCATTTCAATCCTCCTTTTATGTAGAAAATCTGATTTTGAGCTGGTGAGTTAACTTGTGGTTCAAAGAACAGTTCtgtgtgACTGTATCATCATTGTGCGTGTGCGTGTGCgtgtgtgtgtgtgtgtgtgtgtTCCATGCCGCCTAGCATCCTTCGGcccccACATGGACTGGGTAAGTGGTCTA…	cons_gr4615	2	NO_NT_HIT	NO_NT_HIT	NO_NT_HIT	NO_NT_HIT	NO_NT_HIT	NO_NT_HIT	NO_NT_HIT	NO_NT_HIT	NO_NT_HIT	NO_NT_HIT	NO_NT_HIT	NO_NT_HIT	NO_NT_HIT	NO_NT_HIT	NO_NT_HIT	NO_NT_HIT	NO_NT_HIT
cons_gr4666_2	2	533	22	11	1	AC	TGTGTGTGTGTGTGTGTGTGTG	TG_533_554	1	1	2	43	171	GCCAGTGAAGTGTGAGTTTGTATGTTGCCATGGCTTTAAAACCTCCAGTCCTAATACAAGAGATACGACAGCGTTgagagaAACtgtgtgtgtgtgtgtgtgtgtgNNGACTCGGGCTGTCTCAGTACTACACCTGCAGCAAGGTTTCTCAAAGACTTCAGTTCCAGctct	GCCAGTGAAGTGTGAGTTTGTA	AGAGCTGGAACTGAAGTCTTTG	62	43	449	22	619	22	57.941	57.873	6	7.3	0.1869	F	657	GCCAAAATGaaaaaGAAATGAATAAATATtaaataaataaaTATCGAAATACATAACTATAAAAGACACTTGTTTATTTCGATNNNNNTGTTNTNACTNNTGNNNNNNNNTATTTCAACatttatttatttTGATTTGACTATTAATTTTAATTTTGGCATAAAATATCTTCCATAAAAGGATGTTTGCTAATACAACAGAAGGAGAACTAACGAGGAAAGGGGAAATCttttttttttttNNCATCCCAGCAGAGGAGTACAGACCTAAATAAATCTACCAATaacaaacaaacaAATTGACATACAAGAGTAACAACACCCTCCACATCCTGAACGACGGACAGGATTGGTGTTTGTCCCAAACTAGAGCCTAATCGCTGGGATGTagagagCATCG…	cons_gr4666	2	NO_NT_HIT	NO_NT_HIT	NO_NT_HIT	NO_NT_HIT	NO_NT_HIT	NO_NT_HIT	NO_NT_HIT	NO_NT_HIT	NO_NT_HIT	NO_NT_HIT	NO_NT_HIT	NO_NT_HIT	NO_NT_HIT	NO_NT_HIT	NO_NT_HIT	NO_NT_HIT	NO_NT_HIT
cons_gr4768_2	2	374	22	11	1	AC	ACACACACACACACACACACAC	NO	1	1	10	7	134	CAGATTAGTGAAGCCTCTGACAGTGTTAGTGATAGAAAGGTTAGAACCCAGGCCAGGACCACCATGAATTCAACAACCACCCTGTacacacacacacacacacacacANACACNCACCACCCTGTACAAATCCC	CAGATTAGTGAAGCCTCTGACA	GGGATTTGTACAGGGTGGTG	63	7	289	22	422	20	57.237	60.088	6.7	8.2	4.8515	A	431	CGCCATTATTTTCTGtttttGttttttGCGTAACTTTAAAATATTTTGCATAACCTaaaaaTATCAGGTCCAGGGCAGCCAGTTNTGNACCTANGCAAGACAGGTTTGTAAATTGAGGTTCCTGACTTCAGTTTACCGCTGCCTCCATGGCTGTGCGCAGCTGATAAGATCCAGCTTCACCAGGGCATCCTGCGACACTCAACAGAAAGGGGATGTTGCAGTTTATAAGTGGGCCCATTGTAAAGCAACTCCCTGTTGTTTAGTCAATTAAGCAGAGCTGCCCCTGGACAGATTAGTGAAGCCTCTGACAGTGTTAGTGATAGAAAGGTTAGAACCCAGGCCAGGACCACCATGAATTCAACAACCACCCTGTacacacacacacacacacacacANAC…	cons_gr4768	2	NO_NT_HIT	NO_NT_HIT	NO_NT_HIT	NO_NT_HIT	NO_NT_HIT	NO_NT_HIT	NO_NT_HIT	NO_NT_HIT	NO_NT_HIT	NO_NT_HIT	NO_NT_HIT	NO_NT_HIT	NO_NT_HIT	NO_NT_HIT	NO_NT_HIT	NO_NT_HIT	NO_NT_HIT
cons_gr4872_2	2	210	22	11	1	AC	CACACACACACACACACACACA	NO	1	1	3	66	268	TACACCACTGATTGACAGCAAGATGGCAAGTGaaaaaTTATTTTAACAGGAGAGTAACAGTTTTATCATTATTGTGATTTCTGATTTTGATTGGTCGTTAAGGAGTTAATTTAATGAGGGGTGAGGTGCAAAGCCCACAGACTCGTTCACTGTCACACGcacacacacacacacacacacaGGGTCTGCCAGGGTCCAAACACCGTCCTCCAACACCATTCAGAGAAGACTAAGTATCTTTTCTCTGGTTCCAGATCCCTTCATTGAC	TACACCACTGATTGACAGCAAG	GTCAATGAAGGGATCTGGAAC	137	66	51	22	318	21	58.851	58.434	8.5	7.9	2.2852	F	318	gggggCAGGAGTTCCCAGTGTCCAATCCCAAACCTCCGGCTTGCTCTGGCTACACCACTGATTGACAGCAAGATGGCAAGTGaaaaaTTATTTTAACAGGAGAGTAACAGTTTTATCATTATTGTGATTTCTGATTTTGATTGGTCGTTAAGGAGTTAATTTAATGAGGGGTGAGGTGCAAAGCCCACAGACTCGTTCACTGTCACACGcacacacacacacacacacacaGGGTCTGCCAGGGTCCAAACACCGTCCTCCAACACCATTCAGAGAAGACTAAGTATCTTTTCTCTGGTTCCAGATCCCTTCATTGAC	cons_gr4872	2	NO_NT_HIT	NO_NT_HIT	NO_NT_HIT	NO_NT_HIT	NO_NT_HIT	NO_NT_HIT	NO_NT_HIT	NO_NT_HIT	NO_NT_HIT	NO_NT_HIT	NO_NT_HIT	NO_NT_HIT	NO_NT_HIT	NO_NT_HIT	NO_NT_HIT	NO_NT_HIT	NO_NT_HIT
cons_gr4958_3	3	65	22	11	1	AC	GTGTGTGTGTGTGTGTGTGTGT	NO	1	1	2	35	443	GAGCTTCTCGAGTCGATTGTATTTCCCTTGCATTCGTGCACGCTACGCACTGACCAGgtgtgtgtgtgtgtgtgtgtgtGACcgcgcgGTTAGGGTAGGCACGATTGCATAGCTGccccccGGTGCTTCAGTACCGCAGCACATGCATAACCTTTGGTACTTCAGTATCTTCGTGCGCAAGGTGCTCATTGCATACAGCACCCGGTACCCAGCGCTACAGAGTCAGTGCAGACACAGTGCTGCATGGGACATGATACACATAGTGCTCTCGGTACTCGGTGCTCGGTGCCTACTGCTACAGCGCTGGTGCACGAACGCACGGTGcacacaGTGCTTGGCCACTGCTACGGAGCTAGCGCAAGAGCGCACTTTGCTGCACGTAGTGCTACGGTACTCAGT…	GAGCTTCTCGAGTCGATTGTAT	CGTCCATATAGGTCGTGAGAAC	35	342	8	22	450	22	57.721	58.604	5.6	6.4	0.8833	F	678	TAGAAAGGAGCTTCTCGAGTCGATTGTATTTCCCTTGCATTCGTGCACGCTACGCACTGACCAGgtgtgtgtgtgtgtgtgtgtgtGACcgcgcgGTTAGGGTAGGCACGATTGCATAGCTGccccccGGTGCTTCAGTACCGCAGCACATGCATAACCTTTGGTACTTCAGTATCTTCGTGCGCAAGGTGCTCATTGCATACAGCACCCGGTACCCAGCGCTACAGAGTCAGTGCAGACACAGTGCTGCATGGGACATGATACACATAGTGCTCTCGGTACTCGGTGCTCGGTGCCTACTGCTACAGCGCTGGTGCACGAACGCACGGTGcacacaGTGCTTGGCCACTGCTACGGAGCTAGCGCAAGAGCGCACTTTGCTGCACGTAGTGCTACGGT…	cons_gr4958	3	NO_NT_HIT	NO_NT_HIT	NO_NT_HIT	NO_NT_HIT	NO_NT_HIT	NO_NT_HIT	NO_NT_HIT	NO_NT_HIT	NO_NT_HIT	NO_NT_HIT	NO_NT_HIT	NO_NT_HIT	NO_NT_HIT	NO_NT_HIT	NO_NT_HIT	NO_NT_HIT	NO_NT_HIT
cons_gr5275_3	3	586	22	11	1	AC	CACACACACACACACACACACA	NO	1	1	5	4	130	CTGCAATGTTAAAGTGTGCATTTAATTGAAAGTGTAGCTAATACTATGCATGTACAGTTACAGTGTATGAACGCGTTTTCAAAGcacacacacacacacacacacaTATATGCTTGCTGCATTACACATT	CTGCAATGTTAAAGTGTGCATT	AATGTGTAATGCAGCAAGCA	62	4	502	22	631	20	57.917	57.947	8.4	8.5	2.1361	A	653	GAGGCACAAGACCTCTTGTAAGGGAGCTTTTAAAATGACAAGTTGCAGTCTTATTACTGTTAGGTCCAGTTTACTACAACAAATATGTTACTGTAGGAGaaaaaaCATTAGTTCAGTACATGACCTAATAAAAGAAATGGACGAAGCCTGTTTTAACATTAGTTTAGTTTGTGCAAAGCTTAAAGTAGAAATACTGGAATGTACCTGGATAGGTTGTTTCAGTTGATAATTGTtatataAAAACAGCCATCTGTGTACCAGGGTATAGTTCAACTATAatatatGCTGCTTTTAATTTAGTGACGTTTTGTGTTGGTTGATCTGAGTTCAGTAGAATGAAAGATGCTAAACTACAtttttACTGTAATTTCTGCTTGCCAATATAATTTACTTATAATT…	cons_gr5275	3	NO_NT_HIT	NO_NT_HIT	NO_NT_HIT	NO_NT_HIT	NO_NT_HIT	NO_NT_HIT	NO_NT_HIT	NO_NT_HIT	NO_NT_HIT	NO_NT_HIT	NO_NT_HIT	NO_NT_HIT	NO_NT_HIT	NO_NT_HIT	NO_NT_HIT	NO_NT_HIT	NO_NT_HIT
cons_gr5279_3	3	300	22	11	1	AC	TGTGTGTGTGTGTGTGTGTGTG	TG_300_321	1	1	4	165	423	CCAGCAAAGGTTTCTAGAACTGGAAAATAATTGTACTACTGAAACAAATGTTATCTGTGAAAATCTAGCAATGGAAAATGTGAACCGGGCAAACCCAAACATCTACTAGAATACTGGGTGTGCTCCTTTCCAAGCTGGTTGGACTGCAGGGGCCCAGTTTCCAGTGCCTTTACCAATCGGGGAACAAtgtgtgtgtgtgtgtgtgtgtgTTCACCTGCTTTGACTGGAAGTTGAATTGCCtttttGTAtttttttttGAGTTTGTAAATATTTGGAAATGCTATACATGCTGTGTAAAGAGCCtatttatttattGGTTTGGAAAGCGCTAGATCTGtttttATAGAGCTCCTGTAAGGAggggggTAGAGAATACATATGTTAGCATTTAACAACTAA…	CCAGCAAAGGTTTCTAGAACTG	ACTTCCAAAGTGTTTGTGCTTG	165	192	113	22	535	22	58.2	59.328	6.7	8.5	1.5282	F	622	CTGGTGGATCTTGGTAGGTTGTGTAGTAGGTGGTCAAAGGAGAAGCTGATGGAGCTCAGCAGaataataataataatGTGTTGCTTTGTAAAATGTGACCGGGGCAGAAATCCCAGCAAAGGTTTCTAGAACTGGAAAATAATTGTACTACTGAAACAAATGTTATCTGTGAAAATCTAGCAATGGAAAATGTGAACCGGGCAAACCCAAACATCTACTAGAATACTGGGTGTGCTCCTTTCCAAGCTGGTTGGACTGCAGGGGCCCAGTTTCCAGTGCCTTTACCAATCGGGGAACAAtgtgtgtgtgtgtgtgtgtgtgTTCACCTGCTTTGACTGGAAGTTGAATTGCCtttttGTAtttttttttGAGTTTGTAAATATTTGGAAATGCTATACA…	cons_gr5279	3	NO_NT_HIT	NO_NT_HIT	NO_NT_HIT	NO_NT_HIT	NO_NT_HIT	NO_NT_HIT	NO_NT_HIT	NO_NT_HIT	NO_NT_HIT	NO_NT_HIT	NO_NT_HIT	NO_NT_HIT	NO_NT_HIT	NO_NT_HIT	NO_NT_HIT	NO_NT_HIT	NO_NT_HIT
cons_gr5573_4	4	218	22	11	1	AC	TGTGTGTGTGTGTGTGTGTGTG	NO	1	1	2	15	132	TGCGTCCTATATGTTACCAGTGCTGACCCCTCTAGGCGTTCCtgtgtgTTGCTGATTTCTCAAGATGTTGTTTtgtgtgtgtgtgtgtgtgtgtgCAATGAGTAAAAGGACGACTGTTGTACCTGATTGTTC	TGCGTCCTATATGTTACCAGTG	GAACAATCAGGTACAACAGTCG	51	15	145	22	276	22	57.746	57.266	6.7	8.1	0.9877	B	397	TCTCTGCCAAGGATGACAAGATCCTGTGCAACAAGTGCAGCTCCCGGGAGGACTCTTCCCGCTGCCACGGCTGCTACAAACCTGTTCTGCCAGGTACCANGCATGCAAGAGCACCCACGTGTCAAGTGCTGGCGCCTGCTATTGTGCGTCCTATATGTTACCAGTGCTGACCCCTCTAGGCGTTCCtgtgtgTTGCTGATTTCTCAAGATGTTGTTTtgtgtgtgtgtgtgtgtgtgtgCAATGAGTAAAAGGACGACTGTTGTACCTGATTGTTCAGAAAACGTTACTAACTAACCAATGTaaaaaCACATGGTCTGTGCAGGAACTCAGAGTGTGGCGTACAAGGGCAACACCTGGCATGAGGAATGCTTCACCTGCTTCCAGTGCAAGCTGCCC	cons_gr5573	4	gi|573911403|ref|XM_006643357.1|	92.05	88	7	0	7	94	293	380	1e-25	127	Eukaryota	Metazoa	Chordata	Craniata	Actinopterygii	Semionotiformes
cons_gr5663_2	2	466	22	11	1	AC	CACACACACACACACACACACA	NO	1	1	3	42	420	GTTCCACATGCACCACAAGTTCGCCGTGGTGGATAAGAAGCTCCTGATCACAGGctctctGAACTGGACGCACCAGGCGGTGCAGGGAAACAAGGAGAACGTCCTGGTCACCGAGGACAGCGGCTTCGTCAGGCCCTTCCNGCAGGAGTTCGAGAANCTCTGGGAGGCCAACGACCCAGCCAGATCACCCTCGCTGTCTGACTTCATANTGCTGTAGTGAGGAGNCGTAGTTATGAGACCGCNNTGTTTGTGTAACNAGGAGGAAAGTGCTGGTGGAATGGCAGCCCATTAAAGCCACTGAGGTACTGTATTAACCATAACTACTGTACATGCATTcacacacacacacacacacacaCTCAACAGGTCCTCTTCACAGACTGTTTTATGAATACACTA…	GTTCCACATGCACCACAAGTT	ATTCGTGGAGCACCCTCTAT	315	42	130	21	549	20	60.87	58.622	6.7	5.6	6.4915	B	553	GCTGGAGCTGCATCGCCAGCGCGGGGTCTCTGTGCGCGTGGTCACCGACAAGGACTACATGATGATCAGCAGCTCCCAGAGCGGAgcgcgcCGCAAGGCAGGGATCTCGGTGCGGCACGAGCTGGGCGGGTTCCACATGCACCACAAGTTCGCCGTGGTGGATAAGAAGCTCCTGATCACAGGctctctGAACTGGACGCACCAGGCGGTGCAGGGAAACAAGGAGAACGTCCTGGTCACCGAGGACAGCGGCTTCGTCAGGCCCTTCCNGCAGGAGTTCGAGAANCTCTGGGAGGCCAACGACCCAGCCAGATCACCCTCGCTGTCTGACTTCATANTGCTGTAGTGAGGAGNCGTAGTTATGAGACCGCNNTGTTTGTGTAACNAGGAGGAAAGTGC…	cons_gr5663	2	gi|573887831|ref|XM_006631625.1|	81	279	53	0	32	310	352	630	3e-67	266	Eukaryota	Metazoa	Chordata	Craniata	Actinopterygii	Semionotiformes
cons_gr5727_5	5	50	22	11	1	AC	TGTGTGTGTGTGTGTGTGTGTG	TG_50_71	1	1	2	26	154	TGGAGAAACCAAAGATTTAAGTATTTTAtgtgtgAGGAAACNCTCTTTNtgtgtgtgtgtgtgtgtgtgtgNNCAGGGTTGACTTTTGTTTAAAATGTCCATTTTGGAAAGTCTTTAAGAGAAGTGAAGGTTTTGTTTGAGGTGAATACACTGC	TGGAGAAACCAAAGATTTAAGTA	GCAGTGTATTCACCTCAAACAA	26	61	1	23	154	22	55.037	57.812	5.7	7	4.1504	B	223	TGGAGAAACCAAAGATTTAAGTATTTTAtgtgtgAGGAAACNCTCTTTNtgtgtgtgtgtgtgtgtgtgtgNNCAGGGTTGACTTTTGTTTAAAATGTCCATTTTGGAAAGTCTTTAAGAGAAGTGAAGGTTTTGTTTGAGGTGAATACACTGCAGTTTATTGTTACAATAAtttttGCCTGAAACTATTGTTGGCGTTATGGAAACTAAGAATGTGGCACCG	cons_gr5727	5	NO_NT_HIT	NO_NT_HIT	NO_NT_HIT	NO_NT_HIT	NO_NT_HIT	NO_NT_HIT	NO_NT_HIT	NO_NT_HIT	NO_NT_HIT	NO_NT_HIT	NO_NT_HIT	NO_NT_HIT	NO_NT_HIT	NO_NT_HIT	NO_NT_HIT	NO_NT_HIT	NO_NT_HIT
cons_gr5861_4	4	549	22	11	1	AC	CACACACACACACACACACACA	NO	1	1	2.75	52	226	CAACGAAACAGACAACTCAAAGCTTCAACCACTTTGCCAAAAGCGTAGCCAGAGAAATAGAACACAGTGGAATGCAACCCCATTAGAACGTTAGTAGCTACAGAAAGCCCTGTAGAGTTCTATGATAAACcacacacacacacacacacacaGANAACAGTGTAAAATGACCAATTGAGATACATGGGGATCAGGCCAGGAGGAATGAGGCTTGTTCAACTGAATT	CAACGAAACAGACAACTCAAAG	AATTCAGTTGAACAAGCCTCAT	108	52	419	22	644	22	57.602	57.866	7.3	6.6	0.5318	A	690	GNNNANNNNANNCNNNNNANNNNNNNNNNAGCNNCNNNNANNNNNNTANANNNNTNNGATNNNNCACAAATGCACACTATACTGTATacacacacAAACAATCTATGCTTAAAATCGCTTCTGTTTCTAAACAGAATaaaaaaTACtttttGCCCAACACCTTTGAGTCCTTACTGATACCTGCAACTTATTTTACTCATCTTGAAAACTTCATCCCCTTGATCTTCCCAGCTAATGGGTCTGACCCATCGAATCAGTGTTTCACACCCAGTTTACAGCGAGATCTCCACAGAGCCTCTCctctctGGTTCAGTGTTTAACACTAGCGGCTTGATCACTCCCTcacacacacaGACTGCCTGACATACGACACCTTCACAAAAcccccTCAGCACTTAC…	cons_gr5861	4	NO_NT_HIT	NO_NT_HIT	NO_NT_HIT	NO_NT_HIT	NO_NT_HIT	NO_NT_HIT	NO_NT_HIT	NO_NT_HIT	NO_NT_HIT	NO_NT_HIT	NO_NT_HIT	NO_NT_HIT	NO_NT_HIT	NO_NT_HIT	NO_NT_HIT	NO_NT_HIT	NO_NT_HIT
cons_gr5862_3	3	301	22	11	1	AC	ACACACACACACACACACACAC	AC_301_322	1	1	2	6	145	AAATGTGATTCAGAAAGGCTTCTTGAACACCCGAGTACAGAATAACCCAACATGTTCCAGGGTAATCTGTATACATTTTAAAAGGGTGTGCGTGTacacacacacacacacacacacGTTAGATCATAGGTTAACGGTACTGCCT	AAATGTGATTCAGAAAGGCTTC	AGGCAGTACCGTTAACCTATGA	73	6	206	22	350	22	57.491	57.853	8.2	5.9	0.6557	A	622	CAGCCACAGCTTACAGATTCAATACAAATTCCACTGTTATNNANNTNNNAGGGTNATCTATATCAAAATAATCTACACATAAAGCTGTAAAATACAAATTAATAGATTAAACaaaaaaCaaaaaaaGCATACAAATTAGGAAAAGCAAATACAGTGTACTAGTTACAATACAGGGCTCTGTGTAAAATAAATGAAATTAGGACATAAATGTGATTCAGAAAGGCTTCTTGAACACCCGAGTACAGAATAACCCAACATGTTCCAGGGTAATCTGTATACATTTTAAAAGGGTGTGCGTGTacacacacacacacacacacacGTTAGATCATAGGTTAACGGTACTGCCTTTACCGCACAACTCTTGTAGGAATAAAAGTAATGTTTCCAAATCTGTTA…	cons_gr5862	3	NO_NT_HIT	NO_NT_HIT	NO_NT_HIT	NO_NT_HIT	NO_NT_HIT	NO_NT_HIT	NO_NT_HIT	NO_NT_HIT	NO_NT_HIT	NO_NT_HIT	NO_NT_HIT	NO_NT_HIT	NO_NT_HIT	NO_NT_HIT	NO_NT_HIT	NO_NT_HIT	NO_NT_HIT
cons_gr5895_3	3	102	22	11	1	AC	TGTGTGTGTGTGTGTGTGTGTG	NO	1	1	4	2	207	TCAGTCAGCTAAACTGAAAGTGTCTAtgtgtgtgtgtgtgtgtgtgtgTACAGTATTTGTAAAATCTGGAACTACTGTTTATCTATTCCATCAATTCtttttttGTATGGTTTTGGTGGTCCCCGtttttGCaaaaaCATCAGACAAAATGTCTACAAAATGACTAGTGTTGTCAAAAGTCTAGATTATTACAAAGCGGTTACATGc	TCAGTCAGCTAAACTGAAAGTGTC	GCATGTAACCGCTTTGTAATAA	2	137	76	24	282	22	57.884	57.047	6.1	6.2	3.0687	F	622	ATACAGTATGTCTATAAATCCATATTTAGACATATACAGCATGTATACATGCATATTTAGACAGGATACAGTATGTCAGTCAGCTAAACTGAAAGTGTCTAtgtgtgtgtgtgtgtgtgtgtgTACAGTATTTGTAAAATCTGGAACTACTGTTTATCTATTCCATCAATTCtttttttGTATGGTTTTGGTGGTCCCCGtttttGCaaaaaCATCAGACAAAATGTCTACAAAATGACTAGTGTTGTCAAAAGTCTAGATTATTACAAAGCGGTTACATGcacacaCTTTGGGAATCATCCCTGCACGTGTAGTCTGTGTATTAGCTCCTAGCTTGAGCTTTTGGACCATGTTTCTGGAGTCTACATGTATTATTTCGAttttttCTTGACTGTGTCT…	cons_gr5895	3	gi|573875503|ref|XM_006626006.1|	80.6	134	26	0	489	622	476	343	7e-25	125	Eukaryota	Metazoa	Chordata	Craniata	Actinopterygii	Semionotiformes
cons_gr6057_4	4	507	22	11	1	AC	CACACACACACACACACACACA	NO	1	1	17.5	27	218	ACAGTCCAGTCAGCTTCTGtttttcccccTTAAACGCTCCCTGCtttttGCAGCGCAGTGTCTGTCTGTGCTCAGGCTGaaaaaGGACACTTTCCCGCAGCTTGCCTGCCGGCAGGCGCTTCCTTCGCTGCAATTGTGCTGTCTGCGcacacacacacacacacacacaCCGTAACGCAGGGCTGGTGAGGGAACGTGTTCTGCATGTGATAATCAAA	ACAGTCCAGTCAGCTTCTGTTT	TTTGATTATCACATGCAGAACA	125	27	360	22	577	22	58.12	56.77	7	6.7	1.3504	F	612	TAGCGGTGGCTCCAGGCCAGCCGGCCCCTCTTCCAGTACTCCACGCGGAATCGGTCCGAGAGCAGGCCGGAGTGCAGTGTGAGGTTCAGCAGGAAGTTTGTGCGGGGCGCTGCAACGCTGTAGAACAGCTGCCTCTCCATNNNCTCNNCNNNNNNATCGCGGCGGGCAGGTGCTTCCTTCGCTGCAATTGTGCTGTCTGCGCANNNGCNCACNcacacacacacacacacaCCGTAACGCAGGGCTGGTGAGGTAACGTCTTCTGCANGTGATAATNAAAATCCAATGGACCTCATAGTGTTCTccccccTTTTCTTCTGTGTTTTCTGGAGCGGCAGCAGCTACACAGTACAACGATGACAGTCCAGTCAGCTTCTGtttttcccccTTAAACGCTCC…	cons_gr6057	4	gi|573904515|ref|XM_006639917.1|	82.44	131	23	0	7	137	386	256	5e-27	132	Eukaryota	Metazoa	Chordata	Craniata	Actinopterygii	Semionotiformes
cons_gr6058_2	2	304	22	11	1	AC	CACACACACACACACACACACA	NO	1	1	4	11	243	ATAATGGAGAGCCTTATAGCGATGGTGCACTGtatataGATGAAAATAATGTNNNATGTTTTNGTATAAATTTaaaaaTGTTATTACACTCTGGTACCACTTTGTCAAAACTGTTCTTCAGaaaaaCAAAGAATCCTGCTCTTGCATTAATCTCTGAACTGAACGGTCTTTGTGGGAGGGAAGCTAATcacacacacacacacacacacaCTGGGCTGGGAACTGTAACATCGCAAGGAAGAC	ATAATGGAGAGCCTTATAGCGA	GTCTTCCTTGCGATGTTACAGT	166	11	116	22	358	22	57.248	58.396	9.9	6.1	1.1474	F	358	ACGGGACTGAGAAGTTGTTTAAAGTTTGAACACTGGTACTGTATTTACTGTTGAAATATTGCATGAATCACTAGTATAGGGACATGCAGTANGNNCGGTCTATCCGAGGTGCGTTATAATGGAGAGCCTTATAGCGATGGTGCACTGtatataGATGAAAATAATGTNNNATGTTTTNGTATAAATTTaaaaaTGTTATTACACTCTGGTACCACTTTGTCAAAACTGTTCTTCAGaaaaaCAAAGAATCCTGCTCTTGCATTAATCTCTGAACTGAACGGTCTTTGTGGGAGGGAAGCTAATcacacacacacacacacacacaCTGGGCTGGGAACTGTAACATCGCAAGGAAGAC	cons_gr6058	2	NO_NT_HIT	NO_NT_HIT	NO_NT_HIT	NO_NT_HIT	NO_NT_HIT	NO_NT_HIT	NO_NT_HIT	NO_NT_HIT	NO_NT_HIT	NO_NT_HIT	NO_NT_HIT	NO_NT_HIT	NO_NT_HIT	NO_NT_HIT	NO_NT_HIT	NO_NT_HIT	NO_NT_HIT
cons_gr6155_3	3	32	22	11	1	AC	TGTGTGTGTGTGTGTGTGTGTG	NO	1	1	2	1	146	GAACCAAGACCGCTACAATCTAtgtgtgtgtgtgtgtgtgtgtgCACTGCCTTAGCGGGCCACAGGACCTTGTGCATTCTCTTTTGTATCACACTGCATAGGTGAGCACAGGGATATGAAAATGCCCTGGAAGAGAACAAGAAATA	GAACCAAGACCGCTACAATCT	TATTTCTTGTTCTCTTCCAGGG	1	80	10	21	155	22	58.332	57.496	6.6	9.7	1.8356	A	622	TGCCTGCGGGAACCAAGACCGCTACAATCTAtgtgtgtgtgtgtgtgtgtgtgCACTGCCTTAGCGGGCCACAGGACCTTGTGCATTCTCTTTTGTATCACACTGCATAGGTGAGCACAGGGATATGAAAATGCCCTGGAAGAGAACAAGAAATATTTAAGTTTAGCAAACAAAAGTGATGGCTATCTGGGTGTACAGTAACAGTATTTTACAACACTGAGATTGAACCTGCGACAGAGCTTAAACTGAGGAACAACTCTTTACTGCTTCaaaaaaaaTAAATTGACATTTCACTGTATTATCCTTCAATTTAAACACTTAATCACAAAGTTATaaaaaTGACAAACTAAAGAAACCTCTTAGAACTTCCATTGCATGACAGGTGAATCCATTGCAGAT…	cons_gr6155	3	NO_NT_HIT	NO_NT_HIT	NO_NT_HIT	NO_NT_HIT	NO_NT_HIT	NO_NT_HIT	NO_NT_HIT	NO_NT_HIT	NO_NT_HIT	NO_NT_HIT	NO_NT_HIT	NO_NT_HIT	NO_NT_HIT	NO_NT_HIT	NO_NT_HIT	NO_NT_HIT	NO_NT_HIT
cons_gr6467_4	4	65	22	11	1	AC	ACACACACACACACACACACAC	NO	1	1	4	17	320	GACAGAGACAGTGTTTAATTCTGGGCTAGCctctctCGCTTacacacacacacacacacacacCCTGCTTTCTGGACCTGCgttgttgttgttATTTGtattattattattttttGTTGTATTGTNTTACCCTgggggATTATTATCATTGCGCTTGTGGATTTGCCATGAGCAGAAGCAGACGCTGTGTTCTTATCCCAGGGAAAGAATGAAGGCAGGAGGGcaccaccacAGGGGCTGTGCGTGCCAACACtttttCCGCAAAGTCCTGGCAAAGTGTGGCTGCTGCCCCACCCGAGTgagagaGTCCTACTCGGTGG	GACAGAGACAGTGTTTAATTCTGG	CCACCGAGTAGGACTCTCTCAC	17	235	24	24	343	22	57.12	60.309	8.2	6.4	5.1893	F	622	AGGGACTGGAGCTTTTACTTGAAGACAGAGACAGTGTTTAATTCTGGGCTAGCctctctCGCTTacacacacacacacacacacacCCTGCTTTCTGGACCTGCgttgttgttgttATTTGtattattattattttttGTTGTATTGTNTTACCCTgggggATTATTATCATTGCGCTTGTGGATTTGCCATGAGCAGAAGCAGACGCTGTGTTCTTATCCCAGGGAAAGAATGAAGGCAGGAGGGcaccaccacAGGGGCTGTGCGTGCCAACACtttttCCGCAAAGTCCTGGCAAAGTGTGGCTGCTGCCCCACCCGAGTgagagaGTCCTACTCGGTGGCCGGCAGTGATGGCANTATCNCCACCTCGGTCGCCTCCATCCAGCCGCAGCCCTCC…	cons_gr6467	4	gi|530611452|ref|XM_005297274.1|	77.75	355	67	3	240	585	6	357	1e-72	284	Eukaryota	Metazoa	Chordata	Craniata	NA	Testudines
cons_gr6541_2	2	78	22	11	1	AC	ACACACACACACACACACACAC	NO	1	1	3	49	218	TTGGAAACAGAAGAGCACTGTATACTGCAGTTTAGTAATGTaaaaaaGAGGTCAGAATGTCaaaaaaTAAAacacacacacacacacacacacATCTTNANGAGTTGTAGCAACATATGGGAAACACCaaaaaaCAACTTGAGTCTCCATCTTGTCTTGACCAGAGACGTGATTATTTGAATGAAtgtgtgATGAATTGACCCTCATTGATAATTCCT	TTGGAAACAGAAGAGCACTGTA	AGGAATTATCAATGAGGGTCAA	49	103	7	22	224	22	57.693	57.552	5.7	6.7	0.7547	F	313	GCCATCTTGGAAACAGAAGAGCACTGTATACTGCAGTTTAGTAATGTaaaaaaGAGGTCAGAATGTCaaaaaaTAAAacacacacacacacacacacacATCTTNANGAGTTGTAGCAACATATGGGAAACACCaaaaaaCAACTTGAGTCTCCATCTTGTCTTGACCAGAGACGTGATTATTTGAATGAAtgtgtgATGAATTGACCCTCATTGATAATTCCTTTCCTGGTGTTGAGATATTGAGAATGGAAATGCAAGATGTCGTTTCTCTTGTAATCCCTGCTGTTTTAACGCAATAAAAGCTTCTGCTG	cons_gr6541	2	NO_NT_HIT	NO_NT_HIT	NO_NT_HIT	NO_NT_HIT	NO_NT_HIT	NO_NT_HIT	NO_NT_HIT	NO_NT_HIT	NO_NT_HIT	NO_NT_HIT	NO_NT_HIT	NO_NT_HIT	NO_NT_HIT	NO_NT_HIT	NO_NT_HIT	NO_NT_HIT	NO_NT_HIT
cons_gr6702_2	2	230	22	11	1	AC	CACACACACACACACACACACA	NO	1	1	5	0	134	TCCAAACCAGACATTATCCTTGGTACTGANANCATCATTAATAAAACTCCTCTCCGACTTGAAACAGATTAATAAACATTATAATAAATcacacacacacacacacacacaGAGTAAAGAGGGAGCTCATTaaa	TCCAAACCAGACATTATCCTTG	TTTAATGAGCTCCCTCTTTACTC	67	0	141	22	274	23	58.949	56.135	8.5	5.4	3.8143	F	294	aaaaaaaaaaaaaGCAGAACTCATCAGGCAGATTTAAACATAGAAGaaaaaaaTAAATCATAAAAGAAAGCAGCATCTTTTaaaaatatataTTTATAAAATAGAAATCGAGTGTGGAGACACTAGAATTATTGTGCAGCTCCAAACCAGACATTATCCTTGGTACTGANANCATCATTAATAAAACTCCTCTCCGACTTGAAACAGATTAATAAACATTATAATAAATcacacacacacacacacacacaGAGTAAAGAGGGAGCTCATTaaaaaaaaaGGAAAGGAAAGGAG	cons_gr6702	2	NO_NT_HIT	NO_NT_HIT	NO_NT_HIT	NO_NT_HIT	NO_NT_HIT	NO_NT_HIT	NO_NT_HIT	NO_NT_HIT	NO_NT_HIT	NO_NT_HIT	NO_NT_HIT	NO_NT_HIT	NO_NT_HIT	NO_NT_HIT	NO_NT_HIT	NO_NT_HIT	NO_NT_HIT
cons_gr6990_3	3	500	22	11	1	AC	ACACACACACACACACACACAC	AC_500_521	1	1	5.75	58	265	TCCAATTTGATGTCATGTTTGTGGTCACATGTTTTATTTGGCAATAGTCTTTGCATTTGCAACAGAAAGACGCACTGAAAACctctctGCTGCCTTAACTCACAAAGGGAAGCCTAAATTacacacGAGAGGcacacaGCCTTGCCACGTGGAACATGCTacacacacacacacacacacacGTGGGTACTACAAAAGCCACGTTTGTATATTTTCAGCTTCTTATTCTGAAAAGGACTTGCAATTCAATTATcacacaTGTAAG	TCCAATTTGATGTCATGTTTGT	CTTACATGTGTGATAATTGAATTGC	138	58	340	22	604	25	57.849	57.741	7	8.4	3.4097	F	622	TTATGCTTAACATTGTAATCCAAGCCCATTTTGGTTTGACTGTTGAatatatTGTATAGTTAAATTGCATTGTTCCAAACCTGCAAGTTAATcacacaCCACTCGAGGTATGCAGTAATTCACATTGCACACCTANTGGATGANACAGAAAAGCCTGCTGTTCAGAACTGCACAGCTAAGTATTTACATTAAGGTTTACACAGTAAGGTGGCAACAGTACTGTTAAGATTCTGGTAACaaaaaaaCGAATGTCAGAAAGGCAGTTCCTGAACGGGCCCTTCCACCAGCGTCACACCGAAAAGCCTGTTCAGCATTCTGATGTGCTGAAATTCAGAATTCTCCAATTTGATGTCATGTTTGTGGTCACATGTTTTATTTGGCAATAGTCTTTGCATTTGC…	cons_gr6990	3	NO_NT_HIT	NO_NT_HIT	NO_NT_HIT	NO_NT_HIT	NO_NT_HIT	NO_NT_HIT	NO_NT_HIT	NO_NT_HIT	NO_NT_HIT	NO_NT_HIT	NO_NT_HIT	NO_NT_HIT	NO_NT_HIT	NO_NT_HIT	NO_NT_HIT	NO_NT_HIT	NO_NT_HIT
cons_gr739_4	4	301	22	11	1	AC	CACACACACACACACACACACA	CA_301_322	1	1	4	96	273	AGTTTAAATCCCAAATGCTCCTTGTTCTCCAGACTAACACAGAACAAATATTCCGACTAGCCTTACTTATTAAGACATTGTACaaaaaaGGCTTTTAGATTTATAGGCAGCTCTATTGcacacacacacacacacacacaTAATGTTGTTTGTATTGTaaaaaaaaGAAaataataataaaaaaTAAGCATAATTCCCTTCCAAAGGaaaaaGAACAAGCTaaaaaaaaGTACAAGAAAGGTCTATTCCCTTATtgtgtgtgACTGCTCAGTG	AGTTTAAATCCCAAATGCTCCT	CACTGAGCAGTCACACACAATA	96	111	183	22	455	22	58.224	57.402	7.9	6.2	0.822	F	622	ACCCCAACCCAACTGTTGGAAGATGGTGCCTTGATAAAGCAGGAGAGCTTCCAACATCTTGTTGACATCCAGgtgtgtCCAAACTGTTACCACTGGTGCTGCAGGAGGTTGTGCACAAGTTGCTACTAGTAATGACCACTAGGTGGTACAGAGTGTACTGTATACAGACAGTATAATCACAGAGTTTAAATCCCAAATGCTCCTTGTTCTCCAGACTAACACAGAACAAATATTCCGACTAGCCTTACTTATTAAGACATTGTACaaaaaaGGCTTTTAGATTTATAGGCAGCTCTATTGcacacacacacacacacacacaTAATGTTGTTTGTATTGTaaaaaaaaGAAaataataataaaaaaTAAGCATAATTCCCTTCCAAAGGaaaaaGAACA…	cons_gr739	4	NO_NT_HIT	NO_NT_HIT	NO_NT_HIT	NO_NT_HIT	NO_NT_HIT	NO_NT_HIT	NO_NT_HIT	NO_NT_HIT	NO_NT_HIT	NO_NT_HIT	NO_NT_HIT	NO_NT_HIT	NO_NT_HIT	NO_NT_HIT	NO_NT_HIT	NO_NT_HIT	NO_NT_HIT
cons_gr7541_2	2	43	22	11	1	AC	GTGTGTGTGTGTGTGTGTGTGT	GT_43_64	1	1	20	18	434	GGGAAGCTGTCTCTATTTGAGGGGTTCGGTGTTAGTGTGNgtgtgtgtgtgtgtgtgtgtgtNNTGCCGCTCTGGGAAGCTGTCTCTATTTGAGAGGACAGTACCAGGTACTGAACAGANGGGTTTGAATAGTTTTATTCattattattTGTTTTATTNACGAGCATTCTAAATTTTATACAGCATGTATTTATAGTTGGACaaaaaCGAAACAGAAAATAccccccAAAATTGTCAATTTaaaaaGGaaaaaaaaaaGGTTAtttttACCTCGACTCaaaaaCAGtttttACAAGGAGCATCTCATTATCTTCTGAGGAGACACAGTGTTAAAGATGCTATTCCATTTCGTTTAGTCACTTTTGATaaaaaaTAGCTTTCTGTGTCCTCCTTGAAATG…	GGGAAGCTGTCTCTATTTGAGG	ATAATCAGATGTCGCTACAGGG	18	350	3	22	436	22	59.371	58.239	8.2	9.7	1.6094	F	630	CTGGGAAGCTGTCTCTATTTGAGGGGTTCGGTGTTAGTGTGNgtgtgtgtgtgtgtgtgtgtgtNNTGCCGCTCTGGGAAGCTGTCTCTATTTGAGAGGACAGTACCAGGTACTGAACAGANGGGTTTGAATAGTTTTATTCattattattTGTTTTATTNACGAGCATTCTAAATTTTATACAGCATGTATTTATAGTTGGACaaaaaCGAAACAGAAAATAccccccAAAATTGTCAATTTaaaaaGGaaaaaaaaaaGGTTAtttttACCTCGACTCaaaaaCAGtttttACAAGGAGCATCTCATTATCTTCTGAGGAGACACAGTGTTAAAGATGCTATTCCATTTCGTTTAGTCACTTTTGATaaaaaaTAGCTTTCTGTGTCCTCCTTGAAA…	cons_gr7541	2	NO_NT_HIT	NO_NT_HIT	NO_NT_HIT	NO_NT_HIT	NO_NT_HIT	NO_NT_HIT	NO_NT_HIT	NO_NT_HIT	NO_NT_HIT	NO_NT_HIT	NO_NT_HIT	NO_NT_HIT	NO_NT_HIT	NO_NT_HIT	NO_NT_HIT	NO_NT_HIT	NO_NT_HIT
cons_gr7549_2	2	601	22	11	1	AC	TGTGTGTGTGTGTGTGTGTGTG	NO	1	1	4	4	164	TTGGTGCTTAAGAAGTGGATTTTAACATCAATGATTTATGTTGtttttttATAAAtttttttATTTGATCctctctNNACAAAACCCAATGCCTCCGATATTTCCctctctGCGNtgtgtgtgtgtgtgtgtgtgtgNGGACAGGTATTACTATCAATGTGCGG	TTGGTGCTTAAGAAGTGGATTT	CCGCACATTGATAGTAATACCTG	93	4	486	22	649	23	57.94	58.601	6.9	7.9	1.6616	F	670	TGACATTTGATATTTTAAAGACATAATTGCCGTCGCGATCGTGCAGCTGCTTTCGTTTGAAGCCAGTTCAATTGACTAACGAACAAACAGCGAATCGAAGTCATTTGTCGGCACTGTTGTGAGAAGCTCATTTTAGCAGAACGCTTTCCGATTTGCAGTTTCTGAACAATGATGTGCTGGAATTGATTTAAAAGGGAACGGGAATTGGAATTGGGAATCNAtttttaaaaaGGAATTGGGNaaaaaCAGGAATTGATTCTGANNNNNNGTGTCAGTANTGTTAAACTGAGTGCGTGTTtgtgtgCTGTGGTACAGTgggggTAGACCTAGCTGCCTGGTGGTGTTGTAAAGTCTTTACGAAATGAACTAGAGATCCATTCAGTGTCCTGTACAGCTCAG…	cons_gr7549	2	NO_NT_HIT	NO_NT_HIT	NO_NT_HIT	NO_NT_HIT	NO_NT_HIT	NO_NT_HIT	NO_NT_HIT	NO_NT_HIT	NO_NT_HIT	NO_NT_HIT	NO_NT_HIT	NO_NT_HIT	NO_NT_HIT	NO_NT_HIT	NO_NT_HIT	NO_NT_HIT	NO_NT_HIT
cons_gr7670_8	8	578	22	11	1	AC	TGTGTGTGTGTGTGTGTGTGTG	NO	1	1	8	13	140	AGTCACAACAGCAGGGAGAGCTGCAGCATTCCTCCCTGAGATTACAGCTGAATAACAAAATaaaaaCTGCTacacacAGCAACtgtgtgtgtgtgtgtgtgtgtgTTCCCGTTTGAAGAAATTGTTAGACGCACAGCTTT	AGTCACAACAGCAGGGAGAG	AAAGCTGTGCGTCTAACAATTT	63	13	495	20	634	22	58.01	58.151	6.4	7.2	2.1606	F	670	AGACGAGCAGGGAGTGAAGCATGCAGAGGCTGAGGAGCNGNATNNNTNTCTGANANCNNAGCGGNANANCANNNNCCANNNNGNNANAGNCNNCAAAGNNGCANNNNTNGNTNTNNNNGNGNNNCTGCTNGAGGNGCCNTCTACTATGAAGGAGGCTGACCCTGAGATCCAGACCCANGTGCGCAGGAGGCANNTNATGGNNAAGCTGNTTTCCNNGNNGGACNNNGCTGCTNTNNTAGGNNTTGGNCNTGCTCTGAANNANTNCAANAGGGANGCNGCCTNTANCNNNGAACACAGAACNNAGNCTGNNTCANACANACTCNNNGTGCTGNTCNNNNCNNCCANANTNNNNCCNCACTNNNNAATANNAGACNTTGNGCTGGTGNNTNGNNNAGANCA…	cons_gr7670	8	NO_NT_HIT	NO_NT_HIT	NO_NT_HIT	NO_NT_HIT	NO_NT_HIT	NO_NT_HIT	NO_NT_HIT	NO_NT_HIT	NO_NT_HIT	NO_NT_HIT	NO_NT_HIT	NO_NT_HIT	NO_NT_HIT	NO_NT_HIT	NO_NT_HIT	NO_NT_HIT	NO_NT_HIT
cons_gr7842_5	5	608	22	11	1	AC	TGTGTGTGTGTGTGTGTGTGTG	NO	1	1	3	16	170	CGCAGCGAAACCTGAATTAAAATGAAAAGGCTTGTGGAACTCTGGGAAATGGAGTCCGATGTGCTTGAGGTCCAGGGAACCCTGGGAGTTGGAGTCGCCTTCCTGCTTTTCTtgtgtgtgtgtgtgtgtgtgtgTCCCTCTTACAGTAATGCTCACTGGCACTGCCTCTA	CGCAGCGAAACCTGAATTAAA	TAGAGGCAGTGCCAGTGAGC	91	16	496	21	665	20	62.412	61.708	6.6	8.2	11.1193	A	688	CGCTACCATTGCTACCGCaaaaaCAGATACTCCAGGCGCTCTTaaaaaaaTAACTTaaaaaGATTGCATGTGCTTTGTATGGCAAACCAGAGCGTCGCACAGAACCATCTGAACctctctCAAGCTCAGCCCACCCTGTCCTGACCACATTTTAAACTATTCCAATTCCTTCTACACGTCTGCCCGGGTGACTCGTGTTTTGTCTTTCGNNNGNNNGTNNNNNNNTGNNNCNNTNTTNCNNNNNTNNNCNCNNNNACNGNNNNNNNTCTNTCNCNNTCTNTANNNNNNNGNTNNNNANGNNNNAGNNCTGNNNNNTNNNCTANNGNANNNTNAAGGNNANNANNGCNNNGNNNNNNCNAGNNNANTGCNGCNNNCTGGANNGCNNGACAGNNANNNNTG…	cons_gr7842	5	NO_NT_HIT	NO_NT_HIT	NO_NT_HIT	NO_NT_HIT	NO_NT_HIT	NO_NT_HIT	NO_NT_HIT	NO_NT_HIT	NO_NT_HIT	NO_NT_HIT	NO_NT_HIT	NO_NT_HIT	NO_NT_HIT	NO_NT_HIT	NO_NT_HIT	NO_NT_HIT	NO_NT_HIT
cons_gr8134_2	2	568	22	11	1	AC	TGTGTGTGTGTGTGTGTGTGTG	NO	1	1	3	11	166	ATACTGTACGGGCTGTCACTGTCTGTGTAAGAGATGCTATCGCAGCTGCTGTTTCATTTTGTATCCAGAGACATTGAACAGGGATGAGACACTGTGATGCAACATATAGAAtgtgtgtgtgtgtgtgtgtgtgggggggggTGTTTTAATGAACCCTTTATCCACG	ATACTGTACGGGCTGTCACTG	CGTGGATAAAGGGTTCATTAAA	90	11	457	21	622	22	57.773	58.067	6.7	6.6	1.2943	F	665	AATACCCTTATAACAGTTTCCCACAGTAAAAGTATAGAAAAGTGTAGTAAAGcacacaCTGACTGTGGTCAACTATGATAAGATTGCTGATCTAAACAGAAACAGAGAATATACGATATTAAAACAGAAACCAGTGGGGCTGCGTGTTTTGAAGTGGCCTAAGCACTGGTTTTCCTTTGAACTGGGAGCGTTCAGGGTGGACTTTGGTCCCGGGAGTAATTTTATTTTGTTTCTTTTGCAAAATATTTCTACTGATTTTGATtgtgtgTTGTCGTGTTTCGTTTAGTTTtgtgtgtgTTAATTTATTGTGATTCTAAGCCTGGATTTaaaaaGGGAATCGTACGAAGACTTCTGTCTGAAATGACGGAGCTCAaagaagaagGGAAAATAAGAAGTCCA…	cons_gr8134	2	NO_NT_HIT	NO_NT_HIT	NO_NT_HIT	NO_NT_HIT	NO_NT_HIT	NO_NT_HIT	NO_NT_HIT	NO_NT_HIT	NO_NT_HIT	NO_NT_HIT	NO_NT_HIT	NO_NT_HIT	NO_NT_HIT	NO_NT_HIT	NO_NT_HIT	NO_NT_HIT	NO_NT_HIT
cons_gr8136_3	3	520	22	11	1	AC	ACACACACACACACACACACAC	NO	1	1	4	31	216	AGATTGCGTTAACAGTTCCCTCAACAGCCttttttCCATTTGGGAAAGTTTTACGCTGaaaaaGCAAACAAACtttttttCaaaaaCTAAAACTGCAGTTTTCAAGCAGCACATTCTTAATATTCCCATAtttttCTTTATacacacacacacacacacacacANNNACACNGTTTAAACTCCACCCTGTAAGAGGGACAAGAACTCAATGATtgt	AGATTGCGTTAACAGTTCCCT	ACAATCATTGAGTTCTTGTCCC	120	31	379	21	594	22	57.88	58.028	9.4	9.1	1.1483	F	608	CGGCTACAGCAACATGACCCTCCTCCCAATTCTATATTACAAATATGAGCAAAGAAATAGCAAAGATGCATGTGAATTCAAAAGAAAGGTTCTCCTTACAATTCTGTTCTAATGGATTGACAGACCAGATACGACAAAACAACCATTCTTTGACACAACACCAACATGAACAAAGACGGAATACAATCAGTGATCCTCCCTTCTCAACAGGTAATGTTGAAGCACAATGTACATGTATTGGTGCTTGAGAAAGTGGAGAATCAGTTACTAGATATGCCTGTCTCACAGAAAggggggTAGTTAAATGTTTTACTGAATTCAGCCAAGCTTGGATTAAGTTCTATATGGGATATACATGtttttGTTCCCTCCAcccccAGATTGCGTTAACAGTTCCCT…	cons_gr8136	3	NO_NT_HIT	NO_NT_HIT	NO_NT_HIT	NO_NT_HIT	NO_NT_HIT	NO_NT_HIT	NO_NT_HIT	NO_NT_HIT	NO_NT_HIT	NO_NT_HIT	NO_NT_HIT	NO_NT_HIT	NO_NT_HIT	NO_NT_HIT	NO_NT_HIT	NO_NT_HIT	NO_NT_HIT
cons_gr8241_2	2	301	22	11	1	AC	GTGTGTGTGTGTGTGTGTGTGT	NO	1	1	4	166	449	GGCACAATACATTGACTGAATCCATGGCACAGGAGTTCTCACTATGTTTGATCCTCTGTCTGCTTAGAAAGTCAAAACATGTACAACTTGAACCCAATATGACTTTTATTGGTTGAACATTTGATTATAAAtttttCACAtttttCTAGGAGAATAGTCTAGCATCGGCTGATCAttttttCCCAGTNgtgtgtgtgtgtgtgtgtgtgtGAATGTTGCAACATGTTAACTGTAACCCCACTGGATAGCTTCttttttAACATCACTTTCTTGGCTCTGTTTCCCAGCCCTGTTTTGAAGAGTGAGTGATGTAGTGCTATGCAGtttttAAAAGGACAGACTACAGACATGTGACTAGTATTTAATAAGCATCATGTACAAtttttATGTTCTAttttt…	GGCACAATACATTGACTGAATC	AGTGCATGGGTGGTTACATATT	166	217	113	22	561	22	57.087	58.264	6.6	5.8	1.1767	F	622	AGACAACGGGCAAGGGCAATGTcccccTGAAGGAGCTCAATACAAGACCACTAGAAGTGTTCATGTGCAGTGTGCTGAAGAGACAGGGCTATGGCGAAGGCTTCCGCTGGCTGGCACAATACATTGACTGAATCCATGGCACAGGAGTTCTCACTATGTTTGATCCTCTGTCTGCTTAGAAAGTCAAAACATGTACAACTTGAACCCAATATGACTTTTATTGGTTGAACATTTGATTATAAAtttttCACAtttttCTAGGAGAATAGTCTAGCATCGGCTGATCAttttttCCCAGTNgtgtgtgtgtgtgtgtgtgtgtGAATGTTGCAACATGTTAACTGTAACCCCACTGGATAGCTTCttttttAACATCACTTTCTTGGCTCTGTTTCCCAG…	cons_gr8241	2	gi|573888146|ref|XM_006631781.1|	89.31	131	14	0	1	131	467	597	2e-39	174	Eukaryota	Metazoa	Chordata	Craniata	Actinopterygii	Semionotiformes
cons_gr8436_3	3	268	22	11	1	AC	ACACACACACACACACACACAC	AC_268_289	1	1	6	39	195	GGGCAGTGGTAAATCATAGAAGTGGTACGTACAACAGGTAATCAAAGCAGTGGTACAACAGGTAAATCATGTTAATGAATACATACTCACAGCAAGGCATTTACAATGACTGacacacacacacacacacacacCTGTAACAGGAATGCTCCCAGATACCTCAGGAGACCTTCCAGTGACTTGTACAGGAGTGGA	GGGCAGTGGTAAATCATAGAAG	TCCACTCCTGTACAAGTCACTG	90	39	156	22	350	22	57.774	57.861	6.7	6.7	0.3641	A	450	CGCCATAATTTACCTTTGTTCCTCCCCTTTAGTCTGGTATTAAATGTATAAAAGGTTAAACCAAGTAGAGAAGTAGCAGACATTAGTGTGATTTTGACTTCTACATAGGTACATATACAAtgtgtgtgtgCACTGCCTCTTTTCACTAATCCCCTGGGCAGTGGTAAATCATAGAAGTGGTACGTACAACAGGTAATCAAAGCAGTGGTACAACAGGTAAATCATGTTAATGAATACATACTCACAGCAAGGCATTTACAATGACTGacacacacacacacacacacacCTGTAACAGGAATGCTCCCAGATACCTCAGGAGACCTTCCAGTGACTTGTACAGGAGTGGATATCTAATCAGAAACCGGCAATGCCAGCGTGTTTGTACAGCAGCAAGGC…	cons_gr8436	3	NO_NT_HIT	NO_NT_HIT	NO_NT_HIT	NO_NT_HIT	NO_NT_HIT	NO_NT_HIT	NO_NT_HIT	NO_NT_HIT	NO_NT_HIT	NO_NT_HIT	NO_NT_HIT	NO_NT_HIT	NO_NT_HIT	NO_NT_HIT	NO_NT_HIT	NO_NT_HIT	NO_NT_HIT
cons_gr8574_2	2	332	22	11	1	AC	TGTGTGTGTGTGTGTGTGTGTG	NO	1	1	6	7	127	TGATAAACGTGGAATTTCCCTGCAGNACCGCGGTTGTACACAAGTGGTTTAGTATGTGCTTTAACTGCGGGGTTGTTTtgtgtgtgtgtgtgtgtgtgtgTTTTGtttttGAAGACgtgtgtgtCGG	TGATAAACGTGGAATTTCCCT	CCGACACACACGTCTTCAAA	57	7	254	21	380	20	58.43	60.757	9.4	7.3	6.1866	F	381	AAAGAGTTAAttttttGTTTGttttttGTTTTAACAGGGTGTCGTTGAGAAATCTAATTGATGTGGTCATCTGTTATAGGTTGTATATCAGTGGTTATGCTGGGAAATGTAATTAATACTCGGCGATCCCGCAGACTGGTGATTTAGAAGCATTGGTACCAGTCTTGGTCTGTTTGAACCCATGTTCTGAATCGTTAATTGAACCAATTAAATGTCCACTGGACCCTTAAGCAGCGCCTtctctcATTTTACGTGATAAACGTGGAATTTCCCTGCAGNACCGCGGTTGTACACAAGTGGTTTAGTATGTGCTTTAACTGCGGGGTTGTTTtgtgtgtgtgtgtgtgtgtgtgTTTTGtttttGAAGACgtgtgtgtCGGA	cons_gr8574	2	NO_NT_HIT	NO_NT_HIT	NO_NT_HIT	NO_NT_HIT	NO_NT_HIT	NO_NT_HIT	NO_NT_HIT	NO_NT_HIT	NO_NT_HIT	NO_NT_HIT	NO_NT_HIT	NO_NT_HIT	NO_NT_HIT	NO_NT_HIT	NO_NT_HIT	NO_NT_HIT	NO_NT_HIT
cons_gr8727_3	3	600	22	11	1	AC	ACACACACACACACACACACAC	NO	1	1	4	2	249	AATGACCTGCATCTTTACCTGTGTTTAACTATCTATAAATGCAGATATGCatatatTTTCATTTGTAAACAATTCTAAGATAAACTCAttttttAATTGTTGTCAAATTtatataTCACATTTCCAGAGCCACACTGCCAATCCATGTTAGTCTTGCTCTGGGGATGTGATTTTACATTTAAAAGAAGaaaaaaaaaaNATTAAacacacacacacacacacacacAGGGACAATTGCTTGAGAACCTG	AATGACCTGCATCTTTACCTGT	CAGGTTCTCAAGCAATTGTCC	182	2	396	22	644	21	57.749	59.726	7.9	7.9	2.9764	F	680	TTCCAACCACTATGGAGGGATGGGTGGTGGGCATTACACCGCCTATGCCAAGAACAAGGCTGATGAGAAATGGTATTACTTTGATGACAGTAGTGTCTCCTCTGCCTCAGAGGATCAGATTGTGACAAAGGCAGCATACGTGCTGTTTTACCAGCGTCGGGATAACGAGTCAGTCCAGAGCACGCCCTCCTCGGCCTCTGTGGGCAAAGCTCCAGAGGAgggggAAGACAGAATGGACACCAACTGAAGGGGCCAGGGACCCAGGGATGTGAACTGCTGCAAAGACAAACACCCTcgcgcgcacacacaTGCATactcactcactcGcatacatacatacataCAGACTCTGTACTGAGTCAacacacATGTAATACAGGTTACCCAGATGTATAAATG…	cons_gr8727	3	gi|573885800|ref|XM_006630703.1|	78.05	246	54	0	2	247	2845	3090	1e-47	201	Eukaryota	Metazoa	Chordata	Craniata	Actinopterygii	Semionotiformes
cons_gr8789_2	2	76	22	11	1	AC	TGTGTGTGTGTGTGTGTGTGTG	TG_76_97	1	1	4	12	147	CAGTACAGCTGGGTTATATCTATGCTGNNNNNNNNTNtgtgtgtgtgtgtgtgtgtgtgTCTGCGTGTTAGTGTTTTGTATATTGCNAAGCATTGCTCAGACTTTCAAAAGCACCATTTGTTTCTGCCGATACATTTGTCCATATGT	CAGTACAGCTGGGTTATATCTATGC	ACATATGGACAAATGTATCGGC	12	66	39	25	185	22	58.404	58.722	7.4	11.4	4.1261	A	638	CAACTCTATATTTGAAAGTTATTTTATACATTGaaaaaCAGTACAGCTGGGTTATATCTATGCTGNNNNNNNNTNtgtgtgtgtgtgtgtgtgtgtgTCTGCGTGTTAGTGTTTTGTATATTGCNAAGCATTGCTCAGACTTTCAAAAGCACCATTTGTTTCTGCCGATACATTTGTCCATATGTTCATaaaaaCCTGCTTGCATGTAAGCTATTGCTTTCTTCAGCACAGTTGCTTTAAATGGCNCAAACCATTATTACATTTAAAACCCAATCCTTCAAAGATAGCTTCTGTAGNtttttttATTATAAAGAATGNATTTTGGAGCAATGGAATATGAACAATTCAATTTTCAACAAATCTTTTACAGTACAATGCACCGATTTATTAATTTGGCTC…	cons_gr8789	2	NO_NT_HIT	NO_NT_HIT	NO_NT_HIT	NO_NT_HIT	NO_NT_HIT	NO_NT_HIT	NO_NT_HIT	NO_NT_HIT	NO_NT_HIT	NO_NT_HIT	NO_NT_HIT	NO_NT_HIT	NO_NT_HIT	NO_NT_HIT	NO_NT_HIT	NO_NT_HIT	NO_NT_HIT
cons_gr9066_3	3	379	22	11	1	AC	CACACACACACACACACACACA	NO	1	1	5	11	151	CTGCAGGGTGATAACTAAGGCTTTGTAATTCATTTTCTTGCCTCTGTTTTCTCAAATTTAGTAACAGGTGGTTAAAACTGTAGGACTTTTATTCAGTcacacacacacacacacacacaCTTGCAATTTCCCCAGCTAAATTATGATCCTT	CTGCAGGGTGATAACTAAGGCT	AAGGATCATAATTTAGCTGGG	75	11	282	22	432	21	59.804	55.135	9.4	9.7	5.6695	A	440	ATTTATGTTGGCAGGAACACAATGTTATaaaaaGAATGTTAACTGTTTTATGTCACTTTTACAGACAATGCTAAAAGAAATCTGGTTCAATTGAATACACGGTGCTCCTATTCATGTTCCCTAGACCAAATTCAATAATaaaaaaaaCCTGATTTTAACAATCGATTGTGTACCAGGAGTTAAATCGTACAGACTACGAGGGTggggggAGGAGTGTGGCTTACAGCtttttttGGATAATGAGGTAGAAGCAAATTTTACAGTTGGAGTGGCTTTGGGTTCTGCAGGGTGATAACTAAGGCTTTGTAATTCATTTTCTTGCCTCTGTTTTCTCAAATTTAGTAACAGGTGGTTAAAACTGTAGGACTTTTATTCAGTcacacacacacacacacacac…	cons_gr9066	3	NO_NT_HIT	NO_NT_HIT	NO_NT_HIT	NO_NT_HIT	NO_NT_HIT	NO_NT_HIT	NO_NT_HIT	NO_NT_HIT	NO_NT_HIT	NO_NT_HIT	NO_NT_HIT	NO_NT_HIT	NO_NT_HIT	NO_NT_HIT	NO_NT_HIT	NO_NT_HIT	NO_NT_HIT
TRINITY_DN102101_c0_g1_i1_1	1	205	20	10	1	AC	ACACACACACACACACACAC	NA	1	1	20	3	161	GTGAAGGTTAGGGTCAGGCTGGGTGAAGGTTAGGGTCAGGCTGGGTGAAGGTTAGGGTCAGGCTGGGTTAAGGTTTGGATGAAAAGTCCCTCTGGACAACAGAGCTGCTTCCATCAacacacacacacacacacacAAACACTcacacacaAACACTCACA	GTGAAGGTTAGGGTCAGGCT	TGTGAGTGTTTGTGTGTGAGTG	52	3	133	20	249	22	58.255	58.217	9.4	6.4	2.4718	F	250	GCTGGGTGAAGGTTAGGGTCAGGGTCAAGCTGGGTAAAGGTTAGGTTCAGGGTCAGGGTCAGGCTGGGTGAAGGGTGGGTCAGGCTGGGTGAAGGTTAGGGTCAGGCTGGGTGAAGGTTAGGGTCAGGCTGGGTGAAGGTTAGGGTCAGGCTGGGTTAAGGTTTGGATGAAAAGTCCCTCTGGACAACAGAGCTGCTTCCATCAacacacacacacacacacacAAACACTcacacacaAACACTCACAC	TRINITY_DN102101_c0_g1_i1	1	gi|209447279|gb|AC225720.3|	77.97	177	25	7	4	166	9905	10081	3e-25	125	Eukaryota	Metazoa	Chordata	Craniata	Mammalia	Rodentia
TRINITY_DN102204_c0_g1_i1_1	1	48	20	10	1	AC	TGTGTGTGTGTGTGTGTGTG	NA	1	1	5	24	224	CTTGTCTGAAATGTTGCTATTGATTACATAGGGCTAGTTTATCCTGCtgtgtgtgtgtgtgtgtgtgCATCCTTCTGTCtttttttGTTTTAttttttttAATCaaaaaTTGATATGTAACACATATGGTAAACAGTAATTCAAACAGTCATCAAATTATATTCTGCCATGACAATAACATTTCGGTATACcaaacaaacaaaCCATCATCACTCAGTGTAAGG	CTTGTCTGAAATGTTGCTATTGA	CCTTACACTGAGTGATGATGGTT	24	134	1	23	224	23	57.153	58.122	6.9	8.2	2.9694	F	620	CTTGTCTGAAATGTTGCTATTGATTACATAGGGCTAGTTTATCCTGCtgtgtgtgtgtgtgtgtgtgCATCCTTCTGTCtttttttGTTTTAttttttttAATCaaaaaTTGATATGTAACACATATGGTAAACAGTAATTCAAACAGTCATCAAATTATATTCTGCCATGACAATAACATTTCGGTATACcaaacaaacaaaCCATCATCACTCAGTGTAAGGGTCAAGCCCtttttACCAACAATATTTATATTAAAACATCAtttttGGGCCGatatatAAAATTGCAACCACATATAATCATATTGGTTTATAAACTGATATCCTAACACAGAACTaaaaaGTAATAttttttACCACAAATGGGTAATTCCTGCTACCAATGTAGAATGGTGCT…	TRINITY_DN102204_c0_g1_i1	1	NO_NT_HIT	NO_NT_HIT	NO_NT_HIT	NO_NT_HIT	NO_NT_HIT	NO_NT_HIT	NO_NT_HIT	NO_NT_HIT	NO_NT_HIT	NO_NT_HIT	NO_NT_HIT	NO_NT_HIT	NO_NT_HIT	NO_NT_HIT	NO_NT_HIT	NO_NT_HIT	NO_NT_HIT
TRINITY_DN105052_c0_g1_i1_1	1	160	20	10	1	AC	TGTGTGTGTGTGTGTGTGTG	NA	1	1	2	0	194	AGTAGCTGCCAGTCTGTTTCATTCGACAGTTTCCTTCAGTTTTCTTTACAGtttttGTAGATTCGGTATTCGGTTTGGTATTCGGCCGCATCCTTTGAGATGGATTCGATATTCGACCAAATCCCaaaaaCTTATATTCGGTGCATCCCTAATAtgtgtgtgtgtgtgtgtgtgTATGTATGCAGTGCCTTGCG	AGTAGCTGCCAGTCTGTTTCAT	CGCAAGGCACTGCATACATA	132	0	6	22	199	20	58.161	60.827	6.9	5.6	4.9886	F	227	TTGTTAGTAGCTGCCAGTCTGTTTCATTCGACAGTTTCCTTCAGTTTTCTTTACAGtttttGTAGATTCGGTATTCGGTTTGGTATTCGGCCGCATCCTTTGAGATGGATTCGATATTCGACCAAATCCCaaaaaCTTATATTCGGTGCATCCCTAATAtgtgtgtgtgtgtgtgtgtgTATGTATGCAGTGCCTTGCGAGGGTGTTCGGcccccTTGAGCTTTGCG	TRINITY_DN105052_c0_g1_i1	1	NO_NT_HIT	NO_NT_HIT	NO_NT_HIT	NO_NT_HIT	NO_NT_HIT	NO_NT_HIT	NO_NT_HIT	NO_NT_HIT	NO_NT_HIT	NO_NT_HIT	NO_NT_HIT	NO_NT_HIT	NO_NT_HIT	NO_NT_HIT	NO_NT_HIT	NO_NT_HIT	NO_NT_HIT
TRINITY_DN105456_c0_g1_i1_1	1	103	20	10	1	AC	GTGTGTGTGTGTGTGTGTGT	NA	1	1	2	26	144	TCTTCTGCAGAGTAGGATTTCGCCTCCGTGGAATTAATGTGCAAGCACgtgtgtgtgtgtgtgtgtgtAAGGAAAGTGCAAACTACGAAAATATTTACAGAGTGCAGGTCTACAACGAGCAACCAGTTTCCCAATGGAATATTA	TCTTCTGCAGAGTAGGATTTCG	TAATATTCCATTGGGAAACTGG	26	54	55	22	198	22	58.743	57.883	9	7.9	0.8597	A	251	GTCCAGTTACAGGCAAAGCTGtttttttttCCTTCTTGTTTGAGGGACAGGAATTCTTCTGCAGAGTAGGATTTCGCCTCCGTGGAATTAATGTGCAAGCACgtgtgtgtgtgtgtgtgtgtAAGGAAAGTGCAAACTACGAAAATATTTACAGAGTGCAGGTCTACAACGAGCAACCAGTTTCCCAATGGAATATTATGGCAGGTAATAATCTACAATAATCAATGAGTTGAGATCGCTTTATAAAGCAA	TRINITY_DN105456_c0_g1_i1	1	NO_NT_HIT	NO_NT_HIT	NO_NT_HIT	NO_NT_HIT	NO_NT_HIT	NO_NT_HIT	NO_NT_HIT	NO_NT_HIT	NO_NT_HIT	NO_NT_HIT	NO_NT_HIT	NO_NT_HIT	NO_NT_HIT	NO_NT_HIT	NO_NT_HIT	NO_NT_HIT	NO_NT_HIT
TRINITY_DN105895_c0_g6_i1_1	1	24	20	10	1	AC	GTGTGTGTGTGTGTGTGTGT	NA	1	1	6	1	121	GACTTTGCGCTGCATTTGTTGgtgtgtgtgtgtgtgtgtgtGATATTAGGGCAATATCATCTGCATAATCCAAGTCGTCCAGTTGTGACCAGAGTGACCATTGTACCCTAGTCTTTGGCCT	GACTTTGCGCTGCATTTGTT	AGGCCAAAGACTAGGGTACAA	1	59	3	20	123	21	61.342	57.881	7	6	6.4611	A	253	GTGACTTTGCGCTGCATTTGTTGgtgtgtgtgtgtgtgtgtgtGATATTAGGGCAATATCATCTGCATAATCCAAGTCGTCCAGTTGTGACCAGAGTGACCATTGTACCCTAGTCTTTGGCCTTCTGTGGTTTGCTGCATTAACCAGTCTATTGCAAGTaaaaaGAGTAggggggATAAAAGGCAGCCCTGCTTGATTGTAAAGGGCTCTGTAAGAAACCATTGTTCACAACTCTGCATGAGGATTGTAGGTA	TRINITY_DN105895_c0_g6_i1	1	NO_NT_HIT	NO_NT_HIT	NO_NT_HIT	NO_NT_HIT	NO_NT_HIT	NO_NT_HIT	NO_NT_HIT	NO_NT_HIT	NO_NT_HIT	NO_NT_HIT	NO_NT_HIT	NO_NT_HIT	NO_NT_HIT	NO_NT_HIT	NO_NT_HIT	NO_NT_HIT	NO_NT_HIT
TRINITY_DN106640_c0_g3_i1_1	1	146	20	10	1	AC	GTGTGTGTGTGTGTGTGTGT	NA	1	1	2	63	372	TTAATGCTTTGAGACAGTGTGGCCCAGGGGTTAGAGCTGGGGACCAGGCGCCTTGGTTCGAATCCCAGCTCAGACGCTTCCTGACgtgtgtgtgtgtgtgtgtgtGATCTAGTGCCTCATGTCACAGTGTATCTGGAACCAAACAGCAGCCCGCTGGAAAGGGAGAGGTTGTCTCCAAACTGAGCTATCGTTTTGTATTCTATAAATGTATAAATATGTTTACATGTTTCAAACCTCAGGTGTTAAGATGGTCTATGAATTGCGTGGGTTTGCTTTCCTCAAGAGAATGGGCTATATTCTCAAAGATATTTACTTCAAATAGTAAtttttACAACtttttttttttCCTAGAAACAAATGCACCAAACTAGC	TTAATGCTTTGAGACAGTGTGG	GCTAGTTTGGTGCATTTGTTTC	63	245	61	22	432	22	57.961	58.813	8.2	6.7	0.8515	F	450	CTTGGATGTGTTCTAGTCTAGTATACATTAAGCTTAGTTCATATTGAACAAAATGGAAACTTAATGCTTTGAGACAGTGTGGCCCAGGGGTTAGAGCTGGGGACCAGGCGCCTTGGTTCGAATCCCAGCTCAGACGCTTCCTGACgtgtgtgtgtgtgtgtgtgtGATCTAGTGCCTCATGTCACAGTGTATCTGGAACCAAACAGCAGCCCGCTGGAAAGGGAGAGGTTGTCTCCAAACTGAGCTATCGTTTTGTATTCTATAAATGTATAAATATGTTTACATGTTTCAAACCTCAGGTGTTAAGATGGTCTATGAATTGCGTGGGTTTGCTTTCCTCAAGAGAATGGGCTATATTCTCAAAGATATTTACTTCAAATAGTAAtttttACAACtttt…	TRINITY_DN106640_c0_g3_i1	1	NO_NT_HIT	NO_NT_HIT	NO_NT_HIT	NO_NT_HIT	NO_NT_HIT	NO_NT_HIT	NO_NT_HIT	NO_NT_HIT	NO_NT_HIT	NO_NT_HIT	NO_NT_HIT	NO_NT_HIT	NO_NT_HIT	NO_NT_HIT	NO_NT_HIT	NO_NT_HIT	NO_NT_HIT
TRINITY_DN108102_c9_g1_i1_1	1	209	20	10	1	AC	ACACACACACACACACACAC	NA	1	1	2	17	235	GTATGACTCATCCTATGCTCCCAGCGGCAGCACTTTAACTGGATGAGCCACTCGGGAAcccccTAGAATCAACATTAGTCCAGGAAAGTAGAGGATCATAGCCATCTTAATATACAAATATCCTTTAAATGTGTAGACTACTGTGCTAttttttACCCTATAAATACAAGCTTTacacacacacacacacacacAGTGATCAGGGTTCTTTTGCCAGTAATACCTCTTTATGAAA	GTATGACTCATCCTATGCTCCC	TTTCATAAAGAGGTATTACTGGCA	152	17	35	22	269	24	57.637	57.181	9.4	10	3.1824	F	272	TCTTTGCACAGCTCAGACACGAACTGTCCGAGCTGTATGACTCATCCTATGCTCCCAGCGGCAGCACTTTAACTGGATGAGCCACTCGGGAAcccccTAGAATCAACATTAGTCCAGGAAAGTAGAGGATCATAGCCATCTTAATATACAAATATCCTTTAAATGTGTAGACTACTGTGCTAttttttACCCTATAAATACAAGCTTTacacacacacacacacacacAGTGATCAGGGTTCTTTTGCCAGTAATACCTCTTTATGAAATCC	TRINITY_DN108102_c9_g1_i1	1	NO_NT_HIT	NO_NT_HIT	NO_NT_HIT	NO_NT_HIT	NO_NT_HIT	NO_NT_HIT	NO_NT_HIT	NO_NT_HIT	NO_NT_HIT	NO_NT_HIT	NO_NT_HIT	NO_NT_HIT	NO_NT_HIT	NO_NT_HIT	NO_NT_HIT	NO_NT_HIT	NO_NT_HIT
TRINITY_DN109320_c0_g8_i2_287	1	574	20	10	1	AC	GTGTGTGTGTGTGTGTGTGT	NA	1	1	2	0	303	GCTTCTTTCTTGTCGAGTCCCGTTTTCAGTTCGGCGATGAGCTCCTCGGGATACACGTTCCGCTCCTCCCAGATTGTaaaaaTCCGCTCCACGGCTTTCCGCACCGCGACATCCCTGACGTGAGAACAAAACaaaaaCGCACAGGAGAAGAGCAAGTGAGGCACGGAAACAAGCAAATAATACAAACTCTACagagagAAACCTGGGCAACACTGAACACAATTTACAACCCAGTCCTGGGCTCAAACTCCTGACTCCCTCgtgtgtgtgtgtgtgtgtgtGCGTTACACTGTGCTTGTAGAT	GCTTCTTTCTTGTCGAGTCC	ATCTACAAGCACAGTGTAACGC	241	0	313	20	615	22	56.696	57.15	7.6	9.9	4.1539	F	620	GCGTTCTCCAGGGCCTCGATCAgggggggCCCGCTGCGCACCCGAGCCTCCAGGAACGACACAAACTCCTCGAGCTTCGCACTGCCGTCCTCGAAATCCTTCGAGAACCTCTTCCCTCCCGCCTTGTCTTTCAGTCGTTTGAGAGTCTCTGTGCTGCACACGTCCACCCTCATGGTGGCCAGCTGCTTCTCCTTGATGTCCACTTCGTCCACCGAGCGCTTGTAGGCGGCCAGCTGATCGATGAAGGTCTGGGGCGTGAATTCTGCAACAATCTTGGACTTGAGGGCTGCTTTGGGGTTGACAGGCACGGGCGCTTCTTTCTTGTCGAGTCCCGTTTTCAGTTCGGCGATGAGCTCCTCGGGATACACGTTCCGCTCCTCCCAGATTGTaaaaaTCCGC…	TRINITY_DN109320_c0_g8_i2	287	gi|573908071|ref|XM_006641692.1|	75.8	438	85	1	1	417	725	288	1e-85	327	Eukaryota	Metazoa	Chordata	Craniata	Actinopterygii	Semionotiformes
TRINITY_DN111274_c0_g2_i1_1007	1	351	20	10	1	AC	TGTGTGTGTGTGTGTGTGTG	NA	1	1	2	154	388	GTCCTTGCTCTTACCCTTCTTgggggAGCCCTTGCCATCTTTGTCCTCCTGCGTGGTGGCCACGCGGTAGCTGTCCGACCGTCCGTACCCCATTTTGAAGCAGCGGTTGTCAGATGAGACGCGCTTGCTTGCGTCTCAGGAACACAATGAAacacacCCTATATTTGAACAATTAAATAAATGAATCCTTTTtgtgtgtgtgtgtgtgtgtgggggggAAGCGTGTAAAAGAACaaaaaCAGGTAATTTTCAAAGAGAAACGGATTCCGTCTCAGTCAACGTCtttttGTCTGTGCGGTGAGGAGCTGCGgagagaTACCGGcacacaAAAACAATAACACAATGTAATATTCGGCCGGTATAACACGAGAAGTGATGTTGTGACACT	GTCCTTGCTCTTACCCTTCTTG	AGTGTCACAACATCACTTCTCG	170	154	159	22	546	22	59.411	57.86	7	8.4	1.5509	F	620	GGAgggggggTGAGCGCGTTGGGGCCGTCCCGCACCAGGAACTCTGCAGCCTTCGCCAGAGTCAGACCCTGCACCACATCTGTGTTGAACTTGCGGCAGCATTCCTCCACAGACATCTTATGCTCCGTCAGGGGCACTTCCTTCTTCAGATCGTCCAGGTCCTTGCTCTTACCCTTCTTgggggAGCCCTTGCCATCTTTGTCCTCCTGCGTGGTGGCCACGCGGTAGCTGTCCGACCGTCCGTACCCCATTTTGAAGCAGCGGTTGTCAGATGAGACGCGCTTGCTTGCGTCTCAGGAACACAATGAAacacacCCTATATTTGAACAATTAAATAAATGAATCCTTTTtgtgtgtgtgtgtgtgtgtgggggggAAGCGTGTAAAAGAACaaaaaCA…	TRINITY_DN111274_c0_g2_i1	1007	gi|41282136|ref|NM_131684.2|	79.39	262	48	2	1	259	509	251	3e-55	226	Eukaryota	Metazoa	Chordata	Craniata	Actinopterygii	Cypriniformes
TRINITY_DN115703_c1_g7_i1_1	1	147	20	10	1	AC	GTGTGTGTGTGTGTGTGTGT	NA	1	1	3	50	171	ATTCCATTCAGATGCCAATTCACTACACATTCCAGAAAGTGGGATCTCTGTGTCTCTGCTGTCATGCATTTAAGAAGCgtgtgtgtgtgtgtgtgtgtAGCAAGCCCTTTAAGAAAGGTCACTCCGATGCTGTGATGTAGGGTCGACTGGCAATGTAAACACTGATGTAAA	ATTCCATTCAGATGCCAATTC	TTTACATCAGTGTTTACATTGCC	57	50	69	21	239	23	58.848	56.848	6.9	10	4.0004	A	302	AAAGGGAAGgcgcgcGTCTTTGAACCCGTGTGGTTTGCGGTTCGCGTCCAGCCCTTTCCtttttttCCATTCCATTCAGATGCCAATTCACTACACATTCCAGAAAGTGGGATCTCTGTGTCTCTGCTGTCATGCATTTAAGAAGCgtgtgtgtgtgtgtgtgtgtAGCAAGCCCTTTAAGAAAGGTCACTCCGATGCTGTGATGTAGGGTCGACTGGCAATGTAAACACTGATGTAAACtttttCTACTGCAGGGGtttttCAGAAGTCTGGACGGATCTTTCTATCATGTCCGTGTTTCA	TRINITY_DN115703_c1_g7_i1	1	NO_NT_HIT	NO_NT_HIT	NO_NT_HIT	NO_NT_HIT	NO_NT_HIT	NO_NT_HIT	NO_NT_HIT	NO_NT_HIT	NO_NT_HIT	NO_NT_HIT	NO_NT_HIT	NO_NT_HIT	NO_NT_HIT	NO_NT_HIT	NO_NT_HIT	NO_NT_HIT	NO_NT_HIT
TRINITY_DN117262_c0_g1_i1_1	1	225	20	10	1	AC	ACACACACACACACACACAC	NA	1	1	10	9	182	GCAGGTCTACAACTTCCTGAACGCCGAGGCCGGAGAGCCAGCCCTGCACAACCCAGACTACATCCTGATCCTGGACTGCCGCAGCACTGAGCGGTAACCTCACACTCACTTACACATATACTGTACTGACAacacacacacacacacacacTGACAACACATGCTCACAAacacacTCACAC	GCAGGTCTACAACTTCCTGAAC	GTGTGAGTGTGTTTGTGAGCAT	109	9	94	22	275	22	57.99	58.705	6.7	8.1	0.7153	F	275	CTTGTTAGGGAGTGCTGTGCAGAACGACACTGCCGTGCTGGTCCCCTCGGTGCCCGAGAGGCCGGTGGTCCgggggggCTACGTCACAGCCCAGCAGGTCTACAACTTCCTGAACGCCGAGGCCGGAGAGCCAGCCCTGCACAACCCAGACTACATCCTGATCCTGGACTGCCGCAGCACTGAGCGGTAACCTCACACTCACTTACACATATACTGTACTGACAacacacacacacacacacacTGACAACACATGCTCACAAacacacTCACAC	TRINITY_DN117262_c0_g1_i1	1	gi|573885174|ref|XM_006630537.1|	81.33	150	28	0	35	184	247	396	3e-31	145	Eukaryota	Metazoa	Chordata	Craniata	Actinopterygii	Semionotiformes
TRINITY_DN126070_c0_g1_i1_1	1	46	20	10	1	AC	CACACACACACACACACACA	NA	1	1	3	23	385	CGATATCTCACTTGGCATCAATGTGAACATGCACTGCCACCCCTcacacacacacacacacacaCCTTGTTGCTCACATAGCATACACTCAATTTTAATATCCTACTTCTGTCAATTCAATCTAAAACTAGGGACGAATGCACCCTGACTGGCAAAATAATTCTACCTTCTACCAAAGCCCATGTTGTCAGGGAGCGGTTATAGACCTGCACAGTGCTGAAGGTTTCATTGATTTGGGCCGCTGTAGCACGTCTGTTGCTTGTCACAATTCTATGGGCTTGATCCATCAAGACCTGCTTGCCTCCAGAGTTGTGCTTTCAGCAAACATCACCATTCCAGGATCAACCAGGAGCCTGTCTCGATGGACACAATGCTCAATGCAGTG	CGATATCTCACTTGGCATCAA	CACTGCATTGAGCATTGTGT	23	301	2	21	386	20	58.735	58.276	6.9	6.4	4.0115	A	408	TCGATATCTCACTTGGCATCAATGTGAACATGCACTGCCACCCCTcacacacacacacacacacaCCTTGTTGCTCACATAGCATACACTCAATTTTAATATCCTACTTCTGTCAATTCAATCTAAAACTAGGGACGAATGCACCCTGACTGGCAAAATAATTCTACCTTCTACCAAAGCCCATGTTGTCAGGGAGCGGTTATAGACCTGCACAGTGCTGAAGGTTTCATTGATTTGGGCCGCTGTAGCACGTCTGTTGCTTGTCACAATTCTATGGGCTTGATCCATCAAGACCTGCTTGCCTCCAGAGTTGTGCTTTCAGCAAACATCACCATTCCAGGATCAACCAGGAGCCTGTCTCGATGGACACAATGCTCAATGCAGTGGCTGTGTTGAGGG…	TRINITY_DN126070_c0_g1_i1	1	NO_NT_HIT	NO_NT_HIT	NO_NT_HIT	NO_NT_HIT	NO_NT_HIT	NO_NT_HIT	NO_NT_HIT	NO_NT_HIT	NO_NT_HIT	NO_NT_HIT	NO_NT_HIT	NO_NT_HIT	NO_NT_HIT	NO_NT_HIT	NO_NT_HIT	NO_NT_HIT	NO_NT_HIT
TRINITY_DN132055_c0_g1_i1_1	1	202	20	10	1	AC	ACACACACACACACACACAC	NA	1	1	2	26	200	GCAACACTGTCTTCAAGTCCTCGGAAACATCCATGAACTCTGCGTTCtttttCTAGGGAGCATTCCACGGACCTGTATTGGAAAGGTAACAGACCTGCACAATTTATcccccccccAATAGAAACACTTTAAacacacacacacacacacacATCCCTGTTTGCCGCTGTCCACTCCTGATAGCTGTGATGCTAATGCAG	GCAACACTGTCTTCAAGTCCTC	CTGCATTAGCATCACAGCTATC	110	26	70	22	269	22	58.994	57.715	7.9	5.6	1.2784	F	321	CTGCCTCCTGAGTGtctctctcTGCTTCTTAAGTACTGGATTACCTCCCATTATTTTAATTAGCCCTTGGCAACACTGTCTTCAAGTCCTCGGAAACATCCATGAACTCTGCGTTCtttttCTAGGGAGCATTCCACGGACCTGTATTGGAAAGGTAACAGACCTGCACAATTTATcccccccccAATAGAAACACTTTAAacacacacacacacacacacATCCCTGTTTGCCGCTGTCCACTCCTGATAGCTGTGATGCTAATGCAGCAGAGCTGCACCttttttGAGATGCTTGAGTCCCAACTAAAGCACAACCAGG	TRINITY_DN132055_c0_g1_i1	1	NO_NT_HIT	NO_NT_HIT	NO_NT_HIT	NO_NT_HIT	NO_NT_HIT	NO_NT_HIT	NO_NT_HIT	NO_NT_HIT	NO_NT_HIT	NO_NT_HIT	NO_NT_HIT	NO_NT_HIT	NO_NT_HIT	NO_NT_HIT	NO_NT_HIT	NO_NT_HIT	NO_NT_HIT
TRINITY_DN139414_c0_g1_i1_1	1	97	20	10	1	AC	CACACACACACACACACACA	NA	1	1	4	33	196	GAGTCATGACACAATGATCCTGAAGCGCAATAAGAAGCAGATCTGGTACAATATCcacacacacacacacacacaGGTGTGCTAGTGAAACACCAAAGGCCTATAACATTGCACCAGCACCCCACCCCTCCCAAATTGAATTGGTTGTCAAGGGAATCAGCCACAATTCCAAGCTGTTGGTATGATGACCTCTGAA	GAGTCATGACACAATGATCCTG	TTCAGAGGTCATCATACCAACA	33	99	42	22	237	22	57.999	58.076	8.2	7	0.0771	A	620	GGTGAACTGGTTCATCAGCAGCCAAGCAATCCACAAGTGAAGAGTCATGACACAATGATCCTGAAGCGCAATAAGAAGCAGATCTGGTACAATATCcacacacacacacacacacaGGTGTGCTAGTGAAACACCAAAGGCCTATAACATTGCACCAGCACCCCACCCCTCCCAAATTGAATTGGTTGTCAAGGGAATCAGCCACAATTCCAAGCTGTTGGTATGATGACCTCTGAACAGGTTGGAACATGTGTCTGCCAATGAGACGGCTCCCTCTGTTCTTCACATTCTTTAACTTATTATTTACTTATTTATTTCTTAGCAGACTTTACCTTGTCCCAGTAGATATCCTTACCGAGGATCAAATGGATAACCGCTTTTCTGGAAATATCTaaaaaT…	TRINITY_DN139414_c0_g1_i1	1	NO_NT_HIT	NO_NT_HIT	NO_NT_HIT	NO_NT_HIT	NO_NT_HIT	NO_NT_HIT	NO_NT_HIT	NO_NT_HIT	NO_NT_HIT	NO_NT_HIT	NO_NT_HIT	NO_NT_HIT	NO_NT_HIT	NO_NT_HIT	NO_NT_HIT	NO_NT_HIT	NO_NT_HIT
TRINITY_DN14160_c0_g1_i1_1	1	217	20	10	1	AC	TGTGTGTGTGTGTGTGTGTG	NA	1	1	2	51	263	AACGATGTGAACTGGTTAGGATtgtgtgGCTGTGTAGATTCAGTACTGATTTGCTAGCTGTTTGGGGAGTTGACACAATGGCCGCATGGGTTTGCtgtgtgACCTGAGAATAGGATTAAATAGCCTTGGAAACTCCGCCCGTCTTTCTTTGGACACATTGGTGAGGGGATtgtgtgtgtgtgtgtgtgtgTCCATATGTGAGGatatatTTATAATGTGTCTACCCGCTGCCAGACCATCACGTTTATGAGCACTTCATTCAG	AACGATGTGAACTGGTTAGGAT	CTGAATGAAGTGCTCATAAACG	148	51	47	22	309	22	57.605	57.601	7.8	8.7	0.7939	B	310	AtttttGTCTTAATGCATTTTATAGCAAGCgtgtgtTGGtttttAAAACGATGTGAACTGGTTAGGATtgtgtgGCTGTGTAGATTCAGTACTGATTTGCTAGCTGTTTGGGGAGTTGACACAATGGCCGCATGGGTTTGCtgtgtgACCTGAGAATAGGATTAAATAGCCTTGGAAACTCCGCCCGTCTTTCTTTGGACACATTGGTGAGGGGATtgtgtgtgtgtgtgtgtgtgTCCATATGTGAGGatatatTTATAATGTGTCTACCCGCTGCCAGACCATCACGTTTATGAGCACTTCATTCAGG	TRINITY_DN14160_c0_g1_i1	1	NO_NT_HIT	NO_NT_HIT	NO_NT_HIT	NO_NT_HIT	NO_NT_HIT	NO_NT_HIT	NO_NT_HIT	NO_NT_HIT	NO_NT_HIT	NO_NT_HIT	NO_NT_HIT	NO_NT_HIT	NO_NT_HIT	NO_NT_HIT	NO_NT_HIT	NO_NT_HIT	NO_NT_HIT
TRINITY_DN142713_c0_g1_i1_1	1	109	20	10	1	AC	CACACACACACACACACACA	NA	1	1	4	34	169	TTTGAGTCCTCGTGTGACAAATcacacacacgcacgcacgcaCCGACGCACGCACGcacacacacacacacacacaACGCTGCATGTATAATCTATGCATGCTCTACAGTACAGGAACACCCCACCCCACTGTGGCCTTGGCTGAGCCCAGCAGACAGTGCTCGGAGAC	TTTGAGTCCTCGTGTGACAAAT	GTCTCCGAGCACTGTCTGCT	34	73	53	22	221	20	59.639	60.768	7.2	8.2	6.4067	B	335	CGAGAAGTCATTAATTCTTGATGTCTTCAATTTTAAACTGTGCTGGGTTTGTTTTGAGTCCTCGTGTGACAAATcacacacacgcacgcacgcaCCGACGCACGCACGcacacacacacacacacacaACGCTGCATGTATAATCTATGCATGCTCTACAGTACAGGAACACCCCACCCCACTGTGGCCTTGGCTGAGCCCAGCAGACAGTGCTCGGAGACGGGGTAGACGGAAGGGCGCTGGTGCAGATTACCAGCTCCTGCAAGGCCGTCTGAGCCCAGACGACGCTTTTCTAAACTATATTCAGGAAAGCTAAGAGAACCCTTGCAACAAAC	TRINITY_DN142713_c0_g1_i1	1	NO_NT_HIT	NO_NT_HIT	NO_NT_HIT	NO_NT_HIT	NO_NT_HIT	NO_NT_HIT	NO_NT_HIT	NO_NT_HIT	NO_NT_HIT	NO_NT_HIT	NO_NT_HIT	NO_NT_HIT	NO_NT_HIT	NO_NT_HIT	NO_NT_HIT	NO_NT_HIT	NO_NT_HIT
TRINITY_DN143213_c0_g1_i1_1	1	235	20	10	1	AC	TGTGTGTGTGTGTGTGTGTG	NA	1	1	5	0	185	aaCGGCTATATTGTATGTGCTGTAtttttGTTTTAGACTGTATTTATTATCCATACACTATTTCAATTTATAGTTCCATAGtttttCTTATTGTATTTTGTTGTAAATACCTGTTCAGTAAAAGGTAATTTTACCTGATATAtgtgtgtgtgtgtgtgtgtgTTACAGACACTCGGTCAATTACC	AACGGCTATATTGTATGTGCTG	GGTAATTGACCGAGTGTCTGTAA	120	0	93	22	277	23	56.974	58.188	8.5	6	2.2133	F	278	TACAAGAGCAAGGAAAACATAAATGTAATAAATGAATATTGATGTAACACATTTTAAACCAAATCTTTGGAAACTATCTTAACAGGAGTaaaaaCGGCTATATTGTATGTGCTGTAtttttGTTTTAGACTGTATTTATTATCCATACACTATTTCAATTTATAGTTCCATAGtttttCTTATTGTATTTTGTTGTAAATACCTGTTCAGTAAAAGGTAATTTTACCTGATATAtgtgtgtgtgtgtgtgtgtgTTACAGACACTCGGTCAATTACCC	TRINITY_DN143213_c0_g1_i1	1	NO_NT_HIT	NO_NT_HIT	NO_NT_HIT	NO_NT_HIT	NO_NT_HIT	NO_NT_HIT	NO_NT_HIT	NO_NT_HIT	NO_NT_HIT	NO_NT_HIT	NO_NT_HIT	NO_NT_HIT	NO_NT_HIT	NO_NT_HIT	NO_NT_HIT	NO_NT_HIT	NO_NT_HIT
TRINITY_DN144174_c0_g1_i1_1	1	260	20	10	1	AC	CACACACACACACACACACA	NA	1	1	3	6	188	TTGATTTGGCAATACTTAAACTGTAGTCATGCTAATAAAGCTTATTTGAATTGAatatatatgagagaAACAACCCTGTTACTGAATGACCTAGTGAAGGTACCTAGGGCGTGCgggggTGGGTTATaaaaaaaaCACACcacacacacacacacacacaCCAGGTTAAATCATGGTCGTAGGCCTAA	TTGATTTGGCAATACTTAAACTG	TTAGGCCTACGACCATGATTTA	117	6	120	23	307	22	56.26	58.653	6.7	6.2	3.393	F	380	ATAAGATGGTAATTATTCTGGTCGAGCACACCAACACTGCACTCACAGCCGCTTACATATTTAttttttGTAATCATTTGGTATGATGTTTATTTGCAtttttATTATTTATTTTGTAATTGATTTGGCAATACTTAAACTGTAGTCATGCTAATAAAGCTTATTTGAATTGAatatatatgagagaAACAACCCTGTTACTGAATGACCTAGTGAAGGTACCTAGGGCGTGCgggggTGGGTTATaaaaaaaaCACACcacacacacacacacacacaCCAGGTTAAATCATGGTCGTAGGCCTAAAACCACAGAGGGGTTTGTTCAAAATCTTAATATGTAAATTAAGCAAAGGTGTTTTATGAACCGGCTTTACAAA	TRINITY_DN144174_c0_g1_i1	1	NO_NT_HIT	NO_NT_HIT	NO_NT_HIT	NO_NT_HIT	NO_NT_HIT	NO_NT_HIT	NO_NT_HIT	NO_NT_HIT	NO_NT_HIT	NO_NT_HIT	NO_NT_HIT	NO_NT_HIT	NO_NT_HIT	NO_NT_HIT	NO_NT_HIT	NO_NT_HIT	NO_NT_HIT
TRINITY_DN155277_c0_g1_i1_1	1	223	20	10	1	AC	CACACACACACACACACACA	NA	1	1	3	44	274	TGCTGGTAGAAGGAATGAAGTCTGTCTCTAAATGGCACTGCGGCTGCATGCAAGGGGCggtggtggtCAAAGTTATTCATAAGGATGTGGGCTTcccccAGATATGACCAGAGGTGAACTTTTCAGCCGCAGATAAACTGACTCTAATCAGACTGTCACttttttttCCCATTTTGGATTCTGTTGACcacacacacacacacacacaCTGAACCTCCGATGACCTCCTGCTGGTCTAATTGGATGTTCTGCGTAACAGGACGACAAGGTTTGT	TGCTGGTAGAAGGAATGAAGTC	ACAAACCTTGTCGTCCTGTTAC	166	44	35	22	308	22	58.462	58.161	6.4	5.4	0.6232	F	332	CAGGAGGTTACCTTTTAACACATGCCGTTCTCTGTGCTGGTAGAAGGAATGAAGTCTGTCTCTAAATGGCACTGCGGCTGCATGCAAGGGGCggtggtggtCAAAGTTATTCATAAGGATGTGGGCTTcccccAGATATGACCAGAGGTGAACTTTTCAGCCGCAGATAAACTGACTCTAATCAGACTGTCACttttttttCCCATTTTGGATTCTGTTGACcacacacacacacacacacaCTGAACCTCCGATGACCTCCTGCTGGTCTAATTGGATGTTCTGCGTAACAGGACGACAAGGTTTGTTTTGCAAATTGCAGTTACAATTCA	TRINITY_DN155277_c0_g1_i1	1	NO_NT_HIT	NO_NT_HIT	NO_NT_HIT	NO_NT_HIT	NO_NT_HIT	NO_NT_HIT	NO_NT_HIT	NO_NT_HIT	NO_NT_HIT	NO_NT_HIT	NO_NT_HIT	NO_NT_HIT	NO_NT_HIT	NO_NT_HIT	NO_NT_HIT	NO_NT_HIT	NO_NT_HIT
TRINITY_DN15892_c0_g2_i1_1	1	32	20	10	1	AC	TGTGTGTGTGTGTGTGTGTG	NA	1	1	18	2	122	TGTCTGTCtgtgtgTCTGTCTGTCtgtgtgtgtgtgtgtgtgtgTCTATCTGTCTGTCAgtgtgtgtCTGTTTGATATCATGGTGTAatatatAAACTACACAGAATCAAACCTAGGACCAA	TGTCTGTCTGTGTGTCTGTCTG	TTGGTCCTAGGTTTGATTCTGT	2	56	8	22	129	22	57.393	57.724	6.4	6.4	0.8828	F	239	gtgtgtTTGTCTGTCtgtgtgTCTGTCTGTCtgtgtgtgtgtgtgtgtgtgTCTATCTGTCTGTCAgtgtgtgtCTGTTTGATATCATGGTGTAatatatAAACTACACAGAATCAAACCTAGGACCAACATACTCAGTGTTCAAGTAACAACAAAGCAAATTAACAATGTACTAAAATAAGTTTATTTTAAACTAAACTAAAGTgggggCACTTTTAAACATGACAcccccAACTGGC	TRINITY_DN15892_c0_g2_i1	1	NO_NT_HIT	NO_NT_HIT	NO_NT_HIT	NO_NT_HIT	NO_NT_HIT	NO_NT_HIT	NO_NT_HIT	NO_NT_HIT	NO_NT_HIT	NO_NT_HIT	NO_NT_HIT	NO_NT_HIT	NO_NT_HIT	NO_NT_HIT	NO_NT_HIT	NO_NT_HIT	NO_NT_HIT
TRINITY_DN164427_c0_g1_i1_1	1	22	20	10	1	AC	ACACACACACACACACACAC	NA	1	1	5	0	127	CATAAGCTGCCAGTTGATTAGacacacacacacacacacacGCAGCCACAGCCACATTACCTTCACTACAGCATATCAGCCCTTTGGAGCACAGCAGCCCACCAGCAATAAGGAGGCACACTTGCTC	CATAAGCTGCCAGTTGATTAG	GAGCAAGTGTGCCTCCTTATT	0	65	1	21	127	21	55.353	58.475	5.9	6.2	5.1224	A	204	CATAAGCTGCCAGTTGATTAGacacacacacacacacacacGCAGCCACAGCCACATTACCTTCACTACAGCATATCAGCCCTTTGGAGCACAGCAGCCCACCAGCAATAAGGAGGCACACTTGCTCCACTGTTTAATATTAAGACATGCAGCGCTAGCACATTAAACACATTGAATCATCTTGTTTCTCTTCATtgtgtgCCT	TRINITY_DN164427_c0_g1_i1	1	NO_NT_HIT	NO_NT_HIT	NO_NT_HIT	NO_NT_HIT	NO_NT_HIT	NO_NT_HIT	NO_NT_HIT	NO_NT_HIT	NO_NT_HIT	NO_NT_HIT	NO_NT_HIT	NO_NT_HIT	NO_NT_HIT	NO_NT_HIT	NO_NT_HIT	NO_NT_HIT	NO_NT_HIT
TRINITY_DN165660_c0_g1_i1_1	1	40	20	10	1	AC	ACACACACACACACACACAC	NA	1	1	4	15	133	TGATAACCAAATGAGGCCATTTGAAAAGAAACAAAacacacacacacacacacacAATCTAAACCTGACATTCCATTTTCCAACCAGCCTGCTGGTATGTCAGACTTCTTGtttttGTTGGCAAGCTCAGCTG	TGATAACCAAATGAGGCCAT	CAGCTGAGCTTGCCAACAAA	15	58	5	20	137	20	57.887	62.597	9.6	7	8.7105	F	549	GAACTGATAACCAAATGAGGCCATTTGAAAAGAAACAAAacacacacacacacacacacAATCTAAACCTGACATTCCATTTTCCAACCAGCCTGCTGGTATGTCAGACTTCTTGtttttGTTGGCAAGCTCAGCTGCAAGtttttCAACGTCtttttGTGTGAGTCTATAATACATTTCTGAGGCTGTTATCAGGTATTCCACTAGGCTGGCTTTTGAGTGCATACCATCCTGTGCTTGGTGTATCCTACATGCAACTCAGCATCAGCAGACTTCTCTTGCAACtttttCACATGTCTTCCAAGTGATGTTTTGTCGACGTTACACATGCGGGCATTTCTGGAAGTCCTAACTCTTTCTACAGAAACACAGTTGTTCTCTTAGTATGTGCTGTATTTG…	TRINITY_DN165660_c0_g1_i1	1	NO_NT_HIT	NO_NT_HIT	NO_NT_HIT	NO_NT_HIT	NO_NT_HIT	NO_NT_HIT	NO_NT_HIT	NO_NT_HIT	NO_NT_HIT	NO_NT_HIT	NO_NT_HIT	NO_NT_HIT	NO_NT_HIT	NO_NT_HIT	NO_NT_HIT	NO_NT_HIT	NO_NT_HIT
TRINITY_DN166324_c1_g1_i1_1	1	85	20	10	1	AC	CACACACACACACACACACA	NA	1	1	4	63	220	AGTTTGAGCCAGTCCAGGTTTCTCAGTGAAACCCAGAGTGGCCCGACGGCTACAGAGCTACGAGAGCCTCACTTCCATCCCCGcacacacacacacacacacaCTCACAATTAACAACTGCAAATGCAAGTAAAACACAAATATTACATTTAATATTCAATTGCATTTACTGTAGCTGTGCAAAGATGATAAAGTAATGGCAGATGAATGGAATGTAAAG	AGTTTGAGCCAGTCCAGGTT	CTTTACATTCCATTCATCTGCC	63	95	2	20	221	22	58.794	58.582	7.9	9.7	3.3761	A	355	CAGTTTGAGCCAGTCCAGGTTTCTCAGTGAAACCCAGAGTGGCCCGACGGCTACAGAGCTACGAGAGCCTCACTTCCATCCCCGcacacacacacacacacacaCTCACAATTAACAACTGCAAATGCAAGTAAAACACAAATATTACATTTAATATTCAATTGCATTTACTGTAGCTGTGCAAAGATGATAAAGTAATGGCAGATGAATGGAATGTAAAGTGCATGCAGGGCTcacacacaACAGAAGGGTAGAACACAGATAAAAacacacacacacacacacAACATAAAATAGCTGAACCCATAGCTATGCAACTGACTGCAGTACAGAATTCCTGCCTCCAAATCTATGC	TRINITY_DN166324_c1_g1_i1	1	NO_NT_HIT	NO_NT_HIT	NO_NT_HIT	NO_NT_HIT	NO_NT_HIT	NO_NT_HIT	NO_NT_HIT	NO_NT_HIT	NO_NT_HIT	NO_NT_HIT	NO_NT_HIT	NO_NT_HIT	NO_NT_HIT	NO_NT_HIT	NO_NT_HIT	NO_NT_HIT	NO_NT_HIT
TRINITY_DN167129_c0_g1_i1_1	1	339	20	10	1	AC	ACACACACACACACACACAC	NA	1	1	4	1	176	CAAACATCGTACACAAACAAGGTTGTTTGTTTCTGCGCTTTACAGGCTGTTGGTGCAATGTCCCCTTATCATCTTTTATCTTACATTGAGCAGCACGGGCTTCATCACCACTTCAGCTACCCCAATCAAACACAGacacacacacacacacacacGCACTCCTGCCTCCCTAAAGG	CAAACATCGTACACAAACAAGG	CCTTTAGGGAGGCAGGAGTG	113	1	204	22	379	20	58.135	61.131	8.5	6.4	5.2656	A	398	GCTTGGTAATTTTCTCTTTATATTTCTGTTTTATTAACATATTTAAACATTACATCACCTTGATTACATTGTCTTGTTTTCAGGTGTCCTTTGCATAATATAATTTGTATAATGTaaaaaaaaaCAGGAGTTGTTTCGAACAAGACAATTGTAGCATTTTCAAAGCAGACCGTGATTTAAAAGAACTTGGATTAACAAGAAGGCAAACATCGTACACAAACAAGGTTGTTTGTTTCTGCGCTTTACAGGCTGTTGGTGCAATGTCCCCTTATCATCTTTTATCTTACATTGAGCAGCACGGGCTTCATCACCACTTCAGCTACCCCAATCAAACACAGacacacacacacacacacacGCACTCCTGCCTCCCTAAAGGGAGCTCCTGTTAGCGCTCC	TRINITY_DN167129_c0_g1_i1	1	NO_NT_HIT	NO_NT_HIT	NO_NT_HIT	NO_NT_HIT	NO_NT_HIT	NO_NT_HIT	NO_NT_HIT	NO_NT_HIT	NO_NT_HIT	NO_NT_HIT	NO_NT_HIT	NO_NT_HIT	NO_NT_HIT	NO_NT_HIT	NO_NT_HIT	NO_NT_HIT	NO_NT_HIT
TRINITY_DN168653_c0_g1_i1_1	1	127	20	10	1	AC	GTGTGTGTGTGTGTGTGTGT	NA	1	1	4	6	143	TCTCTACTCGACTGTCTTTCCTTAGGGAGgtgtgtgtgtgtgtgtgtgtAAGCCATCCCTCGCACGctctctCACACCCAAGCTATTTGATCCTTTATATTTTATTCCCTGTTGATGCCTTTTGATTCCTCCAATGTGCTTAT	TCTCTACTCGACTGTCTTTCCTT	ATAAGCACATTGGAGGAATCAA	6	72	98	23	240	22	56.554	58.582	8.2	6.9	3.0281	B	465	TTGTATGTCTTTTGTCTTGTGTTTTCTAACGCGAGCgtgtgtCTGTCtgtgtgTCACttttttttGTTTTGCTGAGACGGGTGAGTGTGAgtgtgtTTCTCTACTCGACTGTCTTTCCTTAGGGAGgtgtgtgtgtgtgtgtgtgtAAGCCATCCCTCGCACGctctctCACACCCAAGCTATTTGATCCTTTATATTTTATTCCCTGTTGATGCCTTTTGATTCCTCCAATGTGCTTATTTTGACAATCTCATTAAATATTACTTGGAATGATTATTAGTGGTCTTGGGtttatttatttaTTGATATGTTGAATGAtttttttACttttttCCAGCTATACATAAATCAGTattcattcattcattcattctctctcGTGCTTCAAAAGTCACTTAG…	TRINITY_DN168653_c0_g1_i1	1	NO_NT_HIT	NO_NT_HIT	NO_NT_HIT	NO_NT_HIT	NO_NT_HIT	NO_NT_HIT	NO_NT_HIT	NO_NT_HIT	NO_NT_HIT	NO_NT_HIT	NO_NT_HIT	NO_NT_HIT	NO_NT_HIT	NO_NT_HIT	NO_NT_HIT	NO_NT_HIT	NO_NT_HIT
TRINITY_DN168701_c0_g1_i1_1	1	210	20	10	1	AC	TGTGTGTGTGTGTGTGTGTG	NA	1	1	3	24	130	GAAATAAGCTGAGTCAGTTGGGGATCTCCCTGACATGGCCTTGCAGCtttttAtttttttGTATtgtgtgtgtgtgtgtgtgtgtttttATATAAATACAAATTCTAAGGAGAACAATCATTTGGTTCTG	GAAATAAGCTGAGTCAGTTGGG	CAGAACCAAATGATTGTTCTCC	42	24	146	22	275	22	58.009	58.554	10	7.9	0.5624	F	291	GGGTGGATtatataGTAAAGTGATTATCCCTTCAAATCAGCAGAGGACTGATGTAACCTTCAAGTTATACCAGTCCTCTGTTAattattattTTCCTTAGTGATACTCCTCATATGTATTTGACTTTGGtttttAGTTTTACCTTGAAATAAGCTGAGTCAGTTGGGGATCTCCCTGACATGGCCTTGCAGCtttttAtttttttGTATtgtgtgtgtgtgtgtgtgtgtttttATATAAATACAAATTCTAAGGAGAACAATCATTTGGTTCTGATATCTAATCAATTTT	TRINITY_DN168701_c0_g1_i1	1	NO_NT_HIT	NO_NT_HIT	NO_NT_HIT	NO_NT_HIT	NO_NT_HIT	NO_NT_HIT	NO_NT_HIT	NO_NT_HIT	NO_NT_HIT	NO_NT_HIT	NO_NT_HIT	NO_NT_HIT	NO_NT_HIT	NO_NT_HIT	NO_NT_HIT	NO_NT_HIT	NO_NT_HIT
TRINITY_DN169407_c0_g1_i1_1	1	217	20	10	1	AC	TGTGTGTGTGTGTGTGTGTG	NA	1	1	2	8	169	TTGGGAGAAAGAGGATTGTTTAACTACAAAAGAAGTACCCTGCGACAGGCTGACCCTGGTGAAAGGGAAGaaaaaCAAAGACTTGCGCAAGTCAGAAAATGATTATTaaaaaaTAGTGACtgtgtgtgtgtgtgtgtgtgCggggggCTAGTTCCACATCTCACCAAGC	TTGGGAGAAAGAGGATTGTTTA	GCTTGGTGAGATGTGGAACTA	98	8	97	22	265	21	57.863	57.811	6	5.7	1.3263	F	290	ATGATAACAAACTTGTTCACAGCAGACTATATTTTCAGTGAAGATGCTTGCAACCCTGATACTCAAAGATATAAAAGCTGAGTTTGGATGCTTTATTTGGGAGAAAGAGGATTGTTTAACTACAAAAGAAGTACCCTGCGACAGGCTGACCCTGGTGAAAGGGAAGaaaaaCAAAGACTTGCGCAAGTCAGAAAATGATTATTaaaaaaTAGTGACtgtgtgtgtgtgtgtgtgtgCggggggCTAGTTCCACATCTCACCAAGCTTCTTGGCCACGTCCCCAATAGTGA	TRINITY_DN169407_c0_g1_i1	1	NO_NT_HIT	NO_NT_HIT	NO_NT_HIT	NO_NT_HIT	NO_NT_HIT	NO_NT_HIT	NO_NT_HIT	NO_NT_HIT	NO_NT_HIT	NO_NT_HIT	NO_NT_HIT	NO_NT_HIT	NO_NT_HIT	NO_NT_HIT	NO_NT_HIT	NO_NT_HIT	NO_NT_HIT
TRINITY_DN175521_c0_g1_i1_1	1	52	20	10	1	AC	GTGTGTGTGTGTGTGTGTGT	NA	1	1	2	18	220	CTTCGGTTTCTGTGCTCATTCAGTCATTTGGATTTGGAgtgtgtgtgtgtgtgtgtgtGCGTGCATGGCTATGAGGGTGTCCCACTCAGGACTAAGCTTCAACAACCAAGTCACTGGcccccAAACCTACCCATAGCTTCTAAAAGGAACCAGTGAGTTTCCACTTACCAGCTTTTGAAACAGTGACAACTGGATTAGTTGGTGTGAagagagATCCTGC	CTTCGGTTTCTGTGCTCATT	GCAGGATCTCTCTTCACACC	18	142	14	20	233	20	57.951	57.346	6.9	7.6	4.7031	F	234	GGGTGAGGGAGTGCTTCGGTTTCTGTGCTCATTCAGTCATTTGGATTTGGAgtgtgtgtgtgtgtgtgtgtGCGTGCATGGCTATGAGGGTGTCCCACTCAGGACTAAGCTTCAACAACCAAGTCACTGGcccccAAACCTACCCATAGCTTCTAAAAGGAACCAGTGAGTTTCCACTTACCAGCTTTTGAAACAGTGACAACTGGATTAGTTGGTGTGAagagagATCCTGCC	TRINITY_DN175521_c0_g1_i1	1	NO_NT_HIT	NO_NT_HIT	NO_NT_HIT	NO_NT_HIT	NO_NT_HIT	NO_NT_HIT	NO_NT_HIT	NO_NT_HIT	NO_NT_HIT	NO_NT_HIT	NO_NT_HIT	NO_NT_HIT	NO_NT_HIT	NO_NT_HIT	NO_NT_HIT	NO_NT_HIT	NO_NT_HIT
TRINITY_DN179764_c0_g1_i1_1	1	60	20	10	1	AC	ACACACACACACACACACAC	NA	1	1	2	5	216	GTTCACAGTTATCCACACcacacaCTGacacacacacacacacacacATGCACACTGACATGCTCACGcacacaCTATTTTATGCACACTGCACAttttttCTCTCAAAGTTGAAGcacacaAACTATGGTACACAGTAACAAAGAACGAGGCGTGACCACAGGGCATTGTCCCTTTACCATTGGCTGAGTCAGAGACAGGAGGTGAATCATCAGT	GTTCACAGTTATCCACACCACA	ACTGATGATTCACCTCCTGTCT	5	147	33	22	248	22	58.398	57.704	8.2	6.4	0.6941	F	257	TGTAGAGCGAGCAGCCAGAAAGGTTATTGCGAGTTCACAGTTATCCACACcacacaCTGacacacacacacacacacacATGCACACTGACATGCTCACGcacacaCTATTTTATGCACACTGCACAttttttCTCTCAAAGTTGAAGcacacaAACTATGGTACACAGTAACAAAGAACGAGGCGTGACCACAGGGCATTGTCCCTTTACCATTGGCTGAGTCAGAGACAGGAGGTGAATCATCAGTGCCAGGGGA	TRINITY_DN179764_c0_g1_i1	1	NO_NT_HIT	NO_NT_HIT	NO_NT_HIT	NO_NT_HIT	NO_NT_HIT	NO_NT_HIT	NO_NT_HIT	NO_NT_HIT	NO_NT_HIT	NO_NT_HIT	NO_NT_HIT	NO_NT_HIT	NO_NT_HIT	NO_NT_HIT	NO_NT_HIT	NO_NT_HIT	NO_NT_HIT
TRINITY_DN184087_c0_g1_i1_1	1	191	20	10	1	AC	CACACACACACACACACACA	NA	1	1	4	0	156	GGGACTGAACAGTGTTTCTTTGACATGAAATAAAGGAGGTCTGATAAGAACAATCCATACATAATACAACATTTACATTCGCAAGCACACCAGCTCTTACTGATTAGTGCAAAGcacacacacacacacacacaCCGTCTCAATacacacAGacac	GGGACTGAACAGTGTTTCTTTG	GTGTCTGTGTGTATTGAGACGG	92	0	77	22	232	22	58.744	58.145	7.3	9.6	0.8884	F	240	GGTAACAAGCaaaaaTCTTTAAGAACAAGCCTGTTGGCATCAGACTTTGAAAGTAACTTTGAACTGACATTTACCAGGGACTGAACAGTGTTTCTTTGACATGAAATAAAGGAGGTCTGATAAGAACAATCCATACATAATACAACATTTACATTCGCAAGCACACCAGCTCTTACTGATTAGTGCAAAGcacacacacacacacacacaCCGTCTCAATacacacAGacacacTCACAC	TRINITY_DN184087_c0_g1_i1	1	NO_NT_HIT	NO_NT_HIT	NO_NT_HIT	NO_NT_HIT	NO_NT_HIT	NO_NT_HIT	NO_NT_HIT	NO_NT_HIT	NO_NT_HIT	NO_NT_HIT	NO_NT_HIT	NO_NT_HIT	NO_NT_HIT	NO_NT_HIT	NO_NT_HIT	NO_NT_HIT	NO_NT_HIT
TRINITY_DN188592_c0_g1_i1_1	1	61	20	10	1	AC	TGTGTGTGTGTGTGTGTGTG	NA	1	1	3	32	164	AGTCGACAACCTAATCTGCAACCGGACATTACACAAGTCCAATGATCACCTGCAtgtgtgtgtgtgtgtgtgtgTATGtatataTTaaaaaaTATGTAATTGCTAATGTAAATTAATATACTGATATCCAAGATTTCCCTTTCCATGTTTGGCCTACATTAttt	AGTCGACAACCTAATCTGCAAC	AAATAATGTAGGCCAAACATGG	32	68	7	22	170	22	58.396	57.958	8.2	8.4	0.4379	F	301	GGCAGCAGTCGACAACCTAATCTGCAACCGGACATTACACAAGTCCAATGATCACCTGCAtgtgtgtgtgtgtgtgtgtgTATGtatataTTaaaaaaTATGTAATTGCTAATGTAAATTAATATACTGATATCCAAGATTTCCCTTTCCATGTTTGGCCTACATTAtttttAGATTTAGAACGTGACCCTCACTagagagGCTCTCATTAGAAAAGTTCAGCGCATGTTGAAGAGATTCTGCCCGCTAGCAATCCTAGCGCTGACGGAGTGCTGTTTGAAATCATTTTGATATGTCTGCC	TRINITY_DN188592_c0_g1_i1	1	NO_NT_HIT	NO_NT_HIT	NO_NT_HIT	NO_NT_HIT	NO_NT_HIT	NO_NT_HIT	NO_NT_HIT	NO_NT_HIT	NO_NT_HIT	NO_NT_HIT	NO_NT_HIT	NO_NT_HIT	NO_NT_HIT	NO_NT_HIT	NO_NT_HIT	NO_NT_HIT	NO_NT_HIT
TRINITY_DN190529_c0_g1_i1_1	1	381	20	10	1	AC	ACACACACACACACACACAC	NA	1	1	3	1	190	ACAGATTAGTCTTGCACACTGGTCGGCAAGAAAAGTAGGCTACATTGTTTTAGAACATGATTTAATTAAGAAATTACAAGTATACATTTGGAATTTGAGAAGCCAtttttttCTGTGACTTCTACATAGTTTTGATGCTTATATTATacacacacacacacacacacAGTAGACCTCCGATAATCTGTGC	ACAGATTAGTCTTGCACACTGGT	GCACAGATTATCGGAGGTCTAC	124	1	234	23	423	22	57.939	57.838	7.9	5.4	1.2229	F	452	CTGAATACAGGGTGGTCTAGTGCTGTCAAAGCACCTTCAGTGTTAAACAGTAACTAGAATAGAAATGGCCtttttAATCCAGCCTTTGGTGGGAACAAATGAAACATTTTCACTTGCCACttttttttttttAAAAGACAGaaaaaaaCCCAATCCTTATATCACTAAAATTGCAAAGGCACTATTGGCCGACATGATTTTAATATCATAATAAGTAGGGTTTCATTAATGCTACAGATTAGTCTTGCACACTGGTCGGCAAGAAAAGTAGGCTACATTGTTTTAGAACATGATTTAATTAAGAAATTACAAGTATACATTTGGAATTTGAGAAGCCAtttttttCTGTGACTTCTACATAGTTTTGATGCTTATATTATacacacacacacacacaca…	TRINITY_DN190529_c0_g1_i1	1	NO_NT_HIT	NO_NT_HIT	NO_NT_HIT	NO_NT_HIT	NO_NT_HIT	NO_NT_HIT	NO_NT_HIT	NO_NT_HIT	NO_NT_HIT	NO_NT_HIT	NO_NT_HIT	NO_NT_HIT	NO_NT_HIT	NO_NT_HIT	NO_NT_HIT	NO_NT_HIT	NO_NT_HIT
TRINITY_DN199020_c0_g1_i1_1	1	253	20	10	1	AC	ACACACACACACACACACAC	NA	1	1	3	78	239	CATAAGCCATCATAACATTGTCTAAAATACTGTGGCGGCAGCGTGCCGTGGGTTCTCGTGTTGCACGTAAGCAACTCCTAAATAGTGACACCGACTGTATTTAGAAATACTTaaaaaaaacacacacacacacacacacTTTAAAACAACAAACTAAGTTCTTCTCAGTACTTATCACGTGAAATGAAAACTATATTAAGAACATAAGAACATAAGAAAGTTTACAAACGAGAGGAGGC	CATAAGCCATCATAACATTGTCT	GCCTCCTCTCGTTTGTAAACTT	96	78	134	23	372	22	55.944	58.96	6.4	6.7	4.0155	F	372	CTTTGCTGATCCTTCATACaaaaaTACATTTGCCAAAACTGTAAATAACACAGCACACTATaaaaaTAAGAATGTTGtttttCtatataGAGCAtttttACTAACTATGCACCAAAGTAATAAAATTACATTACATAAGCCATCATAACATTGTCTAAAATACTGTGGCGGCAGCGTGCCGTGGGTTCTCGTGTTGCACGTAAGCAACTCCTAAATAGTGACACCGACTGTATTTAGAAATACTTaaaaaaaacacacacacacacacacacTTTAAAACAACAAACTAAGTTCTTCTCAGTACTTATCACGTGAAATGAAAACTATATTAAGAACATAAGAACATAAGAAAGTTTACAAACGAGAGGAGGC	TRINITY_DN199020_c0_g1_i1	1	NO_NT_HIT	NO_NT_HIT	NO_NT_HIT	NO_NT_HIT	NO_NT_HIT	NO_NT_HIT	NO_NT_HIT	NO_NT_HIT	NO_NT_HIT	NO_NT_HIT	NO_NT_HIT	NO_NT_HIT	NO_NT_HIT	NO_NT_HIT	NO_NT_HIT	NO_NT_HIT	NO_NT_HIT
TRINITY_DN202084_c0_g1_i1_1	1	214	20	10	1	AC	TGTGTGTGTGTGTGTGTGTG	NA	1	1	4	7	143	GGACTGGTCCATCTTTGTTAAAGGCAATGATTGCAGATCTGAAACAACTTGTATGTAGGGGAAggggggCTTTGAATAGTTATTAGGTACAGTTtgtgtgtgtgtgtgtgtgtgTCAAGCTGCTGACATTAGTTTGCAGGTGT	GGACTGGTCCATCTTTGTTAAA	ACACCTGCAAACTAATGTCAGC	72	7	120	22	262	22	58.098	59.313	6.6	8.2	1.4113	F	314	GTTTACAAATACGAATATTTCATTAATGTTGTCTGTCATCTGCGCAGAGGTGTATAATTCTGCCCAAGCAATGCAGTCATATTGATGTACAGTGGATAGTGCTTGTCTCGGAGCCATAAGGACTGGTCCATCTTTGTTAAAGGCAATGATTGCAGATCTGAAACAACTTGTATGTAGGGGAAggggggCTTTGAATAGTTATTAGGTACAGTTtgtgtgtgtgtgtgtgtgtgTCAAGCTGCTGACATTAGTTTGCAGGTGTaaaaaaaaaaaaaGTCTAAATAAATACAAATCTATTAAAGAATGCCTTCCCG	TRINITY_DN202084_c0_g1_i1	1	NO_NT_HIT	NO_NT_HIT	NO_NT_HIT	NO_NT_HIT	NO_NT_HIT	NO_NT_HIT	NO_NT_HIT	NO_NT_HIT	NO_NT_HIT	NO_NT_HIT	NO_NT_HIT	NO_NT_HIT	NO_NT_HIT	NO_NT_HIT	NO_NT_HIT	NO_NT_HIT	NO_NT_HIT
TRINITY_DN202240_c0_g1_i1_1	1	228	20	10	1	AC	TGTGTGTGTGTGTGTGTGTG	NA	1	1	3	58	322	GACTGTCTCATCATTGTGTTCAATACTGTACTGTGAAGGAATCCGTCCAGGTGGTTCAAGTGTGCTGATCTAAAGTAATCTGATATGTTAATAAAGCACAAAAGAGCTCCTGCCTGTCTTAATATAGCCCTGTGCAGTTGAAACACTCAGTGACAACGAGATTGGATTGCTGTCACAGTTATGGTGAATATTGAGTCTGATTCATAGTGATGCAGGATTtgtgtgtgtgtgtgtgtgtgTATAATtatataAAATTATAAAAGCAAAATAATGTCCAAAATATTTCGACAACCCATGaaataaataaatCACTAGACCAGCG	GACTGTCTCATCATTGTGTTCAA	CGCTGGTCTAGTGATTTATTTATTT	196	58	9	23	330	25	57.714	57.291	7.3	6.2	4.995	F	330	ATTACACTGACTGTCTCATCATTGTGTTCAATACTGTACTGTGAAGGAATCCGTCCAGGTGGTTCAAGTGTGCTGATCTAAAGTAATCTGATATGTTAATAAAGCACAAAAGAGCTCCTGCCTGTCTTAATATAGCCCTGTGCAGTTGAAACACTCAGTGACAACGAGATTGGATTGCTGTCACAGTTATGGTGAATATTGAGTCTGATTCATAGTGATGCAGGATTtgtgtgtgtgtgtgtgtgtgTATAATtatataAAATTATAAAAGCAAAATAATGTCCAAAATATTTCGACAACCCATGaaataaataaatCACTAGACCAGCG	TRINITY_DN202240_c0_g1_i1	1	NO_NT_HIT	NO_NT_HIT	NO_NT_HIT	NO_NT_HIT	NO_NT_HIT	NO_NT_HIT	NO_NT_HIT	NO_NT_HIT	NO_NT_HIT	NO_NT_HIT	NO_NT_HIT	NO_NT_HIT	NO_NT_HIT	NO_NT_HIT	NO_NT_HIT	NO_NT_HIT	NO_NT_HIT
TRINITY_DN225938_c0_g1_i1_1	1	115	20	10	1	AC	CACACACACACACACACACA	NA	1	1	3	58	267	GGTCTGCCAGCAAATACTGTAAATAAAAGCTGGAAGAGTTTAATTGAAGTTTTACAGtatataTCGAtttttCTCACTcacacacacacacacacacaCTAGTGGATAATTAATTTAAGTTAAGGGACTTGGTGTACAGTGTCAAAGCTTCATGGCCAGGGTTCATACTTTTACATCCTAAGATGGCTTTTGTTTCATTCCAAGACCGAGGAGGTTTAACCTGGTTTTAACACAGGAGGGTCCTGCCAATAAAGCAGTCAATGTCAA	GGTCTGCCAGCAAATACTGT	TTGACATTGACTGCTTTATTGG	58	147	37	20	303	22	57.824	57.837	6.1	8.4	2.3391	F	318	CGATCCAATATAAATGCAGGTCTCCAATATGCACCGGGTCTGCCAGCAAATACTGTAAATAAAAGCTGGAAGAGTTTAATTGAAGTTTTACAGtatataTCGAtttttCTCACTcacacacacacacacacacaCTAGTGGATAATTAATTTAAGTTAAGGGACTTGGTGTACAGTGTCAAAGCTTCATGGCCAGGGTTCATACTTTTACATCCTAAGATGGCTTTTGTTTCATTCCAAGACCGAGGAGGTTTAACCTGGTTTTAACACAGGAGGGTCCTGCCAATAAAGCAGTCAATGTCAAGCTAGTACATTTCAC	TRINITY_DN225938_c0_g1_i1	1	NO_NT_HIT	NO_NT_HIT	NO_NT_HIT	NO_NT_HIT	NO_NT_HIT	NO_NT_HIT	NO_NT_HIT	NO_NT_HIT	NO_NT_HIT	NO_NT_HIT	NO_NT_HIT	NO_NT_HIT	NO_NT_HIT	NO_NT_HIT	NO_NT_HIT	NO_NT_HIT	NO_NT_HIT
TRINITY_DN34189_c0_g1_i1_1	1	89	20	10	1	AC	ACACACACACACACACACAC	NA	1	1	3	35	141	TTGGAGGTCTTGATAAAGGAAAGAGGTGAGACTTGATCATGGTATTTACAGATAATACATAAGATacacacacacacacacacacAAGTATATGGAAAGAATAATCAATAATCtttttttGTATGCGGTGCAGAATGATAC	TTGGAGGTCTTGATAAAGGAAA	GTATCATTCTGCACCGCATAC	43	35	24	22	164	21	57.863	58.133	8.5	5.6	1.2701	F	462	AAACAACAAAGCAAAATGAAGCCTTGGAGGTCTTGATAAAGGAAAGAGGTGAGACTTGATCATGGTATTTACAGATAATACATAAGATacacacacacacacacacacAAGTATATGGAAAGAATAATCAATAATCtttttttGTATGCGGTGCAGAATGATACTCAGAAGGGGTGGAAGTTAGACTTTCATTGCATAGCAGTTTGAACCATTCCAGGTTAGCCTGAGCTCAGACTCCGCTGGGTGTCATCTCTTGTGTTTAAATAAATTCaaaaaaCATCACAATTGAGATTAAGGTGCCTGCATTTTAGACACAGGTTCTGCTAAATGCTTCAtttttttttCAATTAAAAGTATTTGTTTTACAGCATTTAGATGTAACTGATACATTTATCACAT…	TRINITY_DN34189_c0_g1_i1	1	NO_NT_HIT	NO_NT_HIT	NO_NT_HIT	NO_NT_HIT	NO_NT_HIT	NO_NT_HIT	NO_NT_HIT	NO_NT_HIT	NO_NT_HIT	NO_NT_HIT	NO_NT_HIT	NO_NT_HIT	NO_NT_HIT	NO_NT_HIT	NO_NT_HIT	NO_NT_HIT	NO_NT_HIT
TRINITY_DN36663_c0_g1_i1_1	1	210	20	10	1	AC	GTGTGTGTGTGTGTGTGTGT	NA	1	1	2	29	146	TCTTCAGCAGTACAATACACGGTAACTGTTTAAACAAAATACGCCAGCAGTGGCATGATTTTCTGTGTACGAGCAgtgtgtgtgtgtgtgtgtgtGAATTtgtgtgACAGTGTGCGCTACATCCTGAACGCTCCAATTCAAATATT	TCTTCAGCAGTACAATACACGG	AATATTTGAATTGGAGCGTTCA	53	29	135	22	280	22	57.989	58.631	9.9	6.7	0.6423	B	289	GTGACTTAAGAGCTCAGCTAGTGGGATCTGTAACAGCATGCTGTCACTTAACACTGATAACATATCATTCTATTGTGCTGTCACTTCGTACTGGTAACATATCATTAAAAGTGTCTCACGGAGGGGAgggggTCTCTTCAGCAGTACAATACACGGTAACTGTTTAAACAAAATACGCCAGCAGTGGCATGATTTTCTGTGTACGAGCAgtgtgtgtgtgtgtgtgtgtGAATTtgtgtgACAGTGTGCGCTACATCCTGAACGCTCCAATTCAAATATTAAATGTCCC	TRINITY_DN36663_c0_g1_i1	1	NO_NT_HIT	NO_NT_HIT	NO_NT_HIT	NO_NT_HIT	NO_NT_HIT	NO_NT_HIT	NO_NT_HIT	NO_NT_HIT	NO_NT_HIT	NO_NT_HIT	NO_NT_HIT	NO_NT_HIT	NO_NT_HIT	NO_NT_HIT	NO_NT_HIT	NO_NT_HIT	NO_NT_HIT
TRINITY_DN41209_c0_g2_i1_1	1	123	20	10	1	AC	TGTGTGTGTGTGTGTGTGTG	NA	1	1	6	34	152	TAGTGAATGCTATGGATGACCATCATGAGGTACGCTGTAGCAGGAGGGCGTGTGCATGCGTGTGCATGTGCATGCAtgtgtgtgtgtgtgtgtgtgTTTCTGACCAGCTGGGAGTTTCATATTTATCTTAGGAACTTGGTATGGACATTCAT	TAGTGAATGCTATGGATGACCA	ATGAATGTCCATACCAAGTTCC	54	34	47	22	198	22	58.12	57.784	7.9	7.9	0.3359	A	202	AGACAGGGTTAGTGCACAAGGAGGcagacagacagaCACTCCCAGGTAGTGAATGCTATGGATGACCATCATGAGGTACGCTGTAGCAGGAGGGCGTGTGCATGCGTGTGCATGTGCATGCAtgtgtgtgtgtgtgtgtgtgTTTCTGACCAGCTGGGAGTTTCATATTTATCTTAGGAACTTGGTATGGACATTCATTAGC	TRINITY_DN41209_c0_g2_i1	1	NO_NT_HIT	NO_NT_HIT	NO_NT_HIT	NO_NT_HIT	NO_NT_HIT	NO_NT_HIT	NO_NT_HIT	NO_NT_HIT	NO_NT_HIT	NO_NT_HIT	NO_NT_HIT	NO_NT_HIT	NO_NT_HIT	NO_NT_HIT	NO_NT_HIT	NO_NT_HIT	NO_NT_HIT
TRINITY_DN4139_c0_g1_i1_1	1	141	20	10	1	AC	ACACACACACACACACACAC	NA	1	1	16	18	130	gAGacacacATGAGAACCTGGGGCAGAGCTGACATCATGCAGCCTGTACCACTGAGGAGGGAGGAgggggAGacacacacacacacacacacGTGAACCTGGGGCTGTGCTGACATCGTCCAGCCTGTAC	GAGACACACATGAGAACCTGG	GTACAGGCTGGACGATGTCA	51	18	69	21	198	20	58.127	59.707	9.7	6.7	4.8349	F	211	GCGGTCCTCACGTTGCGCTCCTGCTCAAACAGCTCGTCCAGCTTGTACCACTGAGGAGGGAGGAgggggAGacacacATGAGAACCTGGGGCAGAGCTGACATCATGCAGCCTGTACCACTGAGGAGGGAGGAgggggAGacacacacacacacacacacGTGAACCTGGGGCTGTGCTGACATCGTCCAGCCTGTACCACTGAGGAGGGA	TRINITY_DN4139_c0_g1_i1	1	NO_NT_HIT	NO_NT_HIT	NO_NT_HIT	NO_NT_HIT	NO_NT_HIT	NO_NT_HIT	NO_NT_HIT	NO_NT_HIT	NO_NT_HIT	NO_NT_HIT	NO_NT_HIT	NO_NT_HIT	NO_NT_HIT	NO_NT_HIT	NO_NT_HIT	NO_NT_HIT	NO_NT_HIT
TRINITY_DN4690_c0_g1_i1_1	1	237	20	10	1	AC	ACACACACACACACACACAC	NA	1	1	12	10	131	ATGGATCAGTCTGTGTCAGCTTGCCTTCACTGCAACATCACGTAGGGCAGCAGGTCCTGTCTGGTGATGATCCTGGGAGacacacacacacacacacacAGTACAGACAAAAGcacacacaATACAGACAC	ATGGATCAGTCTGTGTCAGCTT	GTGTCTGTATTGTGTGTGCTTT	57	10	158	22	288	22	58.823	55.335	8.2	8.5	3.4882	F	321	CTGACGTGTCCTCCAGGTACTTATCAACAGGGTCCGGacacacTGAAACACagagagagAAgggggTgagagagagagagagagaCAGAGAAAAGTAACGCACTGATGTCTCCTCTGGGTATTTAACCGAGATagagagAATATACACAAGACACAGATGGATCAGTCTGTGTCAGCTTGCCTTCACTGCAACATCACGTAGGGCAGCAGGTCCTGTCTGGTGATGATCCTGGGAGacacacacacacacacacacAGTACAGACAAAAGcacacacaATACAGACACagatagatagatagatagatagatAGAGATAGA	TRINITY_DN4690_c0_g1_i1	1	NO_NT_HIT	NO_NT_HIT	NO_NT_HIT	NO_NT_HIT	NO_NT_HIT	NO_NT_HIT	NO_NT_HIT	NO_NT_HIT	NO_NT_HIT	NO_NT_HIT	NO_NT_HIT	NO_NT_HIT	NO_NT_HIT	NO_NT_HIT	NO_NT_HIT	NO_NT_HIT	NO_NT_HIT
TRINITY_DN58083_c0_g1_i1_1	1	213	20	10	1	AC	ACACACACACACACACACAC	NA	1	1	5	1	124	GGGAAGTAAGGCTTGCATTTTCTTTACAGAGCCAACTTATAAAACAAACAATGGATTTGTTTAGatatatTTACTGTACATATacacacacacacacacacacAGAAACCCTTGTTGATTACCC	GGGAAGTAAGGCTTGCATTT	GGGTAATCAACAAGGGTTTC	63	1	130	20	253	20	58.328	55.98	7.2	6.7	6.3486	B	264	GGCGATTActctctTCCTACTGGAAGCTTGAGTGATGGGTGCAGTAGGCAGTGGTACAGAAGATGGCTcacacaTTACAgggggggTTATGAAAATCGGAACCGGAATGAGGTGCAGAGCGATCCCTCGGGGAAGTAAGGCTTGCATTTTCTTTACAGAGCCAACTTATAAAACAAACAATGGATTTGTTTAGatatatTTACTGTACATATacacacacacacacacacacAGAAACCCTTGTTGATTACCCCACTTAGACCC	TRINITY_DN58083_c0_g1_i1	1	NO_NT_HIT	NO_NT_HIT	NO_NT_HIT	NO_NT_HIT	NO_NT_HIT	NO_NT_HIT	NO_NT_HIT	NO_NT_HIT	NO_NT_HIT	NO_NT_HIT	NO_NT_HIT	NO_NT_HIT	NO_NT_HIT	NO_NT_HIT	NO_NT_HIT	NO_NT_HIT	NO_NT_HIT
TRINITY_DN59123_c0_g2_i1_1	1	187	20	10	1	AC	GTGTGTGTGTGTGTGTGTGT	NA	1	1	4	28	142	AATATCTTGGCATATCTCTGGCAGGATTGTTGGTAACCAAGATGGCATTGCTTCATGGCAACACAAAGGTCAgtgtgtgtgtgtgtgtgtgtTTGTGCGTGCATCTCTGCGTGTGCATCTCTGCTTGTGTCTGTCTCAACTC	AATATCTTGGCATATCTCTGGC	GAGTTGAGACAGACACAAGCAG	50	28	115	22	256	22	57.379	57.731	9.7	8.2	0.89	A	306	CTGTATCATATTTCATCAAAAGGGAATTACAGCCTTGCACGTACAGTTgggggTATTATAACAAATACAATATTTATAAGAAAACTTTGATTTGTTATTGAGTATCAAAACGTCAATATCTTGGCATATCTCTGGCAGGATTGTTGGTAACCAAGATGGCATTGCTTCATGGCAACACAAAGGTCAgtgtgtgtgtgtgtgtgtgtTTGTGCGTGCATCTCTGCGTGTGCATCTCTGCTTGTGTCTGTCTCAACTCTGCCCAGGAAAGGGacacacAtttttttttCCAAATaaaaaCAGTCTTGA	TRINITY_DN59123_c0_g2_i1	1	NO_NT_HIT	NO_NT_HIT	NO_NT_HIT	NO_NT_HIT	NO_NT_HIT	NO_NT_HIT	NO_NT_HIT	NO_NT_HIT	NO_NT_HIT	NO_NT_HIT	NO_NT_HIT	NO_NT_HIT	NO_NT_HIT	NO_NT_HIT	NO_NT_HIT	NO_NT_HIT	NO_NT_HIT
TRINITY_DN59860_c0_g1_i1_1	1	212	20	10	1	AC	ACACACACACACACACACAC	NA	1	1	2	12	120	CCAGATGTCATTCACCAATACCGGCTGTGGCAAGCTTATTGCTTCCCTGCTAacacacATACACATacacacacacacacacacacAAACAAACAACAGAGTATGTAGACCAGTCCTGCA	CCAGATGTCATTCACCAATACC	TGCAGGACTGGTCTACATACTC	44	12	146	22	265	22	59.174	56.953	6.8	5.4	2.221	B	267	CCGGCCCCTGTTAGCCTGGGCCACACCaaaaaCAACAAACAGTCTTGCCCTCTCACAGCAGCACATTcacacaGCAGCTTGACTCACTCGGCTCTGCCCGTGCTGAtgtgtgCACACCCCTATATGCTTTCATGTCCCCGCCTCCCCAGATGTCATTCACCAATACCGGCTGTGGCAAGCTTATTGCTTCCCTGCTAacacacATACACATacacacacacacacacacacAAACAAACAACAGAGTATGTAGACCAGTCCTGCAAC	TRINITY_DN59860_c0_g1_i1	1	NO_NT_HIT	NO_NT_HIT	NO_NT_HIT	NO_NT_HIT	NO_NT_HIT	NO_NT_HIT	NO_NT_HIT	NO_NT_HIT	NO_NT_HIT	NO_NT_HIT	NO_NT_HIT	NO_NT_HIT	NO_NT_HIT	NO_NT_HIT	NO_NT_HIT	NO_NT_HIT	NO_NT_HIT
TRINITY_DN60396_c0_g1_i1_1	1	141	20	10	1	AC	ACACACACACACACACACAC	NA	1	1	2	51	196	CCAGCATATCATTTGTTcacacaTACAAACAAATAACAAGGATCACATCTGCCTTTGTTTCATCTTAAACACAacacacacacacacacacacGCATATTAGATCAAATTCCACAGCTTATGGATAGCActctctCCATAGAATAATCAACTGTCAAACTGACACATCAAGAGTAGCATCCATATTAGCGAACTCT	CCAGCATATCATTTGTTCACAC	AGAGTTCGCTAATATGGATGCT	51	81	68	22	263	22	58.026	57.21	6.4	8.1	0.8165	F	375	GCCATTATCCAGCGTCAGTACAATATGGCTATAAATTGTCATTGAtttttCTTTTAtttttCACAAACCAGCATATCATTTGTTcacacaTACAAACAAATAACAAGGATCACATCTGCCTTTGTTTCATCTTAAACACAacacacacacacacacacacGCATATTAGATCAAATTCCACAGCTTATGGATAGCActctctCCATAGAATAATCAACTGTCAAACTGACACATCAAGAGTAGCATCCATATTAGCGAACTCTTTAATCAAGtttttGGATGAAGGCAAGCCACCAGTCACATCCTCTTCAATGCCACATTCATTTGTTCCTCTTTTGATCTTGAAGTATCCATCATCACCCCAGCTTCTATTCC	TRINITY_DN60396_c0_g1_i1	1	gi|658015801|ref|XM_008345009.1|	80.49	164	23	4	218	375	1209	1049	5e-30	141	Eukaryota	Viridiplantae	Streptophyta	NA	NA	Rosales
TRINITY_DN64642_c0_g1_i2_1	1	59	20	10	1	AC	CACACACACACACACACACA	NA	1	1	2	34	370	GGTTTGCAGGTGGATAACACTACAGACAGCTCACTAGAACAGTTACCCCTCCTCCCcacacacacacacacacacaCTCCTTATCCTATCTTGTTTGACTGTTTCCTATAAACTGACCTGCCTGCGCTAGTGGCCCATATAACCTTGAAAGAAGTTGCTGTGGGGTTaaaaaaaGAAACACATGCTTGGCATGTCCTTCCTAGTCTTAAGTCACAAAAGAACCAGGACGAgggggCTGGGTGGGGCAGCAGGGTGAGTCACTAGCCTCTTAACTGGCTCGGATCGCAAGCGCAGTTTGGTTTGGCTTGTCTCTGCTTGAACAGCCTCGCAGTTGAACTTCTTTTGTTGTAAATCAAATCACGTCGACAAG	GGTTTGCAGGTGGATAACACTA	CTTGTCGACGTGATTTGATTTA	34	272	3	22	372	22	59.02	57.837	5.7	6.2	1.1839	F	422	AGGGTTTGCAGGTGGATAACACTACAGACAGCTCACTAGAACAGTTACCCCTCCTCCCcacacacacacacacacacaCTCCTTATCCTATCTTGTTTGACTGTTTCCTATAAACTGACCTGCCTGCGCTAGTGGCCCATATAACCTTGAAAGAAGTTGCTGTGGGGTTaaaaaaaGAAACACATGCTTGGCATGTCCTTCCTAGTCTTAAGTCACAAAAGAACCAGGACGAgggggCTGGGTGGGGCAGCAGGGTGAGTCACTAGCCTCTTAACTGGCTCGGATCGCAAGCGCAGTTTGGTTTGGCTTGTCTCTGCTTGAACAGCCTCGCAGTTGAACTTCTTTTGTTGTAAATCAAATCACGTCGACAAGCAAACACTGCATGATTCGGCAGCATTG…	TRINITY_DN64642_c0_g1_i2	1	NO_NT_HIT	NO_NT_HIT	NO_NT_HIT	NO_NT_HIT	NO_NT_HIT	NO_NT_HIT	NO_NT_HIT	NO_NT_HIT	NO_NT_HIT	NO_NT_HIT	NO_NT_HIT	NO_NT_HIT	NO_NT_HIT	NO_NT_HIT	NO_NT_HIT	NO_NT_HIT	NO_NT_HIT
TRINITY_DN66827_c0_g2_i1_1	1	74	20	10	1	AC	CACACACACACACACACACA	NA	1	1	5	0	169	TATGATTCTTTCTGGCACACGcacacacacacacacacacaACACAtttttAAATCAAAGTGCCTTGAAAGAAAATGGATAATAGTGACCCtttttGttttttGGAGCTTTCACTAAAGTTTGTCTATAAAGTTTTATAAATACTTACCAAAGAAATGATcacacaTTG	TATGATTCTTTCTGGCACACG	CAATGTGTGATCATTTCTTTGG	0	106	53	21	221	22	58.785	57.999	8.1	8.8	1.7854	F	387	AAAACTATTAAACaaaaaaTaaaaaTTaaaaaTAAAGAAATCTGTTTCTATTTATGATTCTTTCTGGCACACGcacacacacacacacacacaACACAtttttAAATCAAAGTGCCTTGAAAGAAAATGGATAATAGTGACCCtttttGttttttGGAGCTTTCACTAAAGTTTGTCTATAAAGTTTTATAAATACTTACCAAAGAAATGATcacacaTTGGTATTAATATAATACACTATGTTGTTCAATGTGACAATTAGAAAAGACATGAACCTCTGTAAAATATAACAGCAGATACATacacacacacacGcacacacacacaCTTTTAGTTAACACATCTGAACACAATACATACATTACAAAAGTCTGTGTCTGCCATACA	TRINITY_DN66827_c0_g2_i1	1	NO_NT_HIT	NO_NT_HIT	NO_NT_HIT	NO_NT_HIT	NO_NT_HIT	NO_NT_HIT	NO_NT_HIT	NO_NT_HIT	NO_NT_HIT	NO_NT_HIT	NO_NT_HIT	NO_NT_HIT	NO_NT_HIT	NO_NT_HIT	NO_NT_HIT	NO_NT_HIT	NO_NT_HIT
TRINITY_DN72888_c0_g2_i1_1	1	134	20	10	1	AC	GTGTGTGTGTGTGTGTGTGT	NA	1	1	3	102	328	GGAAATAATGGATATTGATGGAATATTAATGATCTTGCCAAAATAAAACAGATTTAACCCAATTGCACGAATGATAACTTTGACTGGGAACACAACTGTCTGCAACCAGTACAAATGGtttttAgtgtgtgtgtgtgtgtgtgtttttttCTCCATGAATTtgtgtgATGGATACTACACTCGCCCTATGATCTGCAGTGGACAGTTTGCTCGTAGATCACACTTTGTTACTGTCAGTCCGAATCTTTGATTTATTTAAATTGATAGTTCTGGCTTTGtattattattttttttttATCTGTTTGCAGATCAGAGTGTTGTATATTGC	GGAAATAATGGATATTGATGGA	GCAATATACAACACTCTGATCTGC	102	160	10	22	337	24	55.54	57.989	8.1	8.2	4.4713	F	353	CCACTTTTAGGAAATAATGGATATTGATGGAATATTAATGATCTTGCCAAAATAAAACAGATTTAACCCAATTGCACGAATGATAACTTTGACTGGGAACACAACTGTCTGCAACCAGTACAAATGGtttttAgtgtgtgtgtgtgtgtgtgtttttttCTCCATGAATTtgtgtgATGGATACTACACTCGCCCTATGATCTGCAGTGGACAGTTTGCTCGTAGATCACACTTTGTTACTGTCAGTCCGAATCTTTGATTTATTTAAATTGATAGTTCTGGCTTTGtattattattttttttttATCTGTTTGCAGATCAGAGTGTTGTATATTGCaaaaaCAGAAACTGAA	TRINITY_DN72888_c0_g2_i1	1	NO_NT_HIT	NO_NT_HIT	NO_NT_HIT	NO_NT_HIT	NO_NT_HIT	NO_NT_HIT	NO_NT_HIT	NO_NT_HIT	NO_NT_HIT	NO_NT_HIT	NO_NT_HIT	NO_NT_HIT	NO_NT_HIT	NO_NT_HIT	NO_NT_HIT	NO_NT_HIT	NO_NT_HIT
TRINITY_DN73994_c0_g2_i1_1	1	202	20	10	1	AC	TGTGTGTGTGTGTGTGTGTG	NA	1	1	3	3	122	GGACTCTTGTGTTGTTGAAGGATAGAAGGGGTCTCGATACCAGGAGGTTCAAATCACCCGGCTCAGCCACTGACTCCCtgtgtgtgtgtgtgtgtgtgACCCTGAGCAAGTCACTGAAGCTC	GGACTCTTGTGTTGTTGAAGGA	GAGCTTCAGTGACTTGCTCAG	56	3	124	22	245	21	59.232	57.973	8.2	6.7	2.259	A	249	GCAGTCTTTCtttttttgggaagggaagggaaAAacacacacAAATAAAATAAGAAATTATCAGACGATAATCCCTTTCACTACACCGAGGCTCTATTGAGCAGACGTATGTAatatatTGTAGGACTCTTGTGTTGTTGAAGGATAGAAGGGGTCTCGATACCAGGAGGTTCAAATCACCCGGCTCAGCCACTGACTCCCtgtgtgtgtgtgtgtgtgtgACCCTGAGCAAGTCACTGAAGCTCCGTG	TRINITY_DN73994_c0_g2_i1	1	NO_NT_HIT	NO_NT_HIT	NO_NT_HIT	NO_NT_HIT	NO_NT_HIT	NO_NT_HIT	NO_NT_HIT	NO_NT_HIT	NO_NT_HIT	NO_NT_HIT	NO_NT_HIT	NO_NT_HIT	NO_NT_HIT	NO_NT_HIT	NO_NT_HIT	NO_NT_HIT	NO_NT_HIT
TRINITY_DN82254_c0_g2_i1_38	1	500	20	10	1	AC	ACACACACACACACACACAC	NA	1	1	4	43	428	GAGGGAAGGAGTGTGACGTGCGATCGGGGACGAAGGAGCCCGAGTGCGGGAgtgtgtTCGCGTACCTCTACTTCGTCTCCTTCATCTTCCTTTGCTCCTTCCTGATGTTGAACCTGTTTGTGGCCGTCATCATGGACAACTTTGAGTACCTGACTAGGGACTCGTCCATCCTGGGGCCTCACCACCTGGACGAGTACGTGAGGATCTGGGCTGAGTACGACCCTGCCGCCTGGTAAGAGCCTGCCTTCGACAGCCCTCTGCAGCCTGGCAACCTGGCGcacacaTCAACACATACTGacacacTCAGACATGCTCAAACTCGGATGTGCACAGACACATTCATAGacacacacacacacacacacTGTAAACATACGCAGACATACTCATACTCAGAGT…	GAGGGAAGGAGTGTGACGTG	CCGGGACACTTACACCAGGG	325	43	155	20	582	20	60.713	64.858	8.1	9.7	13.5707	B	620	GGCATGCAACTGTTTGGGAACATTGCCATCGACGAGCAGGAGGAGAGTGCCATCAACCAGCACAACAACTTCAGGACCTTCTTCCAAGCCTTGATGCTGCTCTTCAGGAGTGCCACgggggAGGCATGGCATGACATCATGCTGGCCTGCCTGGGAGGGAAGGAGTGTGACGTGCGATCGGGGACGAAGGAGCCCGAGTGCGGGAgtgtgtTCGCGTACCTCTACTTCGTCTCCTTCATCTTCCTTTGCTCCTTCCTGATGTTGAACCTGTTTGTGGCCGTCATCATGGACAACTTTGAGTACCTGACTAGGGACTCGTCCATCCTGGGGCCTCACCACCTGGACGAGTACGTGAGGATCTGGGCTGAGTACGACCCTGCCGCCTGGTAAGAGCCTGCC…	TRINITY_DN82254_c0_g2_i1	38	gi|573887672|ref|XM_006631546.1|	84.32	389	58	1	1	386	3850	4238	5e-115	425	Eukaryota	Metazoa	Chordata	Craniata	Actinopterygii	Semionotiformes
TRINITY_DN83145_c1_g1_i1_1	1	103	20	10	1	AC	CACACACACACACACACACA	NA	1	1	3	9	126	cAGAGGAGTGCAGCCTCTAACCTGcccccccacacacacacacacacacaGAGGATCTGAGGACTGAAACCAGACAAGGACACAATGGGATGAAATCGTTATTTGCTAAGACGGGACTTGAGAAAT	CAGAGGAGTGCAGCCTCTAAC	ATTTCTCAAGTCCCGTCTTAGC	9	54	73	21	198	22	59.247	58.917	5.7	7.5	3.1633	F	341	CCCTTGGCTCCCCGCCGCCCGGGGAGcccccTCTGGGCCCCTTTTGGGGTCTcccccccccccccccccccccAGAGGAGTGCAGCCTCTAACCTGcccccccacacacacacacacacacaGAGGATCTGAGGACTGAAACCAGACAAGGACACAATGGGATGAAATCGTTATTTGCTAAGACGGGACTTGAGAAATCGTTTTCTCTGCAGTGGCTCTGCTTGGTTTGCGTGCAGCATTTTaaaaaaaaatgtgtgTAGAGTGAttttttttttttttCCTTTAGAACAAATGTTTCAATTATTTaaaaaaaaaaaaaaaaGTAATTAAAtttttttATT	TRINITY_DN83145_c1_g1_i1	1	NO_NT_HIT	NO_NT_HIT	NO_NT_HIT	NO_NT_HIT	NO_NT_HIT	NO_NT_HIT	NO_NT_HIT	NO_NT_HIT	NO_NT_HIT	NO_NT_HIT	NO_NT_HIT	NO_NT_HIT	NO_NT_HIT	NO_NT_HIT	NO_NT_HIT	NO_NT_HIT	NO_NT_HIT
TRINITY_DN94710_c0_g1_i1_1	1	226	20	10	1	AC	GTGTGTGTGTGTGTGTGTGT	NA	1	1	13	16	154	TAAAGGTGGGACCAGTGGTAATGTTAACAAAGCTAATAAGAGGTAAGAGAAGATTTTAAATAAGCCTTTCTGTGTATCAGTGTTTCGCTCAgtgtgtgtgtgtgtgtgtgtCTATCTCTGTATCTTAgtgtgtgtAtctctcAGTGTATCTCTT	TAAAGGTGGGACCAGTGGTAAT	AAGAGATACACTGAGAGATACACACAC	69	16	135	22	288	27	59.631	57.232	5.6	6.4	7.3992	F	294	tttttAGATTCATTATTTATTTACACAAATACATTTACAAATACaaaaaGACAACTGTAATTATTCATATTTAACTTTTATTCAGTTTCGTTAAAAGGAAAGATAATGGGTTTTAAAGATAGTTAGCATTCCTTTAAAGGTGGGACCAGTGGTAATGTTAACAAAGCTAATAAGAGGTAAGAGAAGATTTTAAATAAGCCTTTCTGTGTATCAGTGTTTCGCTCAgtgtgtgtgtgtgtgtgtgtCTATCTCTGTATCTTAgtgtgtgtAtctctcAGTGTATCTCTTAGTGTA	TRINITY_DN94710_c0_g1_i1	1	NO_NT_HIT	NO_NT_HIT	NO_NT_HIT	NO_NT_HIT	NO_NT_HIT	NO_NT_HIT	NO_NT_HIT	NO_NT_HIT	NO_NT_HIT	NO_NT_HIT	NO_NT_HIT	NO_NT_HIT	NO_NT_HIT	NO_NT_HIT	NO_NT_HIT	NO_NT_HIT	NO_NT_HIT
TRINITY_DN97460_c0_g2_i1_1	1	108	20	10	1	AC	TGTGTGTGTGTGTGTGTGTG	NA	1	1	6	19	340	GTCTGACTGCGTGCTTGTAAgtgtgtgtCTCTGTGGGTCtgtgtgtgtgtgtgtgtgtgTTTTAGAGGCTTGGCTGATATCCTGGGAATAGGTATAGGTCTTTGTCGAGCGAGCTGCGGTACTCAGACATTTCTTTGCAGCGGTGGAACTCTGTCCCGGGTGCGAAACCTTCCCTCTGTTTGATCAGGGAGTTCACCTTGACCAGCATGTCGGCTACATGCTTGTCCTTGGCGTTGTGATAGAAAACCTCACTGACTGCCTGAATGAACCAAGAGCCTCGTTTTGTGTTGCGCAGAGCTGCTGTGCCTTTGAGGGAGGCGTATCCACAGATCATGTCGGA	GTCTGACTGCGTGCTTGTAA	TCCGACATGATCTGTGGATAC	19	260	69	20	408	21	57.632	58.374	6	5.3	3.7417	B	620	GTGCAACTCTCATTGTGTCtgtgtgTCTCACTGTGTCtgtgtgTAtctctcACTGTGTCtgtgtgTATGTCTGACTGCGTGCTTGTAAgtgtgtgtCTCTGTGGGTCtgtgtgtgtgtgtgtgtgtgTTTTAGAGGCTTGGCTGATATCCTGGGAATAGGTATAGGTCTTTGTCGAGCGAGCTGCGGTACTCAGACATTTCTTTGCAGCGGTGGAACTCTGTCCCGGGTGCGAAACCTTCCCTCTGTTTGATCAGGGAGTTCACCTTGACCAGCATGTCGGCTACATGCTTGTCCTTGGCGTTGTGATAGAAAACCTCACTGACTGCCTGAATGAACCAAGAGCCTCGTTTTGTGTTGCGCAGAGCTGCTGTGCCTTTGAGGGAGGCGTATCCACAGAT…	TRINITY_DN97460_c0_g2_i1	1	gi|620978112|ref|XM_007670207.1|	76.91	446	103	0	149	594	1305	860	2e-89	340	Eukaryota	Metazoa	Chordata	Craniata	Mammalia	Monotremata
TRINITY_DN98414_c0_g1_i2_1	1	38	20	10	1	AC	CACACACACACACACACACA	NA	1	1	8	0	235	CCCTCTGtctctctcACACGcacacacacacacacacacaCTGCCaaaaaTATTATCTTGAGATCTTGCCCCAGCGCTAGATAATATTTCTTGATTTCTTATTTTCTCAGTTATCTATTTGCCACTGAGGAAAGATAACAGtttttCATATTTAAAATAATATTTATTTGAaataataataatATCAATAAAATAATCTGTAtttttGTAGTATACACCTGATCCTCTATCCttt	CCCTCTGTCTCTCTCACACG	AAAGGATAGAGGATCAGGTGTAT	0	172	18	20	252	23	58.533	55.147	8.1	5.6	6.386	F	620	ATCCCTAGCTGTCCCCTCCCTCTGtctctctcACACGcacacacacacacacacacaCTGCCaaaaaTATTATCTTGAGATCTTGCCCCAGCGCTAGATAATATTTCTTGATTTCTTATTTTCTCAGTTATCTATTTGCCACTGAGGAAAGATAACAGtttttCATATTTAAAATAATATTTATTTGAaataataataatATCAATAAAATAATCTGTAtttttGTAGTATACACCTGATCCTCTATCCtttttaaaaaaTACTTGTGGAAAACGGTAAAGGTTATGGGTgggggAggggggAAGGGCATCAGCAGTCATGCACTTTTATTAACACAGTAGAaagaagaagGaaaaaaaaCTGTAAAAGTAAATACGTTTGTACAAGAGAAAAGGAAAC…	TRINITY_DN98414_c0_g1_i2	1	NO_NT_HIT	NO_NT_HIT	NO_NT_HIT	NO_NT_HIT	NO_NT_HIT	NO_NT_HIT	NO_NT_HIT	NO_NT_HIT	NO_NT_HIT	NO_NT_HIT	NO_NT_HIT	NO_NT_HIT	NO_NT_HIT	NO_NT_HIT	NO_NT_HIT	NO_NT_HIT	NO_NT_HIT
TRINITY_DN99906_c0_g1_i1_1	1	49	20	10	1	AC	TGTGTGTGTGTGTGTGTGTG	NA	1	1	21	4	381	TGTTTGATGCAATGCAGTTTATCCCtgtgtgtgtgtgtgtgtgtgTATGTATGACACCCCAGGATAAACTGCATTGCATCAAACACCTGTCTGTGGTACTGAAGTGGCTCCATACACTCCAGCAGTGGCTTATCAGATTAATAACAGCCTGCCCTCATGTCCTGGTGTTCTGCTCAGAGTTCCGGGTGGAAGTCcagcagcagGAAGTGCTGTCGGAgggggATGCTGTTCTCATCCAATAGGAAGCTGCTCCTCAGGGTCAGGAGGAAGGTGTCAGCCGGGTgagagaGGAGAGCGAGGCACATCTCCGACACCACCTgagagaAGGAGAGCTGAGAGGAGGGGACTGCTGGCTTGTTGAGCTGTTCTGCTGGAATATTC	TGTTTGATGCAATGCAGTTTA	GAATATTCCAGCAGAACAGCTC	4	314	24	21	404	22	57.86	58.097	6	7.9	1.2375	F	620	GCCACTTCAGTACCACAGACAGGTGTTTGATGCAATGCAGTTTATCCCtgtgtgtgtgtgtgtgtgtgTATGTATGACACCCCAGGATAAACTGCATTGCATCAAACACCTGTCTGTGGTACTGAAGTGGCTCCATACACTCCAGCAGTGGCTTATCAGATTAATAACAGCCTGCCCTCATGTCCTGGTGTTCTGCTCAGAGTTCCGGGTGGAAGTCcagcagcagGAAGTGCTGTCGGAgggggATGCTGTTCTCATCCAATAGGAAGCTGCTCCTCAGGGTCAGGAGGAAGGTGTCAGCCGGGTgagagaGGAGAGCGAGGCACATCTCCGACACCACCTgagagaAGGAGAGCTGAGAGGAGGGGACTGCTGGCTTGTTGAGCTGTTCTGCTGGAA…	TRINITY_DN99906_c0_g1_i1	1	gi|573886199|ref|XM_006630891.1|	68.57	385	118	1	222	606	2351	1970	2e-31	147	Eukaryota	Metazoa	Chordata	Craniata	Actinopterygii	Semionotiformes
cons_gr1107_12	12	63	20	10	1	AC	CACACACACACACACACACA	CA_63_82	1	1	3	0	141	GGAGAATACTTCTTTCAGTACACTAATcacacacacacacacacacaCCAGCTAGACCCTGTTCCCTGGAGGCAgtgtgtCTCAgtgtgtNNNNNNNNNNNNNNTACACAATCNCTTGTCGTATCGCGTCTGGTGTGAATA	GGAGAATACTTCTTTCAGTACACTAAT	TATTCACACCAGACGCGATAC	0	73	36	27	176	21	55.124	58.665	5.9	5.3	9.5416	B	694	CCCaaaaaaaaaaGTAGATTATGNNNTCGCtttttGGAGAATACTTCTTTCAGTACACTAATcacacacacacacacacacaCCAGCTAGACCCTGTTCCCTGGAGGCAgtgtgtCTCAgtgtgtNNNNNNNNNNNNNNTACACAATCNCTTGTCGTATCGCGTCTGGTGTGAATAAGGCTTTTGCAGTTGAAAGAGGAATTATCTGTTACtttttAAATNCTGAAGGACACAGACTGTAGaaaaaCNAGTGTCTGTTGACTGGAGATCTTCCCTTTAAGCACTGTCTGTTGCAGCCTCGTCTGGCGTGGGCTTGGCCTCNGCTGCATTTGATTGGCCGGCAGTCTTCTTGTCACTgggggAGTCCGTCGTGGGCGGAGCCACAGGGGCTGCAGGCTCC…	cons_gr1107	12	gi|573908289|ref|XM_006641801.1|	80.6	134	23	1	468	598	510	377	3e-24	123	Eukaryota	Metazoa	Chordata	Craniata	Actinopterygii	Semionotiformes
cons_gr1239_2	2	429	20	10	1	AC	ACACACACACACACACACAC	NO	1	1	4	14	171	ATAAATCTGACTTCAACGCACATTTCCAGTTAGGTTTGGAACagagagACACTAGTGTGGTAGATAGAGCTACCTTATCCCCTCAGAGCTGTCACAGTGGAATGCAACCAGACAGacacacacacacacacacacAGACAGACAGATAGGCATTCGGTATTCTATATCCCT	ATAAATCTGACTTCAACGCACA	AGGGATATAGAATACCGAATGC	93	14	314	22	484	22	57.452	56.379	8.2	8.4	2.169	B	484	tttttttttttttttttttttttGGTTCTACACGTTTAATTTCACTATTTGGTACATCAGGTGCATAGAGAACAACACTACTATCACAAAATACTTTATTTCCCCTcccccACGCAGCAGTTACTGTACCCCTAAAATCTGAGCCGCTGTGTAGCGTTCCATcacacacacacacacaATAGATTATcacacaGAGCCTGTACCACTGTGCATCACAGGAGGGGAGGAgggggAAAGacacacAAGCAGCATGATTAAATCAACAATTTTcacacacaGGTGCAAGttttttttttttttttttttNCTTAAAATAAATCTGACTTCAACGCACATTTCCAGTTAGGTTTGGAACagagagACACTAGTGTGGTAGATAGAGCTACCTTATCCCCTCAG…	cons_gr1239	2	NO_NT_HIT	NO_NT_HIT	NO_NT_HIT	NO_NT_HIT	NO_NT_HIT	NO_NT_HIT	NO_NT_HIT	NO_NT_HIT	NO_NT_HIT	NO_NT_HIT	NO_NT_HIT	NO_NT_HIT	NO_NT_HIT	NO_NT_HIT	NO_NT_HIT	NO_NT_HIT	NO_NT_HIT
cons_gr1932_2	2	53	20	10	1	AC	TGTGTGTGTGTGTGTGTGTG	NO	1	1	2.5	32	130	TAAGGAATTTCCACcctcctcctTTGCTAACAGACACAGAAGGCGCTGGCAAtgtgtgtgtgtgtgtgtgtgTTTGTTAAGGGTAGCTTTCACTTAATCTACACATATACTAAATTCTGGCTCTGTCCAG	TAAGGAATTTCCACCCTCCT	CTGGACAGAGCCAGAATTTAGT	32	36	1	20	130	22	57.586	57.635	7.9	5.7	2.7795	F	623	TAAGGAATTTCCACcctcctcctTTGCTAACAGACACAGAAGGCGCTGGCAAtgtgtgtgtgtgtgtgtgtgTTTGTTAAGGGTAGCTTTCACTTAATCTACACATATACTAAATTCTGGCTCTGTCCAGCATGTCCTGCCTGGCTGGATCCATCCTccccccTGTGCTCGGAGTCTGGGTCCTCTGGGTCATATCCGTCATACTCTATNGNGNTTNNNNNAGNTNNNGNNNNNTCCNNNNNCANCNNANNNNCNNCNNAANGNNAANTCNTNGNNNNCNNGNTNNNGNTNNTNGCCNNNNNNGTNNNANNCNTTNANNNNGTNNTNCANNNTNNNCNNGCCNNNNTNNNNGNNNNTCCACNNNNNNNCTNNGNNNACNGNNNCNNANNNGGNGNTGNC…	cons_gr1932	2	gi|597783491|ref|XM_007255206.1|	84.05	163	26	0	461	623	3289	3127	1e-40	178	Eukaryota	Metazoa	Chordata	Craniata	Actinopterygii	Characiformes
cons_gr2809_4	4	508	20	10	1	AC	TGTGTGTGTGTGTGTGTGTG	NO	1	1	2	51	379	GTGGTTGTCCAAATTTCTGAATGCAAGCTAAATACTTTGGGTaaaaaTAATCCGTCTCTGGGTTATTCTCGAACACCTCCCTGGCCTCTTCCAGGCTGCACTTCTCTTCcacacactctctctCCAAATGGCCCTGTTTCGTCTCCTCaaaaaCCTGATATGCCCGTCTCTGTCTCCGCAGAAACTGGGAAGCTTCTTTCGGAGACAATGCAAACTGTGAAGAACCCGAGAAAAGAAGAAACGGTAGGAAAGCCACAAGAAGCTTGATTAGGTTCGGCATGTTTGTtgtgtgtgtgtgtgtgtgtgACACAGAGATCGGGAAAGTTTCTCTTTGCTTGACTGAGGTTNAGATACAGAAACAGTGAAATAGAGCATTCGC	GTGGTTGTCCAAATTTCTGAAT	GCGAATGCTCTATTTCACTGTT	264	51	222	22	600	22	57.956	58.542	6.9	6.7	0.5861	F	744	TCCCTCCTTGTTTGAACAAATGTGATTGCAGCCTCCATTTGTCTTATCGCATTCATTTACATCTTTATGACATTGATCCCCTGTCCAACCTGGGAAGCAATGACAAGTAAAGGCTCCTTGTTTGTCTTCACATCTTACAGTCCCATCCGGATTGCATGGTGAAGGAGAACACTGATCAGGAATATTGTGTACACAAGTTACGAGATCAGGATTCCTGTTTTGTGGTTGTCCAAATTTCTGAATGCAAGCTAAATACTTTGGGTaaaaaTAATCCGTCTCTGGGTTATTCTCGAACACCTCCCTGGCCTCTTCCAGGCTGCACTTCTCTTCcacacactctctctCCAAATGGCCCTGTTTCGTCTCCTCaaaaaCCTGATATGCCCGTCTCTGTCTCCG…	cons_gr2809	4	gi|573903289|ref|XM_006639305.1|	73.93	445	116	0	9	453	499	55	2e-71	280	Eukaryota	Metazoa	Chordata	Craniata	Actinopterygii	Semionotiformes
cons_gr2864_2	2	58	20	10	1	AC	GTGTGTGTGTGTGTGTGTGT	NO	1	1	19	4	186	GGGTAtgtgtgtgATGAATAGAGGGGAgtgtgtgtgtgtgtgtgtgtGCCATGGACTCAGCCCAGTAATATTGACAATAGGGTGAAGGGAAATTGCCCCAAATCACANAGAGTGAAAAGaaaaaTATACAGaaaaaTACAGAGGTGGCCTGCAAGCAGTNAATTCTGTCATTCATCAGGGAATGTA	GGGTATGTGTGTGATGAATAGAG	TACATTCCCTGATGAATGACAG	4	117	31	23	216	22	56.127	57.546	5.7	6.4	3.3263	F	676	GgtgtgtgtgtgtgtgtgtGATGAATAGAGGGGTAtgtgtgtgATGAATAGAGGGGAgtgtgtgtgtgtgtgtgtgtGCCATGGACTCAGCCCAGTAATATTGACAATAGGGTGAAGGGAAATTGCCCCAAATCACANAGAGTGAAAAGaaaaaTATACAGaaaaaTACAGAGGTGGCCTGCAAGCAGTNAATTCTGTCATTCATCAGGGAATGTAATTAGTTTAGATTCGtttttatatatTTCGTTATTAATGGGACTCGGAGGATTATTTCGTTAGAAGGTaaaaaaGAGGTGCTTCTGGGTTTGGCTTTCTGGAAAAGGCCAAGATTGCTTTCctgctgctgctgctgTTGGGAGAGGCTTATTGTACAGGACTaaaaaCATCCAAGTGTTGATA…	cons_gr2864	2	gi|611971868|ref|XM_007472990.1|	88.7	230	26	0	445	674	207	436	6e-77	298	Eukaryota	Metazoa	Chordata	Craniata	Mammalia	Didelphimorphia
cons_gr2904_3	3	135	20	10	1	AC	TGTGTGTGTGTGTGTGTGTG	TG_135_154	1	1	4	2	121	CTTCTCCAACCCTTCATCCTCCtgtgtgtgtgtgtgtgtgtgCATGCgtgtgtgtGCgtgtgtGCGTGCgtgtgtgtGCGTGTCACTTTGTAtttttGCAGCAGGgtgtgtgtATCTAACC	CTTCTCCAACCCTTCATCCT	GGTTAGATACACACACCCTGCT	2	57	113	20	233	22	58.173	58.135	7.8	8.2	2.3084	F	322	GTGAAAGATGGCAGGATTCAGAAATACACAGCGTGTGCCTTTTACAAGTTCATaaaaaaTANNNTNTNTNNNTNTNTNTNNNTNTNNNTNNNTNNNTNCNNNNNTNNNNNTNCTTCTCCAACCCTTCATCCTCCtgtgtgtgtgtgtgtgtgtgCATGCgtgtgtgtGCgtgtgtGCGTGCgtgtgtgtGCGTGTCACTTTGTAtttttGCAGCAGGgtgtgtgtATCTAACCCTGCTCAAACTCCTGGCTCCTGATCATTGCaataataataataataataataataataataataataataataataataataataatAA	cons_gr2904	3	NO_NT_HIT	NO_NT_HIT	NO_NT_HIT	NO_NT_HIT	NO_NT_HIT	NO_NT_HIT	NO_NT_HIT	NO_NT_HIT	NO_NT_HIT	NO_NT_HIT	NO_NT_HIT	NO_NT_HIT	NO_NT_HIT	NO_NT_HIT	NO_NT_HIT	NO_NT_HIT	NO_NT_HIT
cons_gr306_2	2	42	20	10	1	AC	ACACACACACACACACACAC	NO	1	1	4	2	145	CCGTATGTGACTGTCTTATTGCGAacacacacacacacacacacAAGACCATtctctcATAGCCTCACCTCTGCCCAAAAGGATTATCTCATGGTTGTTTGTCTGTATTTCTGACCATACCGCCGGGAGGGTATAAGGAAGAAGG	CCGTATGTGACTGTCTTATTGC	CCTTCTTCCTTATACCCTCCC	2	80	18	22	162	21	57.332	58.102	8.4	9.4	1.7694	B	497	CGAACCTTTaaaaaTATCCGTATGTGACTGTCTTATTGCGAacacacacacacacacacacAAGACCATtctctcATAGCCTCACCTCTGCCCAAAAGGATTATCTCATGGTTGTTTGTCTGTATTTCTGACCATACCGCCGGGAGGGTATAAGGAAGAAGGATCttttttttCCAGAATCTGGATTTGTCACAGAGGGTTCCAATATGATCGCCTTTTGGAGGTGTCATGGAGCCGCTGTGATGTCTCTTTGGGTATTTTGTTGGCTTTTGCTGGGGCTTTGGAGGCTCACCGNCGCTTGTCCTTCTTCNTGTACATgcagcagcagcaGNATCTCATGTATCGAGCAGGATCAAGGGATCGTGGCTTTCCCAGTATTAAGTTCTGCTATAGAAATGG…	cons_gr306	2	gi|573876717|ref|XM_006626563.1|	76.26	257	55	1	243	493	1	257	5e-45	192	Eukaryota	Metazoa	Chordata	Craniata	Actinopterygii	Semionotiformes
cons_gr3166_4	4	372	20	10	1	AC	CACACACACACACACACACA	CA_372_391	1	1	15	0	317	ACCTACCTGGACAGCAACATAGAGCCCTGGATACAGAGGCAAGGAGGCTGGGACACCTTTGCTGCGCTCTATGGGAGGGATGCAGCAGCCGAGAGCAGGAGGTCTCAAGAAAGCTTCATGAAGTGGCTGTTTGCTGGAATGACTCTGGCTACCGGTCtcgtcgtcgGCTCCTACATTGTACACAAGCGCTTGTAGAGCTGACGAGACACTCGCCACGCGACAAGGAGAAACACTCAACCAGAACCACGTTGTGCAAATGACTCTGCATcccccccccacacacacacacacacacaGGTGtctctcTGCAATACCAA	ACCTACCTGGACAGCAACATAG	TTGGTATTGCAGAGAGACACC	254	0	96	22	412	21	58.278	57.811	5.9	7.6	1.4678	F	627	TGGTGGCGCTTTTCGCTTTCGGCGGGGCGCtgtgtgtgGAGAGCGTGGAGAAGGAAATGGGGTCCCTGGTGGGGCGGATAGCAGACTGGATGACCACCTACCTGGACAGCAACATAGAGCCCTGGATACAGAGGCAAGGAGGCTGGGACACCTTTGCTGCGCTCTATGGGAGGGATGCAGCAGCCGAGAGCAGGAGGTCTCAAGAAAGCTTCATGAAGTGGCTGTTTGCTGGAATGACTCTGGCTACCGGTCtcgtcgtcgGCTCCTACATTGTACACAAGCGCTTGTAGAGCTGACGAGACACTCGCCACGCGACAAGGAGAAACACTCAACCAGAACCACGTTGTGCAAATGACTCTGCATcccccccccacacacacacacacacacaGGTGtctc…	cons_gr3166	4	gi|573903960|ref|XM_006639640.1|	78.82	288	61	0	3	290	379	666	1e-60	244	Eukaryota	Metazoa	Chordata	Craniata	Actinopterygii	Semionotiformes
cons_gr324_4	4	67	20	10	1	AC	TGTGTGTGTGTGTGTGTGTG	NO	1	1	4	4	445	CCTGGCTGGTCCTGCTTATCGTGCtgtgtgtgtgtgtgtgtgtgTTTCTTTTGTAAGGTTCATGGTGACCGAATCCTACGACTATGAAAAGATTGGCAGGACGATGATGTATTACGGCAGCTCTTTTGTTAAAGAAGCTAATTTCCCTTTTAACTTCTACCTGCTTGATCTCCCGGAGAGtctctcTGGAAGGGCTTGCTATGACCTTGTGAAGTTATGGATGAGTAACATGCCTAAAGGGTTCTGGCCAAACTGGGTGGTNNNGAACCNTGANANCNNTNGNATTGNGTCNNCNGTGNGCNGNAANTNCNTCNATNTGATCAANANNCTGNTNCNGANACTGNCNNNNANNNCNANCTCTTNNNACNNANNGNNNATNGNNNTNGAGANCANNNCNGT…	CCTGGCTGGTCCTGCTTATC	ACTTGGATCAAACTTTCCGAAT	4	379	43	20	487	22	62.071	59.004	5.9	8.6	7.0744	B	627	TNNNNNNGTGCAACTGTGTATTTGCCTTTGCCGTGGAATAGCCCTGGCTGGTCCTGCTTATCGTGCtgtgtgtgtgtgtgtgtgtgTTTCTTTTGTAAGGTTCATGGTGACCGAATCCTACGACTATGAAAAGATTGGCAGGACGATGATGTATTACGGCAGCTCTTTTGTTAAAGAAGCTAATTTCCCTTTTAACTTCTACCTGCTTGATCTCCCGGAGAGtctctcTGGAAGGGCTTGCTATGACCTTGTGAAGTTATGGATGAGTAACATGCCTAAAGGGTTCTGGCCAAACTGGGTGGTNNNGAACCNTGANANCNNTNGNATTGNGTCNNCNGTGNGCNGNAANTNCNTCNATNTGATCAANANNCTGNTNCNGANACTGNCNNNNANNNCNAN…	cons_gr324	4	gi|573901956|ref|XM_006638641.1|	65.52	493	165	4	98	589	1012	1500	7e-38	168	Eukaryota	Metazoa	Chordata	Craniata	Actinopterygii	Semionotiformes
cons_gr3960_2	2	222	20	10	1	AC	GTGTGTGTGTGTGTGTGTGT	GT_222_241	1	1	2	23	237	CAGTATTATGCGATCAGTGTGGCTGTGTTTCAGGCAGTGGTACAGGACAGTGAGGCTCCTCCCGTTCCTCCACTCTGGGTGCTTTTCCTCCCTCCCAGCCCTGTCTCCACAGCCCAGCGGGGAGTTTGCAGGCTCCTGGCTCCCTGTGCTAAGTTGAGGGACCATGCAGTGCgtgtgtgtgtgtgtgtgtgtNNTCATGTGTAAGAGttttttGTAACATTTGTATAAAGCCTTGCT	CAGTATTATGCGATCAGTGTGG	AGCAAGGCTTTATACAAATGTT	150	23	50	22	286	22	58.201	55.068	8.2	6.6	3.133	F	334	TTGTGTTAAAGAGTTTCACAATGGAGGGCAGTGCtgtgtgGGGTAATAGCAGTATTATGCGATCAGTGTGGCTGTGTTTCAGGCAGTGGTACAGGACAGTGAGGCTCCTCCCGTTCCTCCACTCTGGGTGCTTTTCCTCCCTCCCAGCCCTGTCTCCACAGCCCAGCGGGGAGTTTGCAGGCTCCTGGCTCCCTGTGCTAAGTTGAGGGACCATGCAGTGCgtgtgtgtgtgtgtgtgtgtNNTCATGTGTAAGAGttttttGTAACATTTGTATAAAGCCTTGCTAAGTTTACNtgtgtgtgtgtgtgtgtgtgtgtgtgtgtgtgTNTNTGT	cons_gr3960	2	NO_NT_HIT	NO_NT_HIT	NO_NT_HIT	NO_NT_HIT	NO_NT_HIT	NO_NT_HIT	NO_NT_HIT	NO_NT_HIT	NO_NT_HIT	NO_NT_HIT	NO_NT_HIT	NO_NT_HIT	NO_NT_HIT	NO_NT_HIT	NO_NT_HIT	NO_NT_HIT	NO_NT_HIT
cons_gr406_2	2	69	20	10	1	AC	TGTGTGTGTGTGTGTGTGTG	NO	1	1	5	20	271	aaGAAATATTAAACCATCTCCTTGCTGGAATTAAACTGGGTTCGTtgtgtgtgtgtgtgtgtgtgTTTTATTTCTTAAATATTATACTTTAACATGTaaaaaTGGATGGAAATGGGAGCACATTTAATACAAAATCtatataCAtttttCTAAAATGACAAGCAACTTTTCTATAGAAACCACAGTGCCACCAATCTGCAAAGCAGTCCATCTTCCTAACTTCCTTCCCGCCACTAACTTTTAGACAAACGACTGCGTCCTTCAGTTTCAG	AAGAAATATTAAACCATCTCCTTGC	CTGAAACTGAAGGACGCAGT	20	186	24	25	294	20	58.318	58.087	8.5	7.9	5.4052	F	481	GCAGTGAAATGTCGAAATTTaaaaaGAAATATTAAACCATCTCCTTGCTGGAATTAAACTGGGTTCGTtgtgtgtgtgtgtgtgtgtgTTTTATTTCTTAAATATTATACTTTAACATGTaaaaaTGGATGGAAATGGGAGCACATTTAATACAAAATCtatataCAtttttCTAAAATGACAAGCAACTTTTCTATAGAAACCACAGTGCCACCAATCTGCAAAGCAGTCCATCTTCCTAACTTCCTTCCCGCCACTAACTTTTAGACAAACGACTGCGTCCTTCAGTTTCAGCNGTTTATACAGTGCAGTGTTTNGTGCTGTGTAGNGTCAGAAACAGATACTTCCNGATNGAGAGGGATAGGNATACAGGGGTGTCCAATNGCCNTCCTGGACANC…	cons_gr406	2	NO_NT_HIT	NO_NT_HIT	NO_NT_HIT	NO_NT_HIT	NO_NT_HIT	NO_NT_HIT	NO_NT_HIT	NO_NT_HIT	NO_NT_HIT	NO_NT_HIT	NO_NT_HIT	NO_NT_HIT	NO_NT_HIT	NO_NT_HIT	NO_NT_HIT	NO_NT_HIT	NO_NT_HIT
cons_gr4192_2	2	112	20	10	1	AC	GTGTGTGTGTGTGTGTGTGT	NO	1	1	3	70	449	GGGTGTGGTGCTGATAATAAACAGGACtttttATTTGTTAAACACCAGTGACATACTTCTATTCTTTTACACAAAGGGCTGCAGTTGNNANNgtgtgtgtgtgtgtgtgtgtTGCAGGGGAGTCGAGGGGAgctgctgctGtctctcTGCTACAACCCCACTGCCAACACCATCACTGTGAACATCATCAAAGCCCGCAACCTCAAAGCCATGGACATCgggggCACCTCAGACCCCTATGTGAAGTTGTGGCTGATGCACAAGGACAAGCGTGTTGagaagaagaagaCAGTGGTGATGAAGTGCTGCCTCAACCCCGTCTTCAACGAGTCCTTCCCCTTCGAAATCCCCACCGAGCGGCTCCGAGACACAACcatcatcatCACCGTGATGGACAAG…	GGGTGTGGTGCTGATAATAAAC	TTCCACGACAGGTAGATCTTG	70	316	20	22	468	21	58.379	57.812	6	7	1.5663	F	502	GCTCGATCCCTTGCTCAGTGGGTGTGGTGCTGATAATAAACAGGACtttttATTTGTTAAACACCAGTGACATACTTCTATTCTTTTACACAAAGGGCTGCAGTTGNNANNgtgtgtgtgtgtgtgtgtgtTGCAGGGGAGTCGAGGGGAgctgctgctGtctctcTGCTACAACCCCACTGCCAACACCATCACTGTGAACATCATCAAAGCCCGCAACCTCAAAGCCATGGACATCgggggCACCTCAGACCCCTATGTGAAGTTGTGGCTGATGCACAAGGACAAGCGTGTTGagaagaagaagaCAGTGGTGATGAAGTGCTGCCTCAACCCCGTCTTCAACGAGTCCTTCCCCTTCGAAATCCCCACCGAGCGGCTCCGAGACACAACcatcat…	cons_gr4192	2	gi|729733452|ref|XM_010564363.1|	88.95	371	40	1	133	502	1982	2352	6e-132	480	Eukaryota	Metazoa	Chordata	Craniata	Aves	Falconiformes
cons_gr4522_3	3	345	20	10	1	AC	TGTGTGTGTGTGTGTGTGTG	TG_345_364	1	1	2	48	311	TTACTACAGGTCACACGACCAATCCTTATAAGCAGCATGAACTGTGTATTAAGTGAATTATTCAGAAGCCACATAAATGAACCATCGAGCAGTTGAAGTCAATACCTGCTGTGAATGCAGTCACATTACCACAGACACTGGCATTTCGAATAGGTGAATTATTTCACTGTTTTacacacTGTTGTCAAACTCATTAGAACAGATACACTGACAGCAGGACCtgtgtgtgtgtgtgtgtgtgNNNNNNNNNNTGTGACTGACTTCCTTCCTGGAGAAACACGAGCAAACCAGTGTTTCCAGCAATAGTGGAA	TTACTACAGGTCACACGACCAA	TTCCACTATTGCTGGAAACACT	199	48	124	22	434	22	58.214	58.767	8.2	6.1	0.9816	B	439	TGTGCTTCTAGTTTCTGCTAAGCATTCAtgtgtgtgtgtgTATGTATATTtatatatatataTGtatatatatatacacacacacacacacaTACATAAATACAGTaaaaaGCGCATGTCAAATTACTACAGGTCACACGACCAATCCTTATAAGCAGCATGAACTGTGTATTAAGTGAATTATTCAGAAGCCACATAAATGAACCATCGAGCAGTTGAAGTCAATACCTGCTGTGAATGCAGTCACATTACCACAGACACTGGCATTTCGAATAGGTGAATTATTTCACTGTTTTacacacTGTTGTCAAACTCATTAGAACAGATACACTGACAGCAGGACCtgtgtgtgtgtgtgtgtgtgNNNNNNNNNNTGTGACTGACTTCCTTCCTGGAGAA…	cons_gr4522	3	NO_NT_HIT	NO_NT_HIT	NO_NT_HIT	NO_NT_HIT	NO_NT_HIT	NO_NT_HIT	NO_NT_HIT	NO_NT_HIT	NO_NT_HIT	NO_NT_HIT	NO_NT_HIT	NO_NT_HIT	NO_NT_HIT	NO_NT_HIT	NO_NT_HIT	NO_NT_HIT	NO_NT_HIT
cons_gr4857_2	2	422	20	10	1	AC	TGTGTGTGTGTGTGTGTGTG	NO	1	1	3	44	269	AGCCTATTGTGGGTCAGTGTCACTATAGGTCAGTAGTTATTAGTGAAACTGAAAACGGTTTCTTTAACTACTTACTACTCAACTTCATTAAATGCATAAGGAACTCGGAGCAGGATTACAGAATCTGCAGCCCTATAGTGGCAGGNAATGGAAAGGAATGTGACATGGTTTCATAATGAGGGAtgtgtgtgtgtgtgtgtgtgTTTTNNttttttttttttttttNTGTATAGTATTGGTGTACCCCGTATTGCTGAAACGATAAGGCA	AGCCTATTGTGGGTCAGTGTC	TGCCTTATCGTTTCAGCAATAC	162	44	239	21	507	22	59.079	59.279	6.1	5.6	3.3587	F	523	TTTTCACTAACCCAAGAAATGAAGGCCTAGGGCTTAGATCTGTATTAGATTTTGGGCAGGCTAAACAAATTTCTTTTAAGCAGCTTCGCACAGCTTAATGAGGCATAACTAATGGTGTTCTACCTTTATCCCTTCCGTGCTGGAACCACCGCATTAGTACAGACCCGCCATTGATTCTTGCTTCAAACCTCTTGAAGTACTAATCTGCTTCTTTTGGTACAACTTTTGAGGCNCAGCAAGCCTATTGTGGGTCAGTGTCACTATAGGTCAGTAGTTATTAGTGAAACTGAAAACGGTTTCTTTAACTACTTACTACTCAACTTCATTAAATGCATAAGGAACTCGGAGCAGGATTACAGAATCTGCAGCCCTATAGTGGCAGGNAATGGAAAGGAATGT…	cons_gr4857	2	gi|448849175|gb|KC402637.1|	85.1	396	54	5	32	424	529	136	3e-117	432	Eukaryota	Metazoa	Chordata	Craniata	Aves	Struthioniformes
cons_gr4951_2	2	214	20	10	1	AC	GTGTGTGTGTGTGTGTGTGT	NO	1	1	2	26	152	GTGAAGATCAGTAGCCCTGAAAGAGGCTTTAAAagagagACNAAACAAgtgtgtgtgtgtgtgtgtgtGACATGAACAGTCTGGGATGCTGTCACCAGTATGTCCAGTTGTGCTGGGACTACTCCCAAACCAGCGGGAGTAAATACTGTAGG	GTGAAGATCAGTAGCCCTGAAA	CCTACAGTATTTACTCCCGCTG	26	62	166	22	317	22	58.462	57.991	7.3	10.2	0.4708	B	319	CAGCCTGCTGACCCCGGCGACGGCCTCACCCCTGCACAGCGGCCAGGGAAACCCCTTCCTGGGCCTGCACCAAGATGGGAGCNTGCAGAAAAGCGGGGAGAAGGGCTGACATGGGCGTCANGAGGTCAAAGGCCAGGGGTGAAAGTTTACAGGCTGGAGCGCCACGTGAAGATCAGTAGCCCTGAAAGAGGCTTTAAAagagagACNAAACAAgtgtgtgtgtgtgtgtgtgtGACATGAACAGTCTGGGATGCTGTCACCAGTATGTCCAGTTGTGCTGGGACTACTCCCAAACCAGCGGGAGTAAATACTGTAGGCT	cons_gr4951	2	NO_NT_HIT	NO_NT_HIT	NO_NT_HIT	NO_NT_HIT	NO_NT_HIT	NO_NT_HIT	NO_NT_HIT	NO_NT_HIT	NO_NT_HIT	NO_NT_HIT	NO_NT_HIT	NO_NT_HIT	NO_NT_HIT	NO_NT_HIT	NO_NT_HIT	NO_NT_HIT	NO_NT_HIT
cons_gr5057_5	5	86	20	10	1	AC	TGTGTGTGTGTGTGTGTGTG	TG_86_105	1	1	1.75	60	352	AGTGAGATACCATAGTGGCCCAACACCCTATTAAGTGACTTTACATTGGTGTTTCCAttttttttGTCCACTACCTATACAtgtgtgtgtgtgtgtgtgtgNNNNNgtgtgtGAAGACACAGCAAAGATGAGTGTGGAAGGTAGCAGTAGAAACTAACCTTGGTACGTTATAGTAAAATTTGCCGCAGACATGCACAAGAACTCAGTCCAGAATTAAATTGGCACCGTAAGCACATTAATAAAACTCTGCTAACAGTCACTCATCACCAGAGAACTAACACCAGTTCATAAGACATTNATTNNANTANANNANANAANNNTNTNGAANGNATAACTTCAGACACATCCCGTT	AGTGAGATACCATAGTGGCCC	AACGGGATGTGTCTGAAGTTAT	60	229	5	21	356	22	58.014	57.605	12.4	5.6	1.4089	F	357	ACAGAGTGAGATACCATAGTGGCCCAACACCCTATTAAGTGACTTTACATTGGTGTTTCCAttttttttGTCCACTACCTATACAtgtgtgtgtgtgtgtgtgtgNNNNNgtgtgtGAAGACACAGCAAAGATGAGTGTGGAAGGTAGCAGTAGAAACTAACCTTGGTACGTTATAGTAAAATTTGCCGCAGACATGCACAAGAACTCAGTCCAGAATTAAATTGGCACCGTAAGCACATTAATAAAACTCTGCTAACAGTCACTCATCACCAGAGAACTAACACCAGTTCATAAGACATTNATTNNANTANANNANANAANNNTNTNGAANGNATAACTTCAGACACATCCCGTTC	cons_gr5057	5	gi|166208602|gb|EU379652.1|	86.67	105	13	1	1	105	447	344	1e-24	123	Eukaryota	Metazoa	Chordata	Craniata	Actinopterygii	Acipenseriformes
cons_gr506_3	3	77	20	10	1	AC	ACACACACACACACACACAC	NO	1	1	4	40	232	ATGCATAGTTcacacaCCGTAGTCTCTGTAAGTCGCCTTGGAGAAAGGCGTCTGCTAAATAAacacacacacacacacacacAAATTAATGAATGGCTTTGGTCTGGCCTGTCATTCCTaaaaaTAAGAAAGAAGTTAATGTCATTCCAACAAGAGTGACGTTGGGTCTGCACACGACACCTGCAGCAAACCTTAGTTGTGATCAGTCTGTCTGAAACCCATCTTTACACCT	ATGCATAGTTCACACACCGTAG	AGGTGTAAAGATGGGTTTCAGA	40	128	15	22	246	22	57.719	57.724	7.4	6.7	0.5567	F	428	TGACTCTGCAGCGGATGCATAGTTcacacaCCGTAGTCTCTGTAAGTCGCCTTGGAGAAAGGCGTCTGCTAAATAAacacacacacacacacacacAAATTAATGAATGGCTTTGGTCTGGCCTGTCATTCCTaaaaaTAAGAAAGAAGTTAATGTCATTCCAACAAGAGTGACGTTGGGTCTGCACACGACACCTGCAGCAAACCTTAGTTGTGATCAGTCTGTCTGAAACCCATCTTTACACCTGTGGGGATTTAAAATAAATGTNATTTTaaaaaaGAATAAGAATTCAAATTAACATTTGTAACCTGGGTATCTCCATCTTTCTGTaaaaaaaaaaaaaGTTaaaaaaaaGAAATTATTTCTGCAATTGCCTTCGCTTTAGAAACAGTTCTACAA…	cons_gr506	3	gi|146746077|gb|EF413587.1|	96.2	79	3	0	1	79	1938	1860	4e-26	129	Eukaryota	Metazoa	Chordata	Craniata	Actinopterygii	Acipenseriformes
cons_gr5100_2	2	461	20	10	1	AC	ACACACACACACACACACAC	NO	1	1	14	2	168	GGCATGATCAGTCTGACCTTCAGATCTNAAGCCNCTCNTGTAGCATGAAGAGCANTGGATTATCACCAGCTACTTTTCCCCTTGAGCGACTGCCTCTTTTGAACTTCATAGGATAAGGACAGCAGGacacacacacacacacacacCCCcacacaCCcacacacaCTC	GGCATGATCAGTCTGACCTTCA	GAGTGTGTGTGGGTGTGTGG	104	2	335	22	502	20	62.547	60.997	7	8.2	9.5446	F	562	TGAACTCAAATGTTCTATAACTGTATTTTCAGTGCCACTTATTGCCTCATGTGCTCCAGAAGGGCAAATAATAAAACCATTCAtttttGAAGAATACTGACTGTGAGTGTTTAGGCGAGAACATAATTGACCGTACAAGGGTGCTCTGGGTCATTAAAGATGTCCCTATTCTCCGTTAGGAAAACTAATTAAAAGCCCTCTGAGGAAATCTCCGTACTTGTTGTGGGTATAAGAGCAGGCCCAAAGGAAAACGAACAGAGGTCAATTTTCTCACCTAACCCAACTGGAGAGCAATGAGCCGGGCAGCAACATTAACAAGGCTGCTTTGTGATCTGGCATGATCAGTCTGACCTTCAGATCTNAAGCCNCTCNTGTAGCATGAAGAGCANTGGATTATCA…	cons_gr5100	2	gi|685042184|emb|LN590709.1|	87.38	103	12	1	449	551	4909869	4909768	2e-24	123	Eukaryota	Metazoa	Chordata	Craniata	Actinopterygii	Cypriniformes
cons_gr5240_2	2	180	20	10	1	AC	GTGTGTGTGTGTGTGTGTGT	NO	1	1	4	38	156	CAGACTCCTTCTAATTGCTTCGCGTTTAGAAATTTTAATCGACCCTCCTTACTATAtgtgtgACTTTTAGACTCCAgtgtgtgtgtgtgtgtgtgtCTGTTTCAGATTTGCTGAGCAAGTCACAGCATGTGAATGTAACTTTCTTGAGCTGCGttt	CAGACTCCTTCTAATTGCTTCG	AAACGCAGCTCAAGAAAGTTAC	54	38	104	22	259	22	58.289	57.904	8.7	5.4	0.3845	F	274	GATGGGAGTCAGACTCCTGTTGCACAGCAGTGTCGNCCATTCCAGGTTTTACTGCTACATACCTGAGAGCATTTCAAAGTAAGGGTATTGCTTGGTAGAATGACAGACTCCTTCTAATTGCTTCGCGTTTAGAAATTTTAATCGACCCTCCTTACTATAtgtgtgACTTTTAGACTCCAgtgtgtgtgtgtgtgtgtgtCTGTTTCAGATTTGCTGAGCAAGTCACAGCATGTGAATGTAACTTTCTTGAGCTGCGttttttttttCCTTTGGC	cons_gr5240	2	NO_NT_HIT	NO_NT_HIT	NO_NT_HIT	NO_NT_HIT	NO_NT_HIT	NO_NT_HIT	NO_NT_HIT	NO_NT_HIT	NO_NT_HIT	NO_NT_HIT	NO_NT_HIT	NO_NT_HIT	NO_NT_HIT	NO_NT_HIT	NO_NT_HIT	NO_NT_HIT	NO_NT_HIT
cons_gr5303_5	5	106	20	10	1	AC	TGTGTGTGTGTGTGTGTGTG	NO	1	1	2	64	414	tttAAGACCAGTGGAAGCATCtttttATGTGTACTGTTAGTTCAACATGTCATAGCAGCTTGATGGGTATTTGGAATTTGGCTGTTtgtgtgtgtgtgtgtgtgtgTTTTATTATTGtttttNNTTTNAATANNTNANATNTNNNNGNNNNNGNNNTNCANAGNTCNNANNNNNNNTTNNANNNNCNCNNGNNACNTTNNAAANNNNAATNCTNTNNTCNAANANNNNNNNNNANAANNTNNTTTAGANTNNNNTNNNNTGNTNNTTTNNNTNTNNGNTNNNTNNNNANTNTNNNANNTNTTNNGNNCNGTGNNNNNGAANCANNNNNNNTTTNTTTNNNTNCTNNTANNNNNANATNNTNATANCANCNNNNTNNNNATNTNNANTTNNNTATGAAAG…	TTTAAGACCAGTGGAAGCATCT	GCTCAGTTAAACGTCCTTTCAT	64	286	20	22	433	22	58.009	57.574	6.6	6.9	0.4351	F	522	GttttttAtttttttAttttttAAGACCAGTGGAAGCATCtttttATGTGTACTGTTAGTTCAACATGTCATAGCAGCTTGATGGGTATTTGGAATTTGGCTGTTtgtgtgtgtgtgtgtgtgtgTTTTATTATTGtttttNNTTTNAATANNTNANATNTNNNNGNNNNNGNNNTNCANAGNTCNNANNNNNNNTTNNANNNNCNCNNGNNACNTTNNAAANNNNAATNCTNTNNTCNAANANNNNNNNNNANAANNTNNTTTAGANTNNNNTNNNNTGNTNNTTTNNNTNTNNGNTNNNTNNNNANTNTNNNANNTNTTNNGNNCNGTGNNNNNGAANCANNNNNNNTTTNTTTNNNTNCTNNTANNNNNANATNNTNATANCANCNNNNTNNNNAT…	cons_gr5303	5	NO_NT_HIT	NO_NT_HIT	NO_NT_HIT	NO_NT_HIT	NO_NT_HIT	NO_NT_HIT	NO_NT_HIT	NO_NT_HIT	NO_NT_HIT	NO_NT_HIT	NO_NT_HIT	NO_NT_HIT	NO_NT_HIT	NO_NT_HIT	NO_NT_HIT	NO_NT_HIT	NO_NT_HIT
cons_gr5368_3	3	26	20	10	1	AC	ACACACACACACACACACAC	NO	1	1	2	2	206	ACAGTTAGTCCCTGGGAAGGAAacacacacacacacacacacCATACCTCTTGACAAGCCTTTGGTAAAAGTGTTTTCCTGCAGTCATTTTGTTGTGACTGCCAGCATTACGACTTCACTTGAACAGTAGTACTGTCAAGTTGTCCTGAGATATTATAGGTATTATCTGTGATTTTGTAGGCTTATCTGGCAGTAGAAACAGCTGT	ACAGTTAGTCCCTGGGAAGG	ACAGCTGTTTCTACTGCCAGAT	2	142	4	20	209	22	58.106	58.161	8.2	6.6	2.2669	A	344	GGCACAGTTAGTCCCTGGGAAGGAAacacacacacacacacacacCATACCTCTTGACAAGCCTTTGGTAAAAGTGTTTTCCTGCAGTCATTTTGTTGTGACTGCCAGCATTACGACTTCACTTGAACAGTAGTACTGTCAAGTTGTCCTGAGATATTATAGGTATTATCTGTGATTTTGTAGGCTTATCTGGCAGTAGAAACAGCTGTGGGAAAGAACACGTCGGCTTTGCTTGGttttttCCCCAGTTAAACTCTTCTACTGCTATCCAAACACATTCAGGGCGAAGACATTTTGAACTTTTAACTTAACTACTcccccTTGCATAAAttttttAAAATGAG	cons_gr5368	3	NO_NT_HIT	NO_NT_HIT	NO_NT_HIT	NO_NT_HIT	NO_NT_HIT	NO_NT_HIT	NO_NT_HIT	NO_NT_HIT	NO_NT_HIT	NO_NT_HIT	NO_NT_HIT	NO_NT_HIT	NO_NT_HIT	NO_NT_HIT	NO_NT_HIT	NO_NT_HIT	NO_NT_HIT
cons_gr5425_12	12	62	20	10	1	AC	ACACACACACACACACACAC	NO	1	1	4.75	21	392	CAGACAATAACAGAGCAGTGGAAACGCAAACGCAAANANANANacacacacacacacacacacAGACACCCNTCACCANANCNNNANTGANGAANNGNNNNTNNTGATNANTTCANANNNGNTNCCAGANACANTNNACTCNACNNNNNNNNNGNCNGGNCAANNCANNNGNATTNNTATGCNNNTAATGTANTNNTNATANNNANNATNNTNANANNNNNNNNNNNNNNNNNANNANNANAATANNAANANNNNNCAATCNCNANACTGGGNNTCTNTGNTNNCNNNNCNNNTNNNNANCNANNATTCNTTAACGAGCTGCAGTTGCTTTGTTTGCtttttAATCAAGGAATTCTAGGTTAAAACCAGGCTGTTCATCAAGAATCCCAGTT	CAGACAATAACAGAGCAGTGGA	AACTGGGATTCTTGATGAACAG	21	307	19	22	410	22	58.036	58.174	7.9	6.7	0.2105	F	530	GTACAATCCACTCTACAACAGACAATAACAGAGCAGTGGAAACGCAAACGCAAANANANANacacacacacacacacacacAGACACCCNTCACCANANCNNNANTGANGAANNGNNNNTNNTGATNANTTCANANNNGNTNCCAGANACANTNNACTCNACNNNNNNNNNGNCNGGNCAANNCANNNGNATTNNTATGCNNNTAATGTANTNNTNATANNNANNATNNTNANANNNNNNNNNNNNNNNNNANNANNANAATANNAANANNNNNCAATCNCNANACTGGGNNTCTNTGNTNNCNNNNCNNNTNNNNANCNANNATTCNTTAACGAGCTGCAGTTGCTTTGTTTGCtttttAATCAAGGAATTCTAGGTTAAAACCAGGCTGTTCATCAA…	cons_gr5425	12	NO_NT_HIT	NO_NT_HIT	NO_NT_HIT	NO_NT_HIT	NO_NT_HIT	NO_NT_HIT	NO_NT_HIT	NO_NT_HIT	NO_NT_HIT	NO_NT_HIT	NO_NT_HIT	NO_NT_HIT	NO_NT_HIT	NO_NT_HIT	NO_NT_HIT	NO_NT_HIT	NO_NT_HIT
cons_gr547_3	3	415	20	10	1	AC	ACACACACACACACACACAC	NO	1	1	3	45	170	TAATGCTTAGATCTCACCACCGCACTTAAGGAACACTTCTGTACGTTTAAATGTGTATGCTGGTTTACACAGGAGAAGCTTGCAGacacacacacacacacacacAACATTTGGGGACCCCAGTTTGAGAACCTTTAGGGTAGGTGTGCACATTGGGATGCGAGCTGAAA	TAATGCTTAGATCTCACCACCG	TTTCAGCTCGCATCCCAATG	63	45	330	22	499	20	59.248	64.45	9.9	7.2	9.6981	A	514	aaaaaaTAACAATGCAGGATTTACACAATCCTCTGAATGACCAGGATTTTGAAACTGACTCTGCCTTCCAGCATCTCTTAATCAATGTGCTTGCTGTGCACGcccccAGGGCAGGTGGAGTGGGGAGTGGGGAGGGAACTGGTCTGCTGCAGGGGAGAGCTTACCCAGCGTGCTGTGCAGTGAacacacCTACAGATGGTTCAGGGGACCCCttttttaaaaaCAGTTTTCAATAggggggAcccccAACTGAAAATGAGGAAAAGGTAAATCGCATACAAGAAAGAGAAGCTGTGCTGCAGTGAAAGTATGCGTTTtatataCTGGTGTAATGCTTAGATCTCACCACCGCACTTAAGGAACACTTCTGTACGTTTAAATGTGTATGCTGGTTTACAC…	cons_gr547	3	NO_NT_HIT	NO_NT_HIT	NO_NT_HIT	NO_NT_HIT	NO_NT_HIT	NO_NT_HIT	NO_NT_HIT	NO_NT_HIT	NO_NT_HIT	NO_NT_HIT	NO_NT_HIT	NO_NT_HIT	NO_NT_HIT	NO_NT_HIT	NO_NT_HIT	NO_NT_HIT	NO_NT_HIT
cons_gr5491_2	2	269	20	10	1	AC	TGTGTGTGTGTGTGTGTGTG	TG_269_288	1	1	4	29	135	GTGAGGACCCAAGTCAGTAAAGAATAAGTTGAATTATTCATACATGCATAGATCTTTAAACACAGAtgtgtgtgtgtgtgtgtgtgTNNNNGTGATGTCATGCACGcacacaCGCAGTCTGtctctctcCTGCCC	GTGAGGACCCAAGTCAGTAAAG	GGGCAGGAGAGAGACAGACT	44	29	203	22	337	20	57.845	58.563	6.3	6.1	2.7178	F	379	GTTGGAGGTTgggggTTGGAGGGTTGGAGGGTTGGAgggttggggttggggttgGAGGGTTTCCATGAACTGATCGAGGtttttACATTTCACACCGTcacacaCGCTcacacaATGAAGGACCATCGCACTCCTCAGTAGCTGAGATACCTGNTAGATGtttttttttttNAGTAAATGGTAATCATGTTTTGGTATCCTTGTGAGGACCCAAGTCAGTAAAGAATAAGTTGAATTATTCATACATGCATAGATCTTTAAACACAGAtgtgtgtgtgtgtgtgtgtgTNNNNGTGATGTCATGCACGcacacaCGCAGTCTGtctctctcCTGCCCCTCTGGTCTGTTCACTggggggggggggggggCTTTATGTCC	cons_gr5491	2	NO_NT_HIT	NO_NT_HIT	NO_NT_HIT	NO_NT_HIT	NO_NT_HIT	NO_NT_HIT	NO_NT_HIT	NO_NT_HIT	NO_NT_HIT	NO_NT_HIT	NO_NT_HIT	NO_NT_HIT	NO_NT_HIT	NO_NT_HIT	NO_NT_HIT	NO_NT_HIT	NO_NT_HIT
cons_gr56_3	3	471	20	10	1	AC	ACACACACACACACACACAC	NO	1	1	6	9	144	ACCTGGAATAGAATGAAATGGAATNGNGNGGAAGCAGGTTTCAAGCCGCTGCTCCTGAAAGCTTTGTGCTGCCTCACCTTTAGTGCCTCTCAAacacacacacacacacacacTCCCACTCCCCTTAGTGCTTATAACCCACGT	ACCTGGAATAGAATGAAATGGA	ACGTGGGTTATAAGCACTAAGG	71	9	378	22	521	22	57.552	57.436	8.1	7.5	1.0114	A	531	AtttttAAATTAGAtttttATTTTATTATTTCCATAGGANGANNANAANNNNCNNNNNNNACNNNAGTGNGTNtgtgtgCGtatataCCtgtgtgtgtgtgtgtgtgtgCAgtgtgtgtGACACTGTCTNTNNTCTACGTTCTAACTTCCATTAGTTATTTGATTAGAAATTAGATTTTCAGGGTTGTTNTNNNttttttggggggggTGTTTACTGTCGTTTTATTTTCCTCtttttCTTTCTTTGGTGAATTTAtttttAAATTAGAtttttATTTTATTATTTCCACAGGATGAAAATAAGACTCCCGTTGCACAGCAGTGAGTTTAATAATCAGACACGCCTGAGCTTGTTAGCTAGacacacTGACAGTAAAACCTGGAATAGAATGAAATGGA…	cons_gr56	3	NO_NT_HIT	NO_NT_HIT	NO_NT_HIT	NO_NT_HIT	NO_NT_HIT	NO_NT_HIT	NO_NT_HIT	NO_NT_HIT	NO_NT_HIT	NO_NT_HIT	NO_NT_HIT	NO_NT_HIT	NO_NT_HIT	NO_NT_HIT	NO_NT_HIT	NO_NT_HIT	NO_NT_HIT
cons_gr5882_2	2	53	20	10	1	AC	TGTGTGTGTGTGTGTGTGTG	NO	1	1	4	32	132	TATGCTGTTCCTGGTGTCCACCGGGTCCGCTGTTTTCCTCAGTACTCTGCTCtgtgtgtgtgtgtgtgtgtgTTCTTGTTTTACATCCTAAATATAGGTATGGTATTGGCCTCACAAGAAATGTGGTGTTGT	TATGCTGTTCCTGGTGTCCA	ACAACACCACATTTCTTGTGAG	32	38	1	20	132	22	60.112	57.635	7.9	6.4	4.4775	A	534	TATGCTGTTCCTGGTGTCCACCGGGTCCGCTGTTTTCCTCAGTACTCTGCTCtgtgtgtgtgtgtgtgtgtgTTCTTGTTTTACATCCTAAATATAGGTATGGTATTGGCCTCACAAGAAATGTGGTGTTGTGGCTGGCGTCATAGTCTGAAATTTAAAAGTGTCTCATGCCCAAGAAAAGGTTGGAcccccTGCTGTACAGTATCTACAGTTGAATGTGTAGTGTGAGGGtatataGGCTGTGCCATGTGCTTGTTTGTCTTGTTTGTGCCTGCaaaaaaaaGAGAAATAATaaaaaTCTATGTTTTCAAACATTGATTACGTTGGCTTCTATTAGTTTTGGTATAATATGTGACTCAGCATGGCAATCTGGAAGGTCTTGACCTTGAAAGGTCCCTG…	cons_gr5882	2	NO_NT_HIT	NO_NT_HIT	NO_NT_HIT	NO_NT_HIT	NO_NT_HIT	NO_NT_HIT	NO_NT_HIT	NO_NT_HIT	NO_NT_HIT	NO_NT_HIT	NO_NT_HIT	NO_NT_HIT	NO_NT_HIT	NO_NT_HIT	NO_NT_HIT	NO_NT_HIT	NO_NT_HIT
cons_gr5952_3	3	444	20	10	1	AC	CACACACACACACACACACA	NO	1	1	6	14	120	ATACCGAAATGAAACGGGATTGGTGTCAAATTCAAAACAATCcacacaTACACATAGATCcacacacacacacacacacaCGTTTGCATTCCTATATTTGTGGTGACTCTCACTATAACT	ATACCGAAATGAAACGGGAT	AGTTATAGTGAGAGTCACCACAAATA	40	14	384	20	503	26	58.252	55.548	9.3	6.2	8.7036	B	506	ACTAGACAGAAAACTTGCTCAGGAAGGAATTGTGTCTTGCACGTCAAAATAGGGCTCCAAGTGTagagagNNTAGGATTTTATGTAAGTTCTTGTTGGACCTGAACACAAACATNNAGTATCCTATTTCACAACTGGTTTGTGGTGTTCATGTTTCTTGACATTGTCTAGTGAAGCCAGCTCGGGGCTGTTTAGCAGACACGGGTTTATTTAGAACAGCTGTATAGGtatataGGTCTATAAACAACACtttttCTGATCAGCTTGACTACTACAGtttttttttCTAATTACTGGCCAGAtttttttAAAATTAAAATGCAGGCCAATATTACTACCACAGGCTTCATCACACTTTTCaaaaaTTTTGAATTGGCAAAGAAAATACCGAAATGAAACG…	cons_gr5952	3	NO_NT_HIT	NO_NT_HIT	NO_NT_HIT	NO_NT_HIT	NO_NT_HIT	NO_NT_HIT	NO_NT_HIT	NO_NT_HIT	NO_NT_HIT	NO_NT_HIT	NO_NT_HIT	NO_NT_HIT	NO_NT_HIT	NO_NT_HIT	NO_NT_HIT	NO_NT_HIT	NO_NT_HIT
cons_gr5985_6	6	25	20	10	1	AC	ACACACACACACACACACAC	AC_25_44	1	1	5	2	394	CCAGCCTTAGAAGAACGACATAAacacacacacacacacacacATAACTGCCTGCCTCCTGCCTCATTTTCTCATTAGTGTCTCATGttttttACTGTCTCCTCCAGTTCTTGATTCTTTaaaaaCACAAACACAAAACATTAACAAAGAAAACCAGCATGTCCTGGAGCAGTGCAGCACAATGCAGCCATGGAGACGTCGCTTTCCCCACTTTGCtttttGTTCTGTAGTTCACAAGTTACACAGCAGCTACAGCAGTAGAAGTGGCTTTATCaaaaaGACTCAGCTGAATATGCAAGTCTGACATTCAGTGCaaaaaGAACTACAGAAATGCTGGCTAAGAGTCTTTATTTATTTTGTCCAGGCAGTGCAGTGCAGGCATTTCCTTCTATAA	CCAGCCTTAGAAGAACGACAT	TTATAGAAGGAAATGCCTGCAC	2	329	2	21	395	22	58.474	58.41	6.3	8.2	1.884	F	644	CCCAGCCTTAGAAGAACGACATAAacacacacacacacacacacATAACTGCCTGCCTCCTGCCTCATTTTCTCATTAGTGTCTCATGttttttACTGTCTCCTCCAGTTCTTGATTCTTTaaaaaCACAAACACAAAACATTAACAAAGAAAACCAGCATGTCCTGGAGCAGTGCAGCACAATGCAGCCATGGAGACGTCGCTTTCCCCACTTTGCtttttGTTCTGTAGTTCACAAGTTACACAGCAGCTACAGCAGTAGAAGTGGCTTTATCaaaaaGACTCAGCTGAATATGCAAGTCTGACATTCAGTGCaaaaaGAACTACAGAAATGCTGGCTAAGAGTCTTTATTTATTTTGTCCAGGCAGTGCAGTGCAGGCATTTCCTTCTATAAACTC…	cons_gr5985	6	NO_NT_HIT	NO_NT_HIT	NO_NT_HIT	NO_NT_HIT	NO_NT_HIT	NO_NT_HIT	NO_NT_HIT	NO_NT_HIT	NO_NT_HIT	NO_NT_HIT	NO_NT_HIT	NO_NT_HIT	NO_NT_HIT	NO_NT_HIT	NO_NT_HIT	NO_NT_HIT	NO_NT_HIT
cons_gr6033_4	4	597	20	10	1	AC	ACACACACACACACACACAC	NO	1	1	4	66	358	AATCTCCGTCAGTGAGGTGTCCAAGCCGTCCACTTCTCACAGCGCCCCTTCCAGCGCTCCCTCCAcccccGTCAACGGAGACCCTCCCGACTTCCTCAATGTGCCCAAAGACCGGCCACGCAAGAAATCCGCTCCCGAAATGCTTACCCTCCCGGAGATGAGGGAACACTCACACCCCAAGTAGAGTTCAACTGGATATGCCACCAAAACCctctctTTTTGTTTTGTATTGCAGCAGCTAAAGACTATAacacacacacacacacacacAGAGATacacacTTTTGAATATTGAACCCTAAGGGGTTTTATTTTGTATTCCCACCTATCAGTCAGGGGAGTCATTTAAGATGCAGAA	AATCTCCGTCAGTGAGGTGTC	TTCTGCATCTTAAATGACTCCC	229	66	347	21	704	22	59.168	58.328	6.1	9.4	2.4963	F	716	gagagagaAAGACAAGCCAGTTATGTGCTCCTACAAACTGGTCAGCATCAAGTTTGAGGTGTgggggCTCCAGACCAGGGTGGAGCAGTTTGTGCACAAGGTCATCAGTGATATCCTGTTAATAGGACACCGGCAGGCCTTTGCATGGGTGGACGAGTGGTACAACATGACATTGGAGGACGTGCGtatataCGTGAATCAGATGCAGGTGGCCACAAACCaaaaaCTGGGGTGCCAAGATCCATANCNNTCNNTCTNNNNNatatatGACCATGGATGAAGTGCGGAAGTACgagagagacacacaGGAAGCCACCAACGAGAAGATCGGGCCAGTGACGCCCACAATCTCCGTCAGTGAGGTGTCCAAGCCGTCCACTTCTCACAGCGCCCCTTCCA…	cons_gr6033	4	gi|564247690|ref|XM_006262879.1|	72.44	508	117	4	13	499	727	1232	6e-77	298	Eukaryota	Metazoa	Chordata	Craniata	NA	Crocodylia
cons_gr6147_2	2	118	20	10	1	AC	ACACACACACACACACACAC	NO	1	1	16	13	161	CGTACACAGAAAGATcacacaANACANNCANACANacacacacacacacacacacNNAGGAACATCGATCCTACTGTTTTGTTAAAGGGGCAATACTGAGGCATGTCCTTTTATAGGAGGGTGAACATNGAGACACTATCCATCTATCTCACTGCTTTACA	CGTACACAGAAAGATCACACAA	TGTAAAGCAGTGAGATAGATGGA	13	83	83	22	243	23	56.369	56.708	7	8.1	3.923	F	740	cacacacacacacacaCTGAGACAAGAACACagagagATcacacaAGACAGGGAAacacacacacacacacacacGcacacaCGTACACAGAAAGATcacacaANACANNCANACANacacacacacacacacacacNNAGGAACATCGATCCTACTGTTTTGTTAAAGGGGCAATACTGAGGCATGTCCTTTTATAGGAGGGTGAACATNGAGACACTATCCATCTATCTCACTGCTTTACACANANTNCCTTTTGGCACGGCAGATCTAtttttttAtttttACAATAGTAAAATCTGTCTTTCAACCCCACAGCAAAAGTGtttttttNtatatatatacacacaGAGGTCCATCAACATTACAAATGAACGAATTGAACCAGGAAGCAGAGGTCT…	cons_gr6147	2	NO_NT_HIT	NO_NT_HIT	NO_NT_HIT	NO_NT_HIT	NO_NT_HIT	NO_NT_HIT	NO_NT_HIT	NO_NT_HIT	NO_NT_HIT	NO_NT_HIT	NO_NT_HIT	NO_NT_HIT	NO_NT_HIT	NO_NT_HIT	NO_NT_HIT	NO_NT_HIT	NO_NT_HIT
cons_gr6227_2	2	101	20	10	1	AC	GTGTGTGTGTGTGTGTGTGT	NO	1	1	4	74	336	TTCATAGTTTCAGACAGgtgtgtTATTATTGttattattattaTTTCAGAGCaaaaaaaTGTGCATTTTAATTGCACTTCCCAACTTTGTGACATATAgtgtgtgtgtgtgtgtgtgtATAAATCTTGTCTAGTTTAAACAAATTGATACTACCATTAGATCAGTTCAATAGATGTGATTGCTTTCCAGCTCttttttCCATTCAGTCTACACATAATCATGAGGATGCACAAAGTTGCTAAAtgtgtgNCATAACTCAAGAACATACNTTTTCAAGAANTTATGACANNNNNNNNNNACTTAGAGGTAGATTAAATCAAGCAATCTTGTGTTGCT	TTCATAGTTTCAGACAGGTGTGTT	AGCAACACAAGATTGCTTGATT	74	196	3	24	338	22	57.858	58.909	6.4	6.9	3.0507	F	486	TCTTCATAGTTTCAGACAGgtgtgtTATTATTGttattattattaTTTCAGAGCaaaaaaaTGTGCATTTTAATTGCACTTCCCAACTTTGTGACATATAgtgtgtgtgtgtgtgtgtgtATAAATCTTGTCTAGTTTAAACAAATTGATACTACCATTAGATCAGTTCAATAGATGTGATTGCTTTCCAGCTCttttttCCATTCAGTCTACACATAATCATGAGGATGCACAAAGTTGCTAAAtgtgtgNCATAACTCAAGAACATACNTTTTCAAGAANTTATGACANNNNNNNNNNACTTAGAGGTAGATTAAATCAAGCAATCTTGTGTTGCTTTATCCCTTATAAAAGGTATTGNTGCACNGTATTTNTTNCCCATGCTTTTCCCATGGTTAT…	cons_gr6227	2	NO_NT_HIT	NO_NT_HIT	NO_NT_HIT	NO_NT_HIT	NO_NT_HIT	NO_NT_HIT	NO_NT_HIT	NO_NT_HIT	NO_NT_HIT	NO_NT_HIT	NO_NT_HIT	NO_NT_HIT	NO_NT_HIT	NO_NT_HIT	NO_NT_HIT	NO_NT_HIT	NO_NT_HIT
cons_gr6278_2	2	44	20	10	1	AC	TGTGTGTGTGTGTGTGTGTG	NO	1	1	4	20	157	GTGTACTGAGTGCATGCTGAAGCATTTCATTCATTATAATAAtgtgtgtgtgtgtgtgtgtgTATCGCCTGTCCTGACACAAGCGAAACGCAGTAGAGTATGTGCAATTGATTTTACTGCACATACAATACAGGGGCAGGCAATGGAAGTAGATAGT	GTGTACTGAGTGCATGCTGAAG	ACTATCTACTTCCATTGCCTGC	20	73	2	22	158	22	58.605	57.545	7	9.7	1.0604	A	387	GGTGTACTGAGTGCATGCTGAAGCATTTCATTCATTATAATAAtgtgtgtgtgtgtgtgtgtgTATCGCCTGTCCTGACACAAGCGAAACGCAGTAGAGTATGTGCAATTGATTTTACTGCACATACAATACAGGGGCAGGCAATGGAAGTAGATAGTGTTTGTTATGGTCGATTTTCTGCTGatttatttatttATTGGAACATTGttttttGCTTGAATTTCCCCtttttCTATAttttttATTAAGGAATGAtttttGAAAGAGTGCATTAATAACACCCTCTTAAGCTGAGGGAACATGAAGCCGCGTTGTGGTTTGGAACATGGTTTGGAGACTAGGTTTCAGGCCACTGCACGGCACACCAGAGGAGACTTGGGGTTTCAC	cons_gr6278	2	NO_NT_HIT	NO_NT_HIT	NO_NT_HIT	NO_NT_HIT	NO_NT_HIT	NO_NT_HIT	NO_NT_HIT	NO_NT_HIT	NO_NT_HIT	NO_NT_HIT	NO_NT_HIT	NO_NT_HIT	NO_NT_HIT	NO_NT_HIT	NO_NT_HIT	NO_NT_HIT	NO_NT_HIT
cons_gr6373_2	2	138	20	10	1	AC	GTGTGTGTGTGTGTGTGTGT	GT_138_157	1	1	3	18	123	TGTAGTTTGTGTACCATACAGAGCTATGCCCTTTCAAGCAAGaaaaaGGATGTGTNNNNNNgtgtgtgtgtgtgtgtgtgtATATGGCTATACATGtttttGTAAGTGAACAAACTCACTGAA	TGTAGTTTGTGTACCATACAGAGC	TTCAGTGAGTTTGTTCACTTACAA	37	18	77	24	199	24	56.173	56.735	7.9	6	7.0921	F	221	TAAAGTTACACGAATGTTATTCTTTATGCTTATACCTTCATTTaaaaaacaaaacaaaacaaaacaaaaACTCTTGTGTAGTTTGTGTACCATACAGAGCTATGCCCTTTCAAGCAAGaaaaaGGATGTGTNNNNNNgtgtgtgtgtgtgtgtgtgtATATGGCTATACATGtttttGTAAGTGAACAAACTCACTGAAATTATAGTATAATGACTTAAAA	cons_gr6373	2	NO_NT_HIT	NO_NT_HIT	NO_NT_HIT	NO_NT_HIT	NO_NT_HIT	NO_NT_HIT	NO_NT_HIT	NO_NT_HIT	NO_NT_HIT	NO_NT_HIT	NO_NT_HIT	NO_NT_HIT	NO_NT_HIT	NO_NT_HIT	NO_NT_HIT	NO_NT_HIT	NO_NT_HIT
cons_gr6970_2	2	476	20	10	1	AC	ACACACACACACACACACAC	NO	1	1	3	27	123	TTTAACACAGGGCTCAAAGACTTTCTGTTCAGGATGAGGATTAAAGAANGGTGAacacacacacacacacacacANNTTTGTAATAGTGAGTCCAGGTTGCATGTGAATACCAGCTGAGATCA	TTTAACACAGGGCTCAAAGACT	TGATCTCAGCTGGTATTCACAT	32	27	422	22	544	22	58.061	57.294	6.1	6.6	0.7665	A	546	GTCTGGTATTTCCGCATCAACTACAGGCAGTTCTTCACCGCACCGGCCACGctctctTTAGTGGGAGTCACCGTTTTCTTCAGTTTTCTCGTCTTTGGGATGTACGGACAATaaaaaaaaaCaaaaaCaaaaaaaaCTGAGCggggggggTTTGGTGGGTTTACATCTTTTCGTTGGCTTTACAAGTGCTACAAAAGCTCTCCCATTGACGGTACTGCATATGACTGGCCCACGAAGGCCCGCTTTCATATTTTGTTGGTTAACTCTGTGGCTTTCTGTTACTGTTGGACTGCCCATGCAGGAGATCTCTTGGAAGAGNGTAATGGATGATAGAGTGCAgggggNNAGAAAGAGATTTTGGTTATTGCTTTGTTTATCTGTTGCTGAAATGAAAGGCTT…	cons_gr6970	2	gi|524931929|ref|XM_005070097.1|	86.84	114	15	0	1	114	938	1051	1e-28	138	Eukaryota	Metazoa	Chordata	Craniata	Mammalia	Rodentia
cons_gr7642_9	9	663	20	10	1	AC	GTGTGTGTGTGTGTGTGTGT	NO	1	1	4	9	137	GGCATGTCTACCTACTCGACTGTTCTCAAAATAGGACGCAGCAGTTTGCAGCCAAAACAAGGCCCAAAGAATTTaaaaaTACATCCgtgtgtgtgtgtgtgtgtgtGGAGACATGTATCCTTACAAACGCAATCATG	GGCATGTCTACCTACTCGACTG	CATGATTGCGTTTGTAAGGATA	64	9	577	22	713	22	58.89	57.743	6.4	7.1	1.1461	F	728	AGCAGTTTGCAGCCAAAACAAGGCCCAAAGAATTTaaaaaTACATCCGTNTGNNTNTNTNTGTNNNNNNAGNNNNNTNTNCTNANNNNCNNNNNNNNNNGNTNNNNNNNGGAGGTGAGCTGTGTTTNACTGANTNCTGNGGANGCNNCTTGCNGGNNNACTNNACNTTNGANNGTNAACNNNNNGGTNNNNNNTTTTNNNNNNNNNNNNNNNNNNTNNNNNNNCNNNccccccccccNCTTCGGTTCTGGAGTTTTAACCCAAGATGTGACCTCTTTTGAGGANGGGNCTACTTTGTCAttttttttNAGCATTATTTTNNNCtttttANACTGGCATCATTTACCTGTTTTNANTNNNNTTTAGCTGTATTGTAATTGTAAAAGTCTAAATGTAACTG…	cons_gr7642	9	NO_NT_HIT	NO_NT_HIT	NO_NT_HIT	NO_NT_HIT	NO_NT_HIT	NO_NT_HIT	NO_NT_HIT	NO_NT_HIT	NO_NT_HIT	NO_NT_HIT	NO_NT_HIT	NO_NT_HIT	NO_NT_HIT	NO_NT_HIT	NO_NT_HIT	NO_NT_HIT	NO_NT_HIT
cons_gr771_2	2	50	20	10	1	AC	TGTGTGTGTGTGTGTGTGTG	TG_50_69	1	1	3	13	267	TGTGTTACTGAAGAAAGGAAGTGTNNNTCNNNNNTNtgtgtgtgtgtgtgtgtgtgAGTCCAAGGAAATGTAATCTTCGATTGGTTACAAAGCTGTAACGAGGGAttttttAAGATGCAGTCAGACCTTGTCCTGACCCCAGCTGTACAGCGCTGCTATACATGTGGCAGCCNTGCTATGGAGATGAAATCATAGGGATNTNAGACAGGGACNGCACAGAAAGNTCAGCTTTCACCTGNACGCTGCAGAACAAGGTTTAGTCTCCCA	TGTGTTACTGAAGAAAGGAAGTG	TGGGAGACTAAACCTTGTTCTG	13	189	14	23	280	22	56.274	58.369	6.7	7	3.095	F	649	GACGATTTTAATATGTGTTACTGAAGAAAGGAAGTGTNNNTCNNNNNTNtgtgtgtgtgtgtgtgtgtgAGTCCAAGGAAATGTAATCTTCGATTGGTTACAAAGCTGTAACGAGGGAttttttAAGATGCAGTCAGACCTTGTCCTGACCCCAGCTGTACAGCGCTGCTATACATGTGGCAGCCNTGCTATGGAGATGAAATCATAGGGATNTNAGACAGGGACNGCACAGAAAGNTCAGCTTTCACCTGNACGCTGCAGAACAAGGTTTAGTCTCCCACAAGGTTTTAAAATATGTTCTATAGGTGTTTCTCGTCAAATGTTGTCGGTATAACGAAAATGTAATTCTGCGTCACAGTTAActctctTGCCCTTGCACTTTATNTAACGGTCTTGTTT…	cons_gr771	2	NO_NT_HIT	NO_NT_HIT	NO_NT_HIT	NO_NT_HIT	NO_NT_HIT	NO_NT_HIT	NO_NT_HIT	NO_NT_HIT	NO_NT_HIT	NO_NT_HIT	NO_NT_HIT	NO_NT_HIT	NO_NT_HIT	NO_NT_HIT	NO_NT_HIT	NO_NT_HIT	NO_NT_HIT
cons_gr7729_2	2	79	20	10	1	AC	CACACACACACACACACACA	NO	1	1	5	21	232	CATTTGCAATTTGTACAGGTAtttttttAtttttATTATTTGCGcacacacacacacacacacaGTGTTGTACTTTTACTGCGATTCGAAGCTACACATATTTCAACTTGTGTTTGTGGCGACNGCANTCATTATCTCTAGCTTTGCGCATTTGAATATACAGTCAGGCAGCAATCCCTCTGCTCTGTGAAACTGGCTCTAATcccccTATCTGTAACACAAGAGACAGGCC	CATTTGCAATTTGTACAGGTATT	GGCCTGTCTCTTGTGTTACAG	21	147	35	23	266	21	56.001	57.463	5.6	5.7	4.5351	F	677	CATAGTTTtatataTTATAGTTTATAGTCTGACACATTTGCAATTTGTACAGGTAtttttttAtttttATTATTTGCGcacacacacacacacacacaGTGTTGTACTTTTACTGCGATTCGAAGCTACACATATTTCAACTTGTGTTTGTGGCGACNGCANTCATTATCTCTAGCTTTGCGCATTTGAATATACAGTCAGGCAGCAATCCCTCTGCTCTGTGAAACTGGCTCTAATcccccTATCTGTAACACAAGAGACAGGCCCAGCTCGGGATCCAAAATGGGCCTCAGTTTCCAAACCTCCAGACTTCTCATGTTTACAGAGCAATCTATGAAACTGCACTCCGTTGTCTGCCATTTTGTCTCTGTTAACACAGGCCAGGTCTGAATAGAAGCC…	cons_gr7729	2	NO_NT_HIT	NO_NT_HIT	NO_NT_HIT	NO_NT_HIT	NO_NT_HIT	NO_NT_HIT	NO_NT_HIT	NO_NT_HIT	NO_NT_HIT	NO_NT_HIT	NO_NT_HIT	NO_NT_HIT	NO_NT_HIT	NO_NT_HIT	NO_NT_HIT	NO_NT_HIT	NO_NT_HIT
cons_gr7768_3	3	358	20	10	1	AC	ACACACACACACACACACAC	NO	1	1	3	75	430	TACCGTGATCTCGTGCTGTATACAAATGTTTAGTTATCAtttttttAAAACGCTGTTGTAACTGTATAGCAGGaaaaaTaaaaaaaNCGCACTTAtttttAAACCACAACACAATAGTAATACTAATATGTTTAATACATGAGCTTTACAAGTCACACGAATACAGTTTGTTTaaaaaTCAGGGGNCACTTTGAAATGTATCTTTCATTAACTGGTTATTTCAGTTAATTAAATACCAGCTGACCAGCTTCTCTGCTATAATGTTAAAAGTAACCTCGTGGACATGCAGGCAGAAGCCaaaaaaaaaaaGAAAacacacacacacacacacacCTGCACTACTCtttttAACACCAGAACCGCCACGGTAGTCATTTAGACtttttttCACTTTTACAA…	TACCGTGATCTCGTGCTGTAT	TGGATCTTTAACACACGCATAG	292	75	45	21	474	22	58.27	57.863	5.6	5.9	1.4063	F	482	CAGAACTGTAGACATACTGAAACGCTCTAATTATTTGaaaaaaaTACCGTGATCTCGTGCTGTATACAAATGTTTAGTTATCAtttttttAAAACGCTGTTGTAACTGTATAGCAGGaaaaaTaaaaaaaNCGCACTTAtttttAAACCACAACACAATAGTAATACTAATATGTTTAATACATGAGCTTTACAAGTCACACGAATACAGTTTGTTTaaaaaTCAGGGGNCACTTTGAAATGTATCTTTCATTAACTGGTTATTTCAGTTAATTAAATACCAGCTGACCAGCTTCTCTGCTATAATGTTAAAAGTAACCTCGTGGACATGCAGGCAGAAGCCaaaaaaaaaaaGAAAacacacacacacacacacacCTGCACTACTCtttttAACACC…	cons_gr7768	3	NO_NT_HIT	NO_NT_HIT	NO_NT_HIT	NO_NT_HIT	NO_NT_HIT	NO_NT_HIT	NO_NT_HIT	NO_NT_HIT	NO_NT_HIT	NO_NT_HIT	NO_NT_HIT	NO_NT_HIT	NO_NT_HIT	NO_NT_HIT	NO_NT_HIT	NO_NT_HIT	NO_NT_HIT
cons_gr7773_3	3	577	20	10	1	AC	CACACACACACACACACACA	CA_577_596	1	1	3	34	244	GTCCGCTGTAGGTAATAACTGGATTGATCTTGTTATACCAGAGTAGAGGACACGCAGCTGAGCGAgtgtgtGGACAAACTGACAGTGAAGTCAATCGCATAGATGTACAGTGGCAGATGAAAGGAGAATTGAGGATCCAGGGACCtttttATTGTTCAACTCCCAGTTCcacacacacacacacacacaGCCCTGAACTCtttttCCCTcccccTGTTCTGCAGATGTCTCCATTCTCAGCCTT	GTCCGCTGTAGGTAATAACTGG	AAGGCTGAGAATGGAGACATC	147	34	408	22	651	21	57.853	58.338	7.9	6.3	1.4846	F	673	TNNTTGTNNNNCATNTNTNTTTATTATGCACNATAATTNATTGAATCNTGGGGTTNGTCTGATTTTATACAACAGGAAACATAAATAANAGTNGTCTTTNCAATAAACNNAGATGGCAGTGTGCTTCTGGATGCTGCGCGTCTTCTAGTGATGGATCAAAAGATGTTGGTTTTGTCAATTCAAATACAGGACCTATACTTAGATGTGATTCGATCAGAAGCCTAAAGGCACCAGCAACAGAGCATCCCTAtctctcTGCAAATCGAGCTGctctctACATAACTTAATAAGCCTAATTAACCCTGGGAAGATTTGATTTTACAGGCATCAGGCGGAGgagagaTGGGTTTGGCTGCCTTTCTATTCTAGACCCGAGGctctctGGGTGGTCGTCTACAC…	cons_gr7773	3	NO_NT_HIT	NO_NT_HIT	NO_NT_HIT	NO_NT_HIT	NO_NT_HIT	NO_NT_HIT	NO_NT_HIT	NO_NT_HIT	NO_NT_HIT	NO_NT_HIT	NO_NT_HIT	NO_NT_HIT	NO_NT_HIT	NO_NT_HIT	NO_NT_HIT	NO_NT_HIT	NO_NT_HIT
cons_gr7832_3	3	450	20	10	1	AC	CACACACACACACACACACA	CA_450_469	1	1	2	46	169	CTGTGTTAGACCAATCTGGACAAAGGGTGGTTGTTTGACAGCTTTGCCTGCTGAAAAGGGATGCCGCGcacacacacacacacacacaNNNNNNNNNNNCTTCCTGTCGNTGTTTGGCATGGTGAAGGCTTACACAGCGCTGGGTGAGCGGGTAGTTTGGGTTATTCTA	CTGTGTTAGACCAATCTGGACA	TAGAATAACCCAAACTACCCGC	46	59	382	22	550	22	57.731	59.416	7.9	12.9	1.6847	A	711	AGTTAGCAGAAGCGTGCCTGTCTCCCTCCctctctttctttctttctTtctctctctctctctcCTGCCTTCTAAATGTGTTTTGTGTCTCAGTTGAACATCACTGACCACGAATTGTAGTCCACTGGCTGTGGGCACTGCATGATCATTTTAGAAGGATTGATAGGTGGGAAGCAGTTAATCGCAGGCTTTGGTAATACACCTGTTTTAAAACGGTACACTTGTTTCATGCAGCATGCTGTAGTCACTTGAGCACTCCAGGAACTACTTGAGAAACgtgtgtgtgtgtgtCAAAAGAACACCTGTTGTAGAAGACTGCctctctTACAGAATCCTGTGaaaaaaTGTGGTCATGAATTTAAACTTCTTGCAGGCAGCCTCCTGTGTTAGACCAATCTG…	cons_gr7832	3	NO_NT_HIT	NO_NT_HIT	NO_NT_HIT	NO_NT_HIT	NO_NT_HIT	NO_NT_HIT	NO_NT_HIT	NO_NT_HIT	NO_NT_HIT	NO_NT_HIT	NO_NT_HIT	NO_NT_HIT	NO_NT_HIT	NO_NT_HIT	NO_NT_HIT	NO_NT_HIT	NO_NT_HIT
cons_gr7923_2	2	503	20	10	1	AC	CACACACACACACACACACA	NO	1	1	3	50	264	ATAAAGATGACAGCCACACCACCATCAtctctcACCACTNTGTATTTGNATGCCTGTTTCTGTGTTTATGTCCNATCNTTCGTTATCATTCATTAATGTCcacacaCTTCTTTATAAATATTTCACAGTAAACATGTAACGTTTGTGTTACGCTCGCATGCACGCACATTTCcacacacacacacacacacaGGTTTAATACATTGATTTAACTGCATAGTGTATGGAACAACAAGTCAATGGCAGAACAGCATAAGGTTTCTT	ATAAAGATGACAGCCACACCA	AAGAAACCTTATGCTGTTCTGC	151	50	331	21	594	22	58.09	57.713	8.2	8.2	1.3766	B	620	ATATTACACAGaaaaaaaGAAAGAAAATGGAAAGCAGCAGTGGCAATCATGCAACAACATTAAACAGAACACAGCGTTATTATTGaaaaaaaCATGGCAAGGGCTAGACTGTTTCAACGGCAAGAACGCACCCTAAGATCAGCTGGCATCCACCCGTTCATAATACCTGGGATGTTACTCAATGGCAAGTACTAATacacacCAGCAGACAGAATGCTTTTATTACTGCAGAGACCAGGGAACCCTGTTGTGAATGAGGCAACGACCCAGATAGGACAGCCAGTGGACCTCTTACTTTTACAGACCAAACGcacacaTTATTTATAACTAATAAAGATGACAGCCACACCACCATCAtctctcACCACTNTGTATTTGNATGCCTGTTTCTGTGTTTAT…	cons_gr7923	2	NO_NT_HIT	NO_NT_HIT	NO_NT_HIT	NO_NT_HIT	NO_NT_HIT	NO_NT_HIT	NO_NT_HIT	NO_NT_HIT	NO_NT_HIT	NO_NT_HIT	NO_NT_HIT	NO_NT_HIT	NO_NT_HIT	NO_NT_HIT	NO_NT_HIT	NO_NT_HIT	NO_NT_HIT
cons_gr7945_2	2	520	20	10	1	AC	GTGTGTGTGTGTGTGTGTGT	NO	1	1	4	34	156	TATTCTGTCCCGAGTAAAGTGCAatatatGAATGTTTGTTTCATCAGGCGTATACTAAGCAAAGGTGTACTGATACAAACgtgtgtgtgtgtgtgtgtgtGGaaaaaaTATTTCAAgggggCCTCAACTGCCGATCCCGCCTTAAGATATTTAGAA	TATTCTGTCCCGAGTAAAGTGC	TTCTAAATATCTTAAGGCGGGA	58	34	440	22	595	22	58.403	57.182	7.9	11.4	1.221	F	839	TCAGTAGTGCAACAGCCTAAGTAGTGTaaaaaaaTAAAacacacGCAGCCACACTGGGGCTTAATTAGATAGTGTCGTCTCcagcagcagGGCTGTCGGTCTCGCATCCTCATTATAAATGATGGTCTTAAACAATAAACAGCTGCAGTACATGAGACTGGAGAAACTGGTCTTTCTGAacacacTTTGGATCCCAATGATCGTCAAACCTAGACTTTCTGGCCTTGGAACACAAGCAATTTGCTTCAATTTTCAATTAAAACAACCATTGTCACCTGAAATGTTGGCACAAAGTACATNNNNNNNNNNNNNNNNNNNNacatacatacatATATAAACGGCAGaaaaaCAATTACAGGGTTATTAATTTAAACTGCATTTCTAAAGGGTACATCACTC…	cons_gr7945	2	NO_NT_HIT	NO_NT_HIT	NO_NT_HIT	NO_NT_HIT	NO_NT_HIT	NO_NT_HIT	NO_NT_HIT	NO_NT_HIT	NO_NT_HIT	NO_NT_HIT	NO_NT_HIT	NO_NT_HIT	NO_NT_HIT	NO_NT_HIT	NO_NT_HIT	NO_NT_HIT	NO_NT_HIT
cons_gr7946_3	3	59	20	10	1	AC	ACACACACACACACACACAC	NO	1	1	4	5	159	AGTGCATGTTGAGCTAAAGAGATCAGAacacacacacacacacacacAATGTGTTAACAAACCAAATGAATGGTATTTCAGGGTAGGGAGGAAATTATGAATCAATTGTGTCACAAGAGGCACCTGTAAGCTATGTTATTATTTGAACTGGCCAAGATG	AGTGCATGTTGAGCTAAAGAGA	CATCTTGGCCAGTTCAAATAAT	5	90	32	22	190	22	56.942	58.138	6.4	5.8	1.1964	A	624	tgctgctgcTTATCAATGAATTCATGGTGTCAGTGCATGTTGAGCTAAAGAGATCAGAacacacacacacacacacacAATGTGTTAACAAACCAAATGAATGGTATTTCAGGGTAGGGAGGAAATTATGAATCAATTGTGTCACAAGAGGCACCTGTAAGCTATGTTATTATTTGAACTGGCCAAGATGTTTACCGTTAAACACAGATCTACAGTACAACAGTATTGGTACATGGATTAGAATGAAATGTTTGCAAGaaaaaaaGCAATCATTGTCCCTCGAGTCTGATGANGACTCAACCATGATTCTCACAACCAAGGAATCNTGCGTGCAAANNACGGGACAAACTGAAAACAGTTCCCTGTGATACTGTTAACCTATTTCTGGGGAATTTAAAC…	cons_gr7946	3	NO_NT_HIT	NO_NT_HIT	NO_NT_HIT	NO_NT_HIT	NO_NT_HIT	NO_NT_HIT	NO_NT_HIT	NO_NT_HIT	NO_NT_HIT	NO_NT_HIT	NO_NT_HIT	NO_NT_HIT	NO_NT_HIT	NO_NT_HIT	NO_NT_HIT	NO_NT_HIT	NO_NT_HIT
cons_gr7947_6	6	910	20	10	1	AC	GTGTGTGTGTGTGTGTGTGT	NO	1	1	6	17	123	AGGATGGTAATGCTGTCCTTACTGTTNTATAATGTACAGTAAAGAAGAAAATCCATGCTTGAAGgtgtgtgtgtgtgtgtgtgtTTCAGTTGACTGGGCATTCAATGCTTGTTGATACTGCAG	AGGATGGTAATGCTGTCCTT	CTGCAGTATCAACAAGCATTGA	44	17	846	20	968	22	56.184	58.992	8.2	6.9	4.8077	A	983	TATCAGGACTGTCTATAATAATGCAGATTAATAAAGGATTGTTCACGTGTATCTGaaaaaGTGAGCCAAAGCTTTGCTGAGCAGCAGGCTGGAAACATAACCCCTGCACCAAACTGGCTTATTACATCAGCAAACTGGAAGCATGGGTTCTCTTCTAGTTGAGAAAACATGCTAAAGATTCCAGTACACTTATCAGACATTTGGTAGTGCAGCTGAATATTGCATTTGATTAATTAGAGCCATGTTNNNNCTNNNNANNNNNNTGNNNNNNNNNNTNNTCTNTNATGNACANNAANNNNNANNNTNNNNNNTNNNNGNTGTNNNTNTNTNTNNTGNGTTTNNNNNNANTNGNNNTNCNNNGNNTNNNGNTACNNNAGNANTNTNNNTNCNNNNTTTANN…	cons_gr7947	6	NO_NT_HIT	NO_NT_HIT	NO_NT_HIT	NO_NT_HIT	NO_NT_HIT	NO_NT_HIT	NO_NT_HIT	NO_NT_HIT	NO_NT_HIT	NO_NT_HIT	NO_NT_HIT	NO_NT_HIT	NO_NT_HIT	NO_NT_HIT	NO_NT_HIT	NO_NT_HIT	NO_NT_HIT
cons_gr8079_7	7	605	20	10	1	AC	TGTGTGTGTGTGTGTGTGTG	TG_605_624	1	1	2.25	82	332	TTGAATATTCTGGTGTCTGCTGTTGGAAAGATGAANNNNNNNTCTGTCTANCTCTAACAAGGATCTGAAGAACAGttttttNAGCNACTGNNNGCAGNNNNNTNANNNNNACTTGNACCANNANANNNNNTNNNGGACNNGNTGNCTCANTNANANNNNNACAGAAGAGCGCAGGGANCTATCCTTGTTAGGACAGCAAAGTGGATATtgtgtgtgtgtgtgtgtgtgTAACCACTCATCATGGGGTGAGGAAAGTATCCAGCTTGGATAGGAGACTATAAAATCACCTACaaaaaaTCACCTTCCATATGTTACCCTAGACAGTCTGGCTG	TTGAATATTCTGGTGTCTGCTG	CAGCCAGACTGTCTAGGGTAAC	186	82	397	22	728	22	57.906	58.018	8.5	5.4	0.1117	F	749	AGTGAGTCCCTGTCTAGTGAACTCCAGCAGCTTGGTTTGCCTAAAGAGCACACCACAGGACTGTGCAAGTCATACGAGGACAAGCAGACCATGCTGCAAGAGAAGCTGAGGGAGAGCAGCCTTCGACTGAGCCGGCTGGAGTCTGTCTNGNNGNGNGTGGNTNNNNNTCTGNGNTNNNGTGNGNNNNNGNNNGTGNNNGNGNNNNNNNNNNNNCNNCNNNTCNNGGNNNNNGGANNNNANCCNGCTTNCANAGGAGNCNATNNNNNNNTCNCNNACNNNNNANNANNTNCNNNTTNTACTNNNANANNTNNNNACANNNANANNTNTTGATGAATGCACTGAACTGAAGAATTCCCATGTTNAGATGTTCCCAttttttATACATGTAAATGAACTTTG…	cons_gr8079	7	gi|573881854|ref|XM_006629055.1|	81.51	146	27	0	1	146	295	440	1e-29	141	Eukaryota	Metazoa	Chordata	Craniata	Actinopterygii	Semionotiformes
cons_gr808_3	3	492	20	10	1	AC	GTGTGTGTGTGTGTGTGTGT	GT_502_511	1	1	4	105	318	TGGCTCTGAAGAAAGTCTATCCAGGAGAGGaaaaaGAAGGGGAGGGACAGCCTCCAAATGTAGCAAACCAGTGGCTTTATAATGTAGCcacacaGTGTTAGACGAATTAACATCTGTGCAATGGAGCgtgtgtgtgtgtgtgtgtgtTTTCTATACTGTCTACACTGGCAAAAGTGTAAAGCTTTAAAAGTTATAAATATTAAAATATTTTATTTCTGCTAATGTGTTATTGGTCCAACTTGAGTTGTATATTTGTACAAAGGtttttaaaaaTATACTAACTTATATTTTGTATTTATGTATTGAGTTCACGTTGGC	TGGCTCTGAAGAAAGTCTATCC	GCCAACGTGAACTCAATACATA	105	149	365	22	682	22	57.695	57.717	7.1	5.6	0.5875	F	811	CCTCTcccccTTCCCAGGAGAACGACAGGTTGTCCGGTTTGGATAGCATTGATCGTTCCAGGGAAACGAATCAAGAAAATCGGTCGGATAAATTAAACTCAGGAATTAAAGCCAACAAAAGCGATCCTTGCATTTCTAGaaaaaGGGCATGTGAGTCTTCAGCAACAACGCACAATACAGAtttttttGTAAAGAGGAAACGAATATTGGAATGTAAACAGTCTGAGAACGGTTCCCCATCGGCGTCTGTGATGGCAACAGAACAGACTCCTCGCAAAATAATCCGATGAAGTTGcacacaATCCTGGTGAAGATTCGTGtttttttttttttttNTGATCGAAGAAAAGACTGTTCCTGCCGATGGCTCTGAAGAAAGTCTATCCAGGAGAGGaaaaa…	cons_gr808	3	gi|556982849|ref|XM_005997575.1|	67.52	785	136	35	63	786	644	1370	2e-52	217	Eukaryota	Metazoa	Chordata	Craniata	NA	Coelacanthiformes
cons_gr8240_4	4	511	20	10	1	AC	ACACACACACACACACACAC	NO	1	1	15	0	134	TTCAGAACAATCTGTAAGCGAACACTCTTTTACAATGCACACCATCAATCTCAGACACGGacacacacTcccccACTCCCCTCTTTTCATAacacacacacacacacacacCTCTATTCATcacacacaTACCC	TTCAGAACAATCTGTAAGCGAA	GGGTATGTGTGTGATGAATAGAG	69	0	420	22	553	23	57.719	56.127	10.2	5.7	3.1538	F	562	ATCTCCCAGCCGTACATGGTCTGGGAAATGTGAACTCCACCAGTCTGGTTGAAGCGCTTTGGCAGGTTTATCAGATCCACTTTGAAAGTCTGCTGGTGACCCTTCCTTTTCTGAGTGTCTCCCTCCCAGTACTCTGGTCCCAGATTGTCCTTCATCCACTGCTGTTTGGGAATCTTCTTTTGATCGATGCTGTCATAATANNCANNCTGCACATCNTCCACCATCCCCANNGNNACAAACTCAGGGAACTCCGTCNNNNCNGAGNNCCCNGTGTAGAAATANCGCAGGGAGTGGGTTCCTGCACCAGANGCCGCATGAACGCAGCACAGGATCNCNAACANAACCGCCCTCAACATCTCCGCACTCTTCACAAATCAAAATAATACAAACTAAACTCGA…	cons_gr8240	4	gi|258677357|gb|GQ485567.1|	82.54	355	57	3	3	356	351	1	3e-99	372	Eukaryota	Metazoa	Chordata	Craniata	Actinopterygii	Acipenseriformes
cons_gr8277_2	2	500	20	10	1	AC	TGTGTGTGTGTGTGTGTGTG	NO	1	1	3	28	191	CATGAGCTGTGTTTCAGATCACTGAGAATGAAAGTGGTTAACAAAGTATCGAGTATGAAAAGAGACTATGCCTTAGGCGAATGTGAGCTCCCTCTTACAAGCATCTTACCCAAGTAATGTtgtgtgtgtgtgtgtgtgtgTAAATATGatatatTTATTTTGTGAGCATGAGGTTCATGCAGAATTTATTT	CATGAGCTGTGTTTCAGATCAC	AAATAAATTCTGCATGAACCTCA	98	28	380	22	570	23	58.371	57.835	6.3	8.2	1.5357	B	620	CAGTCCCAACATCATGAGAAGATCATCTGAATGCTTGCTGGAGCCTATGCCTTCCGCTTATGGCTTGATGCCTCCAACCGTTTTCCCCTTGGATCTGGTGCACTACAGGGACAGAGTCATAAAAGAAAATGTAATTTCTGTGGGCAGAGAAGGTACCTTAAGACTTTCTGCTGAGTACTGCCAGGACAATCAGAGACTCCGGGTGCGCCTGGTCAGTGCTGAAGGACTATACGACTCTTCTGTGGACTCCAAAAGTATCAACTGCTGCGTCAGCATGTCCTTGGTGCCGGGGAAAATCCAAAAGCAGCGCAGCACCGTCATTAGGAAAAGCAGGAATCCCATTTTCAACGAAGACtttttCTTTGATGGGATTTCTGAGCATGAGCTGTGTTTCAGATC…	cons_gr8277	2	gi|573881559|ref|XM_006628911.1|	78.32	489	106	0	1	489	846	1334	5e-109	405	Eukaryota	Metazoa	Chordata	Craniata	Actinopterygii	Semionotiformes
cons_gr8607_2	2	509	20	10	1	AC	TGTGTGTGTGTGTGTGTGTG	TG_509_528	1	1	4	34	334	tttATCCACCTCAAACTTCCAcccccccTCATCGTATGTACAGACGCAGGGGAATAAACTGACATATCCAAGCAGAAGGTACGGGCTGTCAAAACTTCaaaaaaGgagagaTACCAGGCAGAGCAATTCAAACANNNTCTTCTCTTCTNCTCCNTTCCTCCTTCTTtctctctcCTCTCATCCTGCCGtcctcctccGCCTCTTCTTCCTCTGCTCTCCATGAAGATCNTACCTGGTATGTTGAAATCTCAGGCAGGTtgtgtgtgtgtgtgtgtgtgTNNGAAACTTTTAGAGGGTGAACGGACACCATATCTGTGACGACCATCTATTTCAA	TTTATCCACCTCAAACTTCCAC	TTGAAATAGATGGTCGTCACAG	236	34	251	22	584	22	58.098	57.757	7.9	6.7	0.3415	F	627	ATATAGACCATCTGTCTATAAAGACTGCTTCTAGATGGCCCCTTGGGTAGTCATTATAAGCAACCTCTAGTGTATAtttttACTTGTATGAGATGATCTGTGCATACTGCTGTACGTATTAGCTGAAAGACTGATGTAACCTCACTAAATAAACTCTGTTCTTTCAAATGAGAAGCTGTAATAAGCTTCAGTGCAGACGCCAGGTTTGTATCATCACCTTCTAACTCTGACAGCATGATCATTGGATAtttttATCCACCTCAAACTTCCAcccccccTCATCGTATGTACAGACGCAGGGGAATAAACTGACATATCCAAGCAGAAGGTACGGGCTGTCAAAACTTCaaaaaaGgagagaTACCAGGCAGAGCAATTCAAACANNNTCTTCTCTTCTN…	cons_gr8607	2	NO_NT_HIT	NO_NT_HIT	NO_NT_HIT	NO_NT_HIT	NO_NT_HIT	NO_NT_HIT	NO_NT_HIT	NO_NT_HIT	NO_NT_HIT	NO_NT_HIT	NO_NT_HIT	NO_NT_HIT	NO_NT_HIT	NO_NT_HIT	NO_NT_HIT	NO_NT_HIT	NO_NT_HIT
cons_gr8769_7	7	575	20	10	1	AC	TGTGTGTGTGTGTGTGTGTG	NO	1	1	3	0	443	ACAACAATTGGATTGAGACGAGGGAGAACGGAACCTGCTTTAAAACCCTGTAAGAAccccccTGTGTCATTGAAGCTGCCTGGAATGCCACCCTGAGCATGCGAGNCAGCGAACCNGTGNCNGGCTGTCTTGAGTTCTTAACCCTGGTCCTGTGTTAANCTCTNCTGAATGTTGTACCTGTTCCTCCCTGTGAGTATCNNGTGNTGTGCTGAAGCGTTTATCCTGTNTAAGGGGACTANGCAGCAACCTTTACTGGCTTGAGNAGCATTCACTCTGGGTGCTTATCTGTGGATGCAGCCATTGAGATCTTCCAATACAGTTCAAGGGAGGTGAAGTGACTCCCTNNCTGATCCGGGGTCATGCATTGTAAgggggCTGTCTTGGAACNAAAACTTGTGA…	ACAACAATTGGATTGAGACGAG	TTCTTGAAAGAGCTGTACTGAAA	378	0	175	22	617	23	59.101	56.218	8.1	7.3	3.8831	F	644	ATTATNNGGATCTGCTTCCTTGCACAGTCACTAAGATGATCTGAACTGGATATTAAATCCAATACAAATGGCTTATGTAAGTGCAGAAAGTTTCAACTACTGCTTCCTGGTAATGCATCACTTCCTGTGCTGCAGGTCATGTACCTGGAAGCGTTGCAGAATACAAATGTCCGCACAACAATTGGATTGAGACGAGGGAGAACGGAACCTGCTTTAAAACCCTGTAAGAAccccccTGTGTCATTGAAGCTGCCTGGAATGCCACCCTGAGCATGCGAGNCAGCGAACCNGTGNCNGGCTGTCTTGAGTTCTTAACCCTGGTCCTGTGTTAANCTCTNCTGAATGTTGTACCTGTTCCTCCCTGTGAGTATCNNGTGNTGTGCTGAAGCGTTTATCCTG…	cons_gr8769	7	NO_NT_HIT	NO_NT_HIT	NO_NT_HIT	NO_NT_HIT	NO_NT_HIT	NO_NT_HIT	NO_NT_HIT	NO_NT_HIT	NO_NT_HIT	NO_NT_HIT	NO_NT_HIT	NO_NT_HIT	NO_NT_HIT	NO_NT_HIT	NO_NT_HIT	NO_NT_HIT	NO_NT_HIT
cons_gr8834_2	2	62	20	10	1	AC	CACACACACACACACACACA	NO	1	1	3.25	6	159	GACACATTCAGACTGGCACTAACACGCGcacacacacacacacacacaGGACAtttttttGTATTAAGTTTGTTACAGCAAATTAAGTTTTCATGCTAAAAGTTCTTCATTAGTTAAACTAGTTAATCCTGttttttttGGTATAGCCTTCTGTAAGTG	GACACATTCAGACTGGCACTAA	CACTTACAGAAGGCTATACCAAA	6	88	34	22	192	23	57.883	55.53	5.7	8.8	3.5866	F	620	AGGTATTGGTTATGATTGTGGATcacacacaCTGACACATTCAGACTGGCACTAACACGCGcacacacacacacacacacaGGACAtttttttGTATTAAGTTTGTTACAGCAAATTAAGTTTTCATGCTAAAAGTTCTTCATTAGTTAAACTAGTTAATCCTGttttttttGGTATAGCCTTCTGTAAGTGTTAAAGAGTTCTCTTACCCAGTTtgtgtgAGAAGATGNNNTNTNNANNNTNNNNCNNNACNGGNNNTGNTANTNTATTNNNNATNNNNTTNANGTNANNNCNCANGNNNNTGNNGTANTNNCNNTNNTNNNNTNNNTNTNNATNTNACANTGNANNTGNNTNNNNNNNANNNNNAAANGCANTNTNANANGTATTGGTNNNTANNAT…	cons_gr8834	2	NO_NT_HIT	NO_NT_HIT	NO_NT_HIT	NO_NT_HIT	NO_NT_HIT	NO_NT_HIT	NO_NT_HIT	NO_NT_HIT	NO_NT_HIT	NO_NT_HIT	NO_NT_HIT	NO_NT_HIT	NO_NT_HIT	NO_NT_HIT	NO_NT_HIT	NO_NT_HIT	NO_NT_HIT
cons_gr9032_2	2	282	20	10	1	AC	GTGTGTGTGTGTGTGTGTGT	GT_282_301	1	1	3	78	401	CTGTCCTGtctctcGGTACAATtgtgtgATATCTTTAATATCCATGACAGTAAAGTGCAATTATTTCATCACTTCAAGaaaaaGaaaaaaTCTGCTACACgtgtgtgtgtgtgtgtgtgtNNNNTCATTTACTGCAGATGTTCATGTCTTTGCTAAGTAACACATTTTGATGCCTTCTTGATAACGTGTGGTAGACATTTTGTAGCTTTCTAGGAACTTTGTATGNATACAATATCAANTGACAATAAATAAAATTTGAAACNNTTGTNTTTTNNCctctctTGTGCTTAATGTGGGANTGTGNAGTATGGGTATNAGTACTGATTTCAAAGCACATATTTTCATACACAGTACaaaaatatataAGCCAATACATTNAGCCAAACAAGACATCACCAA…	CTGTCCTGTCTCTCGGTACAAT	CCTTGGTGATGTCTTGTTTGG	78	260	182	22	582	21	58.335	60.395	6.6	8.8	3.7298	F	582	tttttttAAatatatTTGTTTTCTTTGTAGGTACTGGTACCTTTTGTTTTATAATCATTTTAAATGTTGCCTTTTAAAGTGAGTGAACGTATCTTTAGTTCAGATAGTATCATGAGAATTATGGGGTTtgtgtgCAGAGAAtttttttttttttttAAACAAAAGGTGCTTTGATaaaaaCCTGTCCTGtctctcGGTACAATtgtgtgATATCTTTAATATCCATGACAGTAAAGTGCAATTATTTCATCACTTCAAGaaaaaGaaaaaaTCTGCTACACgtgtgtgtgtgtgtgtgtgtNNNNTCATTTACTGCAGATGTTCATGTCTTTGCTAAGTAACACATTTTGATGCCTTCTTGATAACGTGTGGTAGACATTTTGTAGCTTTCTAGGAACT…	cons_gr9032	2	gi|558136136|ref|XM_006117422.1|	73.75	419	51	12	26	436	6907	7274	1e-65	260	Eukaryota	Metazoa	Chordata	Craniata	NA	Testudines
cons_gr9050_3	3	302	20	10	1	AC	TGTGTGTGTGTGTGTGTGTG	TG_302_321	1	1	4	169	402	GGGTCAAACATAACCCATACTGCAGAGCAATGCAGAACATGATCCAAACACAATTCTTAAAGTGTCCTTATATGTAAAATGTTAAATATCTGAACCAATTTCAAAGTTAAGATTAGGACTGTTATGTAGCTTCTCGAATGGTTCAGAAttttttttGTCCATCCTCCTTTAGCCTTTTGGAATGCTCCCTCtgtgtgtgtgtgtgtgtgtgCATTGTTTTAGATGCATGAAACTGTGGCTGTGACTCCGCTTTAAGATTTCAATAGGTTTGTATCTCTGCTGTAACAATGCAAGGTAACATTTAATCTGTGTTTGTCAATATGTCtttttttCTGAACCATTGTTTATGCTAATAGAGGTATAACTAACAAAGTTGTTTATACTTTGAATCACCTCTGC…	GGGTCAAACATAACCCATACTG	TTTGCAGAGGTGATTCAAAGTA	169	169	111	22	512	22	58.239	57.573	5.7	5.7	0.6653	F	621	TGGAGGGTCTGCtttttGTGGTTAAATTTAACCGATGGGCTGATATCGATCATAGTTCAGGCACCTAGTGGCCTTTTAATACATCCTGGTAATTTTACAGTGCTTATCTTGGGTCAAACATAACCCATACTGCAGAGCAATGCAGAACATGATCCAAACACAATTCTTAAAGTGTCCTTATATGTAAAATGTTAAATATCTGAACCAATTTCAAAGTTAAGATTAGGACTGTTATGTAGCTTCTCGAATGGTTCAGAAttttttttGTCCATCCTCCTTTAGCCTTTTGGAATGCTCCCTCtgtgtgtgtgtgtgtgtgtgCATTGTTTTAGATGCATGAAACTGTGGCTGTGACTCCGCTTTAAGATTTCAATAGGTTTGTATCTCTGCTGTAACAAT…	cons_gr9050	3	NO_NT_HIT	NO_NT_HIT	NO_NT_HIT	NO_NT_HIT	NO_NT_HIT	NO_NT_HIT	NO_NT_HIT	NO_NT_HIT	NO_NT_HIT	NO_NT_HIT	NO_NT_HIT	NO_NT_HIT	NO_NT_HIT	NO_NT_HIT	NO_NT_HIT	NO_NT_HIT	NO_NT_HIT
TRINITY_DN100251_c0_g1_i1_125	1	301	18	9	1	AC	TGTGTGTGTGTGTGTGTG	NA	1	1	4	11	282	ACGAGAAGTGATTGTTTGATGTACTTTGGTTTTGACATTCATTGGAAATACATTTTGCCttttttCTTCTTTTCTTTaaaaaaTAAGCTTTATAAATATCTTGTTCCTAGAGGGATTCTTAATTAAGGAACTCTTAAATGACATCTTGCAAAATGTTGTATAtttttCAGTGTGCCAATTTGTAAGATATTTTGTAAGTGTATAtttttCTTAGAAAGTGCTGTGAAGTTTTtgtgtgtgtgtgtgtgtgGGTACCCttttttGCACCTCAGGGTGTTTATA	ACGAGAAGTGATTGTTTGATGT	TATAAACACCCTGAGGTGCAA	210	11	69	22	350	21	56.321	58.161	6.3	8.8	2.8398	F	618	TGGTGCTAAAGAAAACCACTTCTCCGGAGGaaaaaaaaaaCCACAGCGTGTGCCCtttttAAGAATGTACGAGAAGTGATTGTTTGATGTACTTTGGTTTTGACATTCATTGGAAATACATTTTGCCttttttCTTCTTTTCTTTaaaaaaTAAGCTTTATAAATATCTTGTTCCTAGAGGGATTCTTAATTAAGGAACTCTTAAATGACATCTTGCAAAATGTTGTATAtttttCAGTGTGCCAATTTGTAAGATATTTTGTAAGTGTATAtttttCTTAGAAAGTGCTGTGAAGTTTTtgtgtgtgtgtgtgtgtgGGTACCCttttttGCACCTCAGGGTGTTTATAAAAGGTTGCATAATGACAAGTTTCTGGTTTTaaaaaCCAAAATACagag…	TRINITY_DN100251_c0_g1_i1	125	gi|408729142|gb|JQ717876.1|	97.26	328	5	2	152	479	324	1	2e-151	545	Eukaryota	Metazoa	Chordata	Craniata	Actinopterygii	Acipenseriformes
TRINITY_DN103564_c2_g1_i2_1	1	103	18	9	1	AC	CACACACACACACACACA	NA	1	1	4	49	175	TGTTGTGAAGTGTGGGTGAATAAAAGAGATGTAACCATATGCGGCTGGCCAGCGTGAAGTCAGTTTGAGCGcacacacacacacacacaGAGCAGAGTACTGAGGAAAACAGCGGACCCGGTGGACACCAGGAACAGCATAAATACTATGCAGCCATCTCAGGAACTTTCAACTC	TGTTGTGAAGTGTGGGTGAATA	GAGTTGAAAGTTCCTGAGATGG	49	64	32	22	206	22	58.949	57.909	5.9	8.1	1.0397	A	618	TTCAAGGTGAgggggTCAtttttCGTGGTCATGTTGTGAAGTGTGGGTGAATAAAAGAGATGTAACCATATGCGGCTGGCCAGCGTGAAGTCAGTTTGAGCGcacacacacacacacacaGAGCAGAGTACTGAGGAAAACAGCGGACCCGGTGGACACCAGGAACAGCATAAATACTATGCAGCCATCTCAGGAACTTTCAACTCTTGATGTACGTTTATGAAGGtttttATATTTTATTTGtttttCATGAAGCACTCCTAAAATTGCATTTGAAGATATGTATGGAAATACATATCACCCAAAGGGATCTAGGTTAACCtttttGTTATTTAATTTGTATGTTTGATAACTGCATAGTGTTTCTAAATGTGATTGTGAGGTGAAACATCACGGTTC…	TRINITY_DN103564_c2_g1_i2	1	NO_NT_HIT	NO_NT_HIT	NO_NT_HIT	NO_NT_HIT	NO_NT_HIT	NO_NT_HIT	NO_NT_HIT	NO_NT_HIT	NO_NT_HIT	NO_NT_HIT	NO_NT_HIT	NO_NT_HIT	NO_NT_HIT	NO_NT_HIT	NO_NT_HIT	NO_NT_HIT	NO_NT_HIT
TRINITY_DN104187_c3_g1_i1_1	1	35	18	9	1	AC	ACACACACACACACACAC	NA	1	1	4	1	145	ATGATTCAATGGCTTCTCACAAacacacacacacacacacAAATCATTCTTTGGtttttACACAATGCTTTGACTGGCAGTTCTTTGTGTTTTgggggACAatatatACATAATGTTaaaaaCTAAAGCGAACAGTTCCTAATGG	ATGATTCAATGGCTTCTCACA	CCATTAGGAACTGTTCGCTTTA	1	83	13	21	157	22	58.159	58.456	6.7	6.3	1.6153	F	384	TGAAGTTGAAGCATGATTCAATGGCTTCTCACAAacacacacacacacacacAAATCATTCTTTGGtttttACACAATGCTTTGACTGGCAGTTCTTTGTGTTTTgggggACAatatatACATAATGTTaaaaaCTAAAGCGAACAGTTCCTAATGGGACCTTCCCCTCACTGCTAAGCCcctcctcctCAGAACCTGCAGATGGATCCCATTGGTTCCTGGTCAGGGGCGTGCCATCACTCCAGAtctctcCCCTTCGCTCTACTCTTTCCAGCTTGtctctctcGCATCCCTGCTTTCTGTTACACTGCCTGGTGTCCGCTGTACCTGCTCAGTTTTCTTGCAtgtgtgtgTTtgtgtgtgtgtgTCTCtgtgtgtgCACAA	TRINITY_DN104187_c3_g1_i1	1	NO_NT_HIT	NO_NT_HIT	NO_NT_HIT	NO_NT_HIT	NO_NT_HIT	NO_NT_HIT	NO_NT_HIT	NO_NT_HIT	NO_NT_HIT	NO_NT_HIT	NO_NT_HIT	NO_NT_HIT	NO_NT_HIT	NO_NT_HIT	NO_NT_HIT	NO_NT_HIT	NO_NT_HIT
TRINITY_DN104479_c3_g3_i4_355	1	501	18	9	1	AC	ACACACACACACACACAC	NA	1	1	4	1	260	GGAGTCAGGTATAGCGACAGAGTCTCTGTCCCGTCCTCTCCCATAGCCAAAACCAGGAAGTCCCGCGAGACGCTCCCCAGAATCAAAGAGGCGAGAAGGAAGAgggggAGAAGGAACCCCAACATCCCAAAGAGACATCCCTGAGTGCGAGCTCTCCGGTTATAGGAGCAGGACTCGCTAAGACATagagagACAGAGGCAGGGTTaaaaaCCAATACAacacacacacacacacacCTTTCTTCCCTTGGTGTATTCTc	GGAGTCAGGTATAGCGACAGAG	GAGAATACACCAAGGGAAGAAA	197	1	282	22	541	22	58.109	57.352	6.7	7	0.7571	F	618	CAATAGATAGATATTGCAGTTcccccACCCCTCAGGCCATGTCCTGGTCCCCAACACTTTGCCGAAGGTATTCTTCATACAACTGCCGCtttttCTGCTTGACGACTTCCTGTACGTAATCCCTCCTCTGCAAGAGCTGCTTCTTCTGTCTGCCAGACAGGGTTAGCCGGGTCCTGAATGAGATCCGGGCCAGCACCAGCAGGATCAGACTCAGAGCTCCCAGACCGAGacacacATACAGGCACTGCTGCTCAGGGACGAGCTGCCAGAGTCTAGCAAGAGGAGTCAGGTATAGCGACAGAGTCTCTGTCCCGTCCTCTCCCATAGCCAAAACCAGGAAGTCCCGCGAGACGCTCCCCAGAATCAAAGAGGCGAGAAGGAAGAgggggAGAAGGAACC…	TRINITY_DN104479_c3_g3_i4	355	NO_NT_HIT	NO_NT_HIT	NO_NT_HIT	NO_NT_HIT	NO_NT_HIT	NO_NT_HIT	NO_NT_HIT	NO_NT_HIT	NO_NT_HIT	NO_NT_HIT	NO_NT_HIT	NO_NT_HIT	NO_NT_HIT	NO_NT_HIT	NO_NT_HIT	NO_NT_HIT	NO_NT_HIT
TRINITY_DN104793_c4_g3_i3_320	1	552	18	9	1	AC	TGTGTGTGTGTGTGTGTG	NA	1	1	4	25	184	CTTGACCAGAATTATCTTGCatatatGCCTTGTCTTATTCAGGGGTAACTAAATACATTGTAAATTACAATGCTCCCATCTTTAAGACCAGGGACAAGACTGCAAAGTTACAGTAATTTtgtgtgtgtgtgtgtgtgTCTAAGGACAATTTATTTTAAAATTTTCACCTGACATACTCAAGTGG	CTTGACCAGAATTATCTTGCAT	CCACTTGAGTATGTCAGGTGAA	97	25	433	22	616	22	56.062	57.731	8.4	6.7	2.207	F	618	GAATAGTAACACAGATCCAGGCAATTAAACAGGCTTGAATGGTTTCAATTCAGAAACAtttttGTGTTGTTTCTATCGGCCTGTTTTAACCAGTTAAATACTAAAATGTAACTGGTGCAAACAATTCCGATTTTATTTTCTGTTGAGTTTTGTCACATGCACACTTCTGTGCTGCAGAAACTGCAGCTACTACATTTAACCAGCAAGTGGCACTGTGTACCCATTCCTAAAGAAAATAAAGGTGAATATTCAGCAAGTGCAacacacCAGGTTATTACaaaaaaaGGATAACTGATTTAATTATTATGTGAAATACAAGTGCTGCCCATTAAGTTAACTGTATTTCTTATACAAATATGATATTACTGtttttACATTATTAAGCTTTTAAAatatatT…	TRINITY_DN104793_c4_g3_i3	320	NO_NT_HIT	NO_NT_HIT	NO_NT_HIT	NO_NT_HIT	NO_NT_HIT	NO_NT_HIT	NO_NT_HIT	NO_NT_HIT	NO_NT_HIT	NO_NT_HIT	NO_NT_HIT	NO_NT_HIT	NO_NT_HIT	NO_NT_HIT	NO_NT_HIT	NO_NT_HIT	NO_NT_HIT
TRINITY_DN105244_c0_g1_i1_1	1	180	18	9	1	AC	TGTGTGTGTGTGTGTGTG	NA	1	1	2	12	170	CTACATCGCATCTCAGTACCAGCTGATTCAGAGGAAGTCCAAAGAGCAAAGTGTCAGGGCTGGTCTTCAGTGGATGAAAGAGAATCAGCAATCCCTCCTCAGGTCAAAGGTAAGGCtgtgtgtgtgtgtgtgtgTTTCTACTAATTTAGTTTCAGTgagagaGGTTGttt	CTACATCGCATCTCAGTACCAG	AAACAACCTCTCTCACTGAAACTA	94	12	64	22	233	24	57.541	56.459	7.9	5.7	4.0001	F	285	CTCCAGGGAGAGCAGCCAGGCTCCCGAGGGGCAGCGAGAAGAGATGGCCAGGCTGCAGTTTGCCTACATCGCATCTCAGTACCAGCTGATTCAGAGGAAGTCCAAAGAGCAAAGTGTCAGGGCTGGTCTTCAGTGGATGAAAGAGAATCAGCAATCCCTCCTCAGGTCAAAGGTAAGGCtgtgtgtgtgtgtgtgtgTTTCTACTAATTTAGTTTCAGTgagagaGGTTGtttttttGCTTGGAAACAGATAtttttttCTTTACATTAGGTGCCCCAAcccccA	TRINITY_DN105244_c0_g1_i1	1	NO_NT_HIT	NO_NT_HIT	NO_NT_HIT	NO_NT_HIT	NO_NT_HIT	NO_NT_HIT	NO_NT_HIT	NO_NT_HIT	NO_NT_HIT	NO_NT_HIT	NO_NT_HIT	NO_NT_HIT	NO_NT_HIT	NO_NT_HIT	NO_NT_HIT	NO_NT_HIT	NO_NT_HIT
TRINITY_DN105282_c1_g1_i1_1	1	358	18	9	1	AC	ACACACACACACACACAC	NA	1	1	11	24	420	GTCATGATGGAAGGGAGCTTTACTGGGTTTAAGACCAATCTCGTTTAAGAGCTTGACGCCATCGACAATAATGTCcacacaGCCGCCAAAACCTATTGCCACTTTGGGTCTGCGAAAGCTGTCTGTGTCCACTTTACTCTCGGCTCTGAGCAGCGATGTTAAAACTGTGTCACGCCTTTGGTCGAGTGAATTCTGCACGGGTGATCGGTACCACAAAGCCAACAGAACCACCAGAACAGACACGACGGTTCCGTATCTCACAAGACTGCTGGTGTTCCGTCCATTCGCCATTTCAAACGCCAAGGTAAACGAACAACAATacacacGGAGACGATCAAGTAACACTTGCATACACAGacacacacacacacacacAgggggAGctgtctgtctgtGTGT…	GTCATGATGGAAGGGAGCTTTA	CCTGGCTAGACACACAGACAG	335	24	1	22	420	21	60.451	58.532	6.3	6.4	3.9836	F	420	GTCATGATGGAAGGGAGCTTTACTGGGTTTAAGACCAATCTCGTTTAAGAGCTTGACGCCATCGACAATAATGTCcacacaGCCGCCAAAACCTATTGCCACTTTGGGTCTGCGAAAGCTGTCTGTGTCCACTTTACTCTCGGCTCTGAGCAGCGATGTTAAAACTGTGTCACGCCTTTGGTCGAGTGAATTCTGCACGGGTGATCGGTACCACAAAGCCAACAGAACCACCAGAACAGACACGACGGTTCCGTATCTCACAAGACTGCTGGTGTTCCGTCCATTCGCCATTTCAAACGCCAAGGTAAACGAACAACAATacacacGGAGACGATCAAGTAACACTTGCATACACAGacacacacacacacacacAgggggAGctgtctgtctgtGTGT…	TRINITY_DN105282_c1_g1_i1	1	gi|573875641|ref|XM_006626067.1|	77.97	177	39	0	55	231	240	64	2e-30	143	Eukaryota	Metazoa	Chordata	Craniata	Actinopterygii	Semionotiformes
TRINITY_DN105751_c0_g2_i2_1	1	175	18	9	1	AC	ACACACACACACACACAC	NA	1	1	6	12	120	AACTTCACAGGGTTCAAATGACTGGTTTTCACCAGACACTAAGAACGTGCAAAATGTaaaaaaaaaacacacacacacacacacATTTTATCACTAATTAGTTAACTTGAAGGCTGCAAC	AACTTCACAGGGTTCAAATGAC	GTTGCAGCCTTCAAGTTAACTAAT	44	12	109	22	228	24	58.082	58.188	6.3	5.9	2.2703	F	239	GGTGGATACAATTGaaaaaaaaaaaaaaaaaaaaaaaaaCGCTGTTCGATTCATCATCCATAACTATTaaaaaaaaaaaaaGTGCTAGACTTAGAAATATTTTAAAGAAACTTCACAGGGTTCAAATGACTGGTTTTCACCAGACACTAAGAACGTGCAAAATGTaaaaaaaaaacacacacacacacacacATTTTATCACTAATTAGTTAACTTGAAGGCTGCAACTTTACGAGCCG	TRINITY_DN105751_c0_g2_i2	1	NO_NT_HIT	NO_NT_HIT	NO_NT_HIT	NO_NT_HIT	NO_NT_HIT	NO_NT_HIT	NO_NT_HIT	NO_NT_HIT	NO_NT_HIT	NO_NT_HIT	NO_NT_HIT	NO_NT_HIT	NO_NT_HIT	NO_NT_HIT	NO_NT_HIT	NO_NT_HIT	NO_NT_HIT
TRINITY_DN105992_c8_g2_i3_1	1	423	18	9	1	AC	GTGTGTGTGTGTGTGTGT	NA	1	1	4	2	132	CCTTTCTTAGCTGCCTCGCTTGCGTTGCAGGCTGCCTTTTCTCACTGTCTGTCGTAAGTGAGCGACTGCCTGTGCATTATTGATTTAAAGGAgtgtgtgtgtgtgtgtgtCTTTTCTGGCCTACACTCTTGG	CCTTTCTTAGCTGCCTCGCT	CCAAGAGTGTAGGCCAGAAA	72	2	331	20	462	20	61.144	57.952	9.9	7	7.1915	A	487	GTTCCCTGAAAGAGAAGACGACCACCAAAACATACTTTTGGGATATGCCTGCCTGGTAGGTATTCACTGAGCTCTTTATATCAGAGCTGTTGATAGGCCCCTTCCTGGGGTGACGTCCTCGGTCCCGCCTACTGAGGGATTAAACAGTCAGCCCACGGAAGCCATGTTCTCTTTCTGCCTCTCAAGATGGTAAGGTAAAACCTCTGTGTACAAACTGAGCATATTTGAAAAGAGCTTTTCCGAGTCGACCGCAGTTCCCCTGCATTCGTGCTGAAAGCTGGCTTGCCGCTTTAGTGGTATCAGCGGCTCTAAAATAAAGCCTCtttttCTCCTTTCTTAGCTGCCTCGCTTGCGTTGCAGGCTGCCTTTTCTCACTGTCTGTCGTAAGTGAGCGACTGC…	TRINITY_DN105992_c8_g2_i3	1	NO_NT_HIT	NO_NT_HIT	NO_NT_HIT	NO_NT_HIT	NO_NT_HIT	NO_NT_HIT	NO_NT_HIT	NO_NT_HIT	NO_NT_HIT	NO_NT_HIT	NO_NT_HIT	NO_NT_HIT	NO_NT_HIT	NO_NT_HIT	NO_NT_HIT	NO_NT_HIT	NO_NT_HIT
TRINITY_DN106035_c0_g1_i1_1190	1	529	18	9	1	AC	TGTGTGTGTGTGTGTGTG	NA	1	1	2	0	169	GAGTAGTCCACTCCCTGGTGTACCTCACTGCACAGGAAAAGCAAATCTGAAATGCTGCAGCAACACTCCTTACTAGGGGTtatataaaaaaaCAAAGAAAGGAAGACAAGGCTATCTATGCTGTTTTGCTtgtgtgtgtgtgtgtgtgTTTAATGTCCATCCCTCTTGC	GAGTAGTCCACTCCCTGGTGTA	GCAAGAGGGATGGACATTAAA	108	0	399	22	567	21	58.187	59.033	5.4	6.6	2.2201	F	618	CGAAGGAATTCTGGATACCGAAGATGACTCCATTGCACCACATAGCAGCCAGCATAACGACCCAACCCCATCCTCCTTCGGGGTGTTCGAACTCTGCTTCGACTGCACAGTCCGGGTCGCTCGACCCGACCAACTTGACCACTGCGCTCCCCTTGGTCTCCTCATTGTTGTCGCTTTTCTCCACGTCTTTGTTTAAgggggTCTTTTCCGCAGTCTTTGTGTCCTCTTCGGTCGCCTCTTCGTCAGGAAACGGGACCGAGGTGTTTGTCTTCTctgctgctgctgGTGGGGTAGAGTGAGCATCTGTCAAACCGCCCTCTGTCATTTTGGCACTGTTTTCAGAACACCTCTACAGGCAAACACCATAAGGAAAATAGCAGACCTGCTTTGATTTGCGCG…	TRINITY_DN106035_c0_g1_i1	1190	NO_NT_HIT	NO_NT_HIT	NO_NT_HIT	NO_NT_HIT	NO_NT_HIT	NO_NT_HIT	NO_NT_HIT	NO_NT_HIT	NO_NT_HIT	NO_NT_HIT	NO_NT_HIT	NO_NT_HIT	NO_NT_HIT	NO_NT_HIT	NO_NT_HIT	NO_NT_HIT	NO_NT_HIT
TRINITY_DN108323_c0_g4_i1_1	1	62	18	9	1	AC	TGTGTGTGTGTGTGTGTG	NA	1	1	20	-38	140	ACGGTGCGAGTGTATTTGGGGCTCtgtgtgtgtgtgtgtgtgACGGTGCGAGTGTATTTGGGGCTCTGTGGTCACATGGTTCTTGTCCTCCGCAGTGGCGCTCAATTTCCAGAcccccGGGGAGGCGATGGCTCTGAATC	ACGGTGCGAGTGTATTTGGG	GATTCAGAGCCATCGCCTCC	-38	78	80	20	177	20	63.16	64.415	10	9.4	15.5744	F	241	GCGAGTGTATTTGGGGCTCtgtgtgtgtgtgtgtgtgACGGTGCGAGTGTATTTGGGGCTCtgtgtgtgtgtgtgtgtgACGGTGCGAGTGTATTTGGGGCTCTGTGGTCACATGGTTCTTGTCCTCCGCAGTGGCGCTCAATTTCCAGAcccccGGGGAGGCGATGGCTCTGAATCAGGGGCGCTTCCTGCAGAACGGACTCAGCGGATACACCCTGAAACCAGCCTTCCTGCGCAGCGC	TRINITY_DN108323_c0_g4_i1	1	NO_NT_HIT	NO_NT_HIT	NO_NT_HIT	NO_NT_HIT	NO_NT_HIT	NO_NT_HIT	NO_NT_HIT	NO_NT_HIT	NO_NT_HIT	NO_NT_HIT	NO_NT_HIT	NO_NT_HIT	NO_NT_HIT	NO_NT_HIT	NO_NT_HIT	NO_NT_HIT	NO_NT_HIT
TRINITY_DN109293_c0_g2_i1_1	1	62	18	9	1	AC	CACACACACACACACACA	NA	1	1	22	33	181	ACGGCCAATAAAGAAAGAAACTGATTGGTTGAGaaaaaaaCaaaaaCaaaaaaaCcacacacacacacacacaGCCTCATCCCCGacaacaacaCACACTAacacacAGCCTCATCTCCAACAGCAacacacacTAACACAGAGCCTCATCTCCAACAGCAacacacacTAACACAGAGCC	ACGGCCAATAAAGAAAGAAACT	GGCTCTGTGTTAGTGTGTGTTG	33	51	7	22	152	22	58.4	58.354	6.7	7	0.7538	F	206	GGAGGAACGGCCAATAAAGAAAGAAACTGATTGGTTGAGaaaaaaaCaaaaaCaaaaaaaCcacacacacacacacacaGCCTCATCCCCGacaacaacaCACACTAacacacAGCCTCATCTCCAACAGCAacacacacTAACACAGAGCCTCATCTCCAACAGCAacacacacTAACACAGAGCCTCATCTCCAACAGCAACAC	TRINITY_DN109293_c0_g2_i1	1	NO_NT_HIT	NO_NT_HIT	NO_NT_HIT	NO_NT_HIT	NO_NT_HIT	NO_NT_HIT	NO_NT_HIT	NO_NT_HIT	NO_NT_HIT	NO_NT_HIT	NO_NT_HIT	NO_NT_HIT	NO_NT_HIT	NO_NT_HIT	NO_NT_HIT	NO_NT_HIT	NO_NT_HIT
TRINITY_DN109344_c2_g2_i7_1434	1	571	18	9	1	AC	ACACACACACACACACAC	NA	1	1	14	8	199	ATTGCGTCCTTGCTGTATTTAATATTGTCGGATTTTCTCTTTGTCCGGCGCTGGGTTTGTTGGTCCAtttttGCTGTCGCTCAAATACAGTACTTCTGCAAATGTATGTTTTATTTTACTAGGTTCCGacacacacGTCTTCaaaaaCAAAacacacacacacacacacAGAGacacacAGAGTCAGACAGAGCGAGAC	ATTGCGTCCTTGCTGTATTTA	GTCTCGCTCTGTCTGACTCTGT	130	8	420	21	618	22	57.498	58.853	6.2	6.4	2.3546	F	618	GCCTCACCTGCAGCCAGGAGGCAGCGCATTCTAAGATTGGGACCCTGCAGACAGCCACGGCCATGGAGACCAGTTTGCCCAGCATCGCCAGTCGGCTGTCGTCCGCCTTATTCCCCTGGGGACTGAAAAGGGCGGAGAAGATGATCTGCCGCACCGCGTCCTTGCTCTGCTCTTGGAAGTAGCTGCACATGATCTCCAGCAGCTGCAGCTCCTGTAAGGAGTTCAGCCTCTTCGGCTGAACGTTTCGTTCTTTAGGAACATGAAATATGAATTCTTCCACCAGTTCAATGGTTCCTTTCTCCACACTGGGGACGGATGCATTCTGAAGCTGGCTGCTGAAGTAGATGTCGAGGTGGTACAGCACCTCCTTCGCAGCACTCAGCGCATCCCGACGGAGCA…	TRINITY_DN109344_c2_g2_i7	1434	gi|573899252|ref|XM_006637295.1|	84.06	414	66	0	8	421	414	1	1e-122	450	Eukaryota	Metazoa	Chordata	Craniata	Actinopterygii	Semionotiformes
TRINITY_DN110390_c3_g1_i1_1	1	156	18	9	1	AC	ACACACACACACACACAC	NA	1	1	18	0	147	GTTCCTGACTGCGATGACTCGGCTACACTGCCGTCCGCTGCAAACACCTGAGCCTggaggaggaggaacacacAGTCAACATcacacacaGacacacacCACATCATacacacacacacacacacAGCCAACATcacacacaTacac	GTTCCTGACTGCGATGACTC	GTGTATGTGTGTGATGTTGGCT	87	0	49	20	195	22	58.379	58.426	6.1	9.7	2.8059	F	208	ggggggggggAgggggggAGGGGAGAGGTCTCACCTTCTCCCTGCGGCGTTCCTGACTGCGATGACTCGGCTACACTGCCGTCCGCTGCAAACACCTGAGCCTggaggaggaggaacacacAGTCAACATcacacacaGacacacacCACATCATacacacacacacacacacAGCCAACATcacacacaTacacacacCACATCATA	TRINITY_DN110390_c3_g1_i1	1	NO_NT_HIT	NO_NT_HIT	NO_NT_HIT	NO_NT_HIT	NO_NT_HIT	NO_NT_HIT	NO_NT_HIT	NO_NT_HIT	NO_NT_HIT	NO_NT_HIT	NO_NT_HIT	NO_NT_HIT	NO_NT_HIT	NO_NT_HIT	NO_NT_HIT	NO_NT_HIT	NO_NT_HIT
TRINITY_DN111638_c0_g2_i1_1	1	37	18	9	1	AC	TGTGTGTGTGTGTGTGTG	NA	1	1	3	15	420	AGGAAAGGCTCCAGTTCTCTAATGCAATCTGGTCTCtgtgtgtgtgtgtgtgtgGTTGTTTCAGAGGGAGCTGCTGGCTCAGTTGCGCTCACACTGGCACCAGtctctcCTGCAAGCCTTCCGCGAGAGCAAGATGCACCTGGGGAGCAGCGGACGGAAGAGCTGGAGGATGAACCTCTACCCCTACCTCTGCCTGCTGGAGGACAAGGAGTACGTGGACATCATGCTTCAGGCTGTTACCAGCCTGccccccACTGGGGAGTCACTGCTGACCATGGCCAAGGAACTGGGGAACAAAATCTACAACAAATACTCCATCCGCAAGAAGACCAAGAGCAGCATGGTGGACAAGATCAGCACCATATACCAGAGATACGCTGAGCTGCTGGCCAGAGacac…	AGGAAAGGCTCCAGTTCTCTA	GGCAGGAACTCATTCAACTGT	15	345	1	21	420	21	57.301	59.201	5.7	6.1	3.9002	F	618	AGGAAAGGCTCCAGTTCTCTAATGCAATCTGGTCTCtgtgtgtgtgtgtgtgtgGTTGTTTCAGAGGGAGCTGCTGGCTCAGTTGCGCTCACACTGGCACCAGtctctcCTGCAAGCCTTCCGCGAGAGCAAGATGCACCTGGGGAGCAGCGGACGGAAGAGCTGGAGGATGAACCTCTACCCCTACCTCTGCCTGCTGGAGGACAAGGAGTACGTGGACATCATGCTTCAGGCTGTTACCAGCCTGccccccACTGGGGAGTCACTGCTGACCATGGCCAAGGAACTGGGGAACAAAATCTACAACAAATACTCCATCCGCAAGAAGACCAAGAGCAGCATGGTGGACAAGATCAGCACCATATACCAGAGATACGCTGAGCTGCTGGCCAGAGacac…	TRINITY_DN111638_c0_g2_i1	1	gi|573904764|ref|XM_006640041.1|	75.86	555	134	0	64	618	1536	2090	8e-107	398	Eukaryota	Metazoa	Chordata	Craniata	Actinopterygii	Semionotiformes
TRINITY_DN112085_c1_g2_i3_1986	1	563	18	9	1	AC	CACACACACACACACACA	NA	1	1	15	21	292	CTGAAGAGGCCAAACCACAAAACCCACGTGacacacCCCAGACATTTGATGGAAAAGCTCAAGATCCAGTTACAGGAAGAAACTACCTGTTTAACTCGATCACAGGGgagagaCGTTGGACTTAAGATTTGAATCCCATCAATCAGCAGGTGGAAGTCAAGGGGATATTGATGGGATGTTGCCTATTCCTGAGTTCTGCAGATTTACCCTGCAATGTAGCCATATGCAGCAGcacacacacacacacacaCCGAGacacacacAGAGACACGcacacaCTgagagacacaca	CTGAAGAGGCCAAACCACAA	TGTGTGTCTCTCAGTGTGTGC	212	21	331	20	622	21	61.204	58.408	7	8.2	6.6121	F	687	TTGACCCCACGttttttGAGCTCAGAATTGAGGTGACGGATGGCAAATTTTCCACTACAGTTCTGGTCATTATCCATGTGAAGCCGTGGACAACCACAGTGCCCACGACCACAACACcaacaacaaCCAGGAAGCCACGGGTGCAGACTGTGCTCAGTTCTTACTGGGAGCCAGAGCCCTGGTTTGTTGCTGTGATGACCGTCACAATCGCCCTTGCCTTGATCGCACTGGGACTGCTCATCTGGAAGATCCTGCAGTGTACTTCAGCTTGTGGAAAACCTACCCAAGAGATGTCCCAGCCGCTACTTCAAAACACGTACATGAATTTTGCTGAAGAGGCCAAACCACAAAACCCACGTGacacacCCCAGACATTTGATGGAAAAGCTCAAGATCCAG…	TRINITY_DN112085_c1_g2_i3	1986	gi|54695440|emb|CR450725.6|	78.99	138	27	1	548	685	173145	173280	4e-22	116	Eukaryota	Metazoa	Chordata	Craniata	Actinopterygii	Cypriniformes
[truncated: 7,099 more rows]
[truncated: 4 more columns]

## Sheet: S3B
SEQUENCE_CODE	NUMBER_OF_READS	TARGET_REGION_FIRST_POS	TARGET_REGION_LENGTH_IN_BP	TARGET_MS_LENGTH_IN_REPEAT_NUMBER	NUMBER_OF_MS(1.5 for 1 compound, 1 for 1 pure)	MOT_TRANS	TARGET_REGION_SEQ	POLYMORPH	ONE_PRIMER_FOR_EACH_SEQ	ONE_PR_FOR_EACH_TARGET_REGION	PCR_PRIMER_ALIGNSCORE	MIN_PRIMER_TARGET_DIST	PCR_PRODUCT_SIZE	PCR_PRODUCT_SEQ	PRIMER_LEFT_SEQUENCE	PRIMER_RIGHT_SEQUENCE	PRIMER_LEFT_DIST_FROM_MS	PRIMER_RIGTH_DIST_FROM_MS	PRIMER_LEFT_FIRST_POS	PRIMER_LEFT_LENGTH	PRIMER_RIGHT_FIRST_POS	PRIMER_RIGHT_LENGTH	PRIMER_LEFT_TM	PRIMER_RIGHT_TM	PRIMER_LEFT_END_STABILITY	PRIMER_RIGHT_END_STABILITY	PRIMER3_PENALTY	DESIGN	SEQUENE_LENGTH	SEQUENCE	CONTIG_CODE	FIRST_POS_ON_CONTIG	subject_id_best_hit	%_identity	alignment_length	mismatches	gap_opens	q_start	q_end	s_start	s_end	evalue	bit_score	superkingdom	kingdom	phylum	subphylum	class	order
[truncated: 6,808 more rows]
[truncated: 4 more columns]
