# Supplementary material for: Paternity assignment in the polyploid Acipenser dabryanus based on a novel microsatellite marker system
Source: PLoS One. 2017 Sep 27;12(9):e0185280. doi: 10.1371/journal.pone.0185280 (PMC5617196; doi:10.1371/journal.pone.0185280)
Supplement: S4 Table — (XLSX) [file pone.0185280.s004.XLSX]

## Sheet: Sheet1
Loci Parent Number		ADX11			ADX21								ADX37		ADX40				ADX52				ADX66						ADX42					ADX59				ADX58			ADX60						ADX61
929		150		156	116		134		141	144				219	141	145	149	153		185	190	195			252	257		270	93			113		203	213	218		141	146		143	147	151		159		207	211	219
0377		150	153	156	116			137			151		202	219	141	145	149					195	242	247	252	257		270	93				115	203	213	218		141	146	164		147	151		159		207	211
918		150	153	156	116			137			151	154	202	219	141	145	149	153			190	195			252	257		270	93				115		213	218		141	146	164	143	147		155	159		207	211	219
935		150		156	116		134				151	154		219		145	149	153				195		247	252	257		270	93	98		113	115		213	218		141	146	164	143	147			159		207	211	219
137		150	153	156	116			137			151		202	219	141	145	149					195	242	247	252	257		270	93				115	203	213	218		141	146	164		147	151		159		207	211
933		150		156			134		141		151	154	202	219	141	145	149		180			195			252			270	93			113	115	203	213	218		141	146		143	147	151	155			207	211	219
28		150	153	156	116			137			151	154	202	219	141	145	149	153	180	185	190	195	242	247	252	257		270	93			113	115		213	218		141	146		143	147		155	159		207	211	219
3903		150	153	156	116			137			151			219	141	145	149	153				195			252	257		270	93			113			213	218		141	146		143	147	151				207	211
F922		150	153	156	116			137			151		202	219	141	145	149				190			247	252	257		270	93			113			213	218		141	146		143	147	151	155			207	211
936		150	153	156	116		134		141	144				219	141	145	149	153	180	185	190		242	247	252				93	98		113			213	218		141	146		143	147	151				207	211	219
931		150		156			134		141		151	154		219		145	149	153		185		195			252	257		270	93	98		113			213	218		141	146	164	143	147	151		159		207	211
921		150	153	156	116			137	141	144			202	219	141	145	149		180	185	190	195			252	257		270	93	98				203	213	218					143	147	151				207	211
915		150	153	156	116			137		144		154	202	219	141	145	149	153	180	185		195	242		252	257			93				115	203	213	218		141	146	164		147			159		207	211
940		150	153	156					141		151	154	202	219	141	145	149	153	180			195	242		252	257			93						213	218		141		164			151	155	159		207	211	219
930		150	153	156	116		134		141		151			219	141	145	149	153		185		195	242		252	257	238	270	93	98					213	218		141	146		143		151		159		207	211	219
939		150	153	156		125			141		151			219	141	145	149	153	180	185	190				252	257	238	270	93	98	108	113				218	231	141	146						159	130	207	211	219
12825		150		156	116		134		141		151		202	219	141	145	149	153	180	185		195	242		252	257		270	93				115	203	213	218		141	146	164		147			159		207	211
F039		150	153	156	116		134				151			219	141	145	149	153	180		190	195	242		252		238	270	93			113			213	218		141	146			147	151		159		207	211	219
12828		150	153	156	116			137			151	154	202	219		145	149	153				195	242		252	257			93	98		113	115		213	218		141	146	164	143	147		155	159		207	211
099		150		156	116			137			151		202	219		145	149	153	180		190	195	242		252	257		270	93	98		113		203	213	218		141	146	164		147	151		159		207	211	219
919		150	153	156				137	141		151			219	141	145	149	153	180	185	190	195			252	257			93	98					213	218		141	146	164	143		151	155	159		207	211	219
928		150	153	156			134		141		151	154		219	141	145	149			185		195	242	247	252	257		270	93	98		113	115	203	213	218		141	146	164	143	147	151				207	211
96		150	153	156	116		134				151		202	219	141	145	149	153	180		190				252	257		270	93	98		113			213	218		141	146		143	147	151		159		207	211	219
118		150		156	116			137			151	154		219	141	145	149	153			190	195		247	252	257		270	93			113		203		218		141	146	164		147		155	159		207	211	219
12827		150	153	156				137	141		151	154		219		145	149	153	180	185		195	242	247	252	257			93	98			115	203	213	218		141	146			147			159		207	211	219
662		150	153	156	116			137		144			202	219	141	145	149					195	242		252	257		270	93	98		113		203	213	218		141		164		147		155	159		207	211	219
085		150		156	116		134			144				219	141	145	149	153			190	195		247	252	257			93	98				203	213	218		141	146	164		147		155	159		207	211
12806		150	153	156	116		134			144				219	141	145	149	153				195	242		252	257	238		93		108				213	218	231	141	146		143		151		159		207	211	219
726		150		156	116		134			144			202	219	141	145	149	153	180	185		195	242	247	252	257			93	98			115		213	218		141			143	147		155	159		207	211
314		150	153	156	116		134			144			202	219	141	145	149	153			190	195	242	247	252	257		270	93			113	115	203	213	218		141	146			147		155	159		207	211	219
818		150	153	156	116				141	144				219	141		149	153		185	190	195	242		252	257	238	270	93	98	108	113			213	218	231		146		143				159	130	207	211	219
606		150	153	156					141		151	154		219		145	149	153		185	190	195	242	247	252	257			93	98			115			218		141	146	164	143		151	155	159		207	211
M008		150		156				137	141	144		154		219	141	145	149			185	190	195		247	252			270	93	98				203	213	218		141	146		143	147		155			207	211	219
220		150	153	156	116		134				151		202	219	141	145	149	153		185		195			252	257		270	93			113		203		218		141	146		143	147		155	159		207	211
518		150	153	156			134		141	144		154	202	219		145	149	153		185		195	242	247	252			270	93			113	115	203	213	218		141		164	143	147	151		159		207	211	219
934		150		156				137	141	144		154		219	141	145	149						242	247	252	257		270	93	98		113	115		213	218		141	146	164	143	147	151		159		207	211	219
490		150	153	156	116			137	141		151		202	219		145	149	153				195	242	247	252	257		270	93	98		113	115	203		218		141	146	164		147	151		159		207	211	219
783		150	153	156	116		134		141	144			202	219	141	145	149		180		190	195	242		252	257		270	93			113				218		141	146	164		147	151		159		207	211	219
676		150	153	156	116			137			151		202	219	141	145	149	153				195	242	247	252	257		270	93			113	115		213	218		141				147	151		159		207	211	219
12831		150	153	156	116		134			144			202	219	141	145	149	153	180		190	195	242		252				93			113			213	218		141	146	164	143	147	151		159		207	211	219
104		150	153	156	116		134			144				219	141		149	153	180	185	190	195	242		252	257	238		93	98					213	218		141	146			147			159		207	211	219
445		150		156	116			137			151		202	219	141	145	149	153		185	190	195	242	247	252			270	93	98		113	115		213	218		141	146			147	151		159		207	211	219
239		150	153	156	116				141	144				219	141		149	153		185	190	195	242		252	257	238	270	93	98	108	113			213	218	231		146		143				159	130	207	211	219
Loci Offspring number	Parental pairs	ADX11			ADX21								ADX37		ADX40				ADX52				ADX66						ADX42					ADX59				ADX58			ADX60						ADX61
001	518×933	150		156			134		141	144	151		202	219	141	145	149		180			195	242		252			270	93			113	115		213	218		141	146	164		147	151	155			207	211	219
020	518×933	150	153	156			134		141			154		219	141	145	149	153	180	185		195		247	252			270	93					203	213	218		141	146		143	147					207	211	219
039	518×933	150	153	156					141	144	151			219	141	145	149	153	180			195	242		252			270	93			113	115	203	213	218		141			143		151	155			207	211	219
132	Not assigned	150	153	156				137	141	144	151		202	219	141	145	149	153		185		195	242		252	257			93			113	115	203	213	218		141	146			147			159		207	211
346	445×933	150		156	116		134				151	154	202	219	141	145	149	153	180	185		195			252			270	93			113	115	203	213	218		141	146			147	151	155	159		207	211	219
586	518×928	150	153	156			134		141			154		219		145		153		185		195	242	247	252	257		270	93			113	115	203	213	218		141	146			147	151		159		207	211
815	518×928	150	153	156			134				151	154		219	141	145	149			185				247	252	257		270	93	98			115		213	218		141	146	164	143	147	151				207	211	219
949	445×933	150		156	116		134				151		202	219	141	145	149	153	180	185		195	242		252			270	93			113	115		213	218		141	146			147	151		159		207	211	219
LY008	518×928	150	153	156			134					154		219				153				195		247	252	257		270	93			113	115	203	213	218		141	146	164		147	151		159		207	211
LY250	085×918	150	153	156			134	137		144		154	202	219	141	145	149	153			190	195			252	257			93	98			115		213	218		141	146	164		147		155	159		207	211
LY450	518×928	150	153	156					141		151	154		219		145	149					195	242	247	252	257			93	98		113	115	203	213	218		141	146	164	143	147	151				207	211	219
LY795	085×918	150	153	156	116			137			151			219	141	145		153			190	195		247	252	257			93	98					213	218		141	146	164		147		155	159		207	211
003	518×933	150	153	156			134		141	144		154		219	141		149	153				195	242		252			270	93			113	115	203		218		141	146			147	151	155			207	211	219
022	518×933	150		156					141	144	151		202	219	141	145	149		180	185		195			252			270	93			113	115		213	218		141		164		147	151	155			207	211	219
040	518×933	150		156			134		141	144	151			219	141	145	149		180			195	242	247	252			270	93			113	115	203	213	218		141	146	164	143	147					207	211	219
216	445×933	150		156	116				141		151		202	219	141	145	149	153	180	185		195	242		252			270	93			113	115		213	218		141	146		143	147	151	155			207	211	219
414	445×933	150		156	116		134				151	154	202	219	141	145	149	153				195			252			270	93			113	115		213	218		141	146			147	151	155	159		207	211	219
610	Not assigned	150	153	156	116		134					154	202	219	141	145	149	153	180			195	242		252				93			113	115	203	213	218		141	146		143	147			159		207	211
823	518×928	150	153	156			134		141	144		154		219		145	149								252	257		270	93			113	115	203	213	218		141	146	164	143		151				207	211	219
967	Not assigned	150	153	156					141	144	151		202	219	141	145		153	180		190	195	242		252	257	238		93			113	115	203	213	218	231		146	164		147			159	130	207	211	219
LY009	518×928	150	153	156			134		141	144	151			219	141	145				185		195	242	247	252				93			113		203	213	218		141		164	143	147	151				207	211	219
LY345	518×928	150	153	156			134		141			154		219						185		195	242	247	252			270	93			113		203		218		141	146		143	147			159		207		219
LY514	085×918	150	153	156			134	137		144		154	202	219	141	145	149	153			190	195		247	252	257			93					203	213	218		141	146	164		147		155	159		207	211
LY821	518×928	150	153	156					141			154	202	219		145	149	153		185		195	242	247	252	257		270	93			113	115	203	213	218		141	146	164		147	151		159		207	211	219
004	518×933	150	153	156			134		141	144	151			219	141	145	149	153				195						270	93			113			213	218		141	146		143		151	155	159		207	211	219
026	518×933	150		156			134			144	151		202	219	141	145	149					195		247	252			270	93			113	115	203	213	218		141		164		147	151		159		207	211	219
045	518×933	150		156			134		141	144	151		202	219	141		149		180	185		195	242	247	252			270	93			113	115		213	218		141				147	151	155	159		207	211	219
238	518×928	150	153	156			134		141	144	151			219	141	145	149					195	242		252	257		270	93	98		113		203	213	218		141	146	164	143	147	151				207	211	219
461	445×933			156				137	141		151	154	202	219	141	145	149	153				195			252			270	93			113	115	203	213	218		141	146			147	151	155	159		207	211	219
630	Not assigned	150	153	156	116		134			144		154	202	219	141	145		153	180	185		195			252			270	93				115	203	213	218		141	146		143	147		155	159		207	211
829	445×933	150		156			134				151	154	202	219	141	145	149	153	180			195	242		252			270	93			113	115	203	213			141	146		143	147	151		159		207	211	219
4024	518×933	150	153	156			134		141			154	202	219	141	145	149			185		195		247	252			270	93				115	203	213	218		141	146	164	143	147	151				207	211	219
LY010	518×928	150	153	156					141		151	154		219						185		195	242		252	257		270	93				115	203	213	218		141	146	164	143	147	151				207	211
LY360	518×928	150	153	156			134				151	154	202	219						185				247	252	257			93				115	203	213	218		141	146	164	143	147					207	211
LY544	518×928	150	153	156			134		141	144		154		219						185		195						270	93	98			115		213	218		141	146		143		151		159		207	211
LY910	518×928	150	153	156			134		141	144		154	202	219		145	149			185		195	242	247	252			270	93			113	115	203	213	218		141	146			147	151				207	211	219
006	518×933						134		141	144	151			219	141	145	149		180	185		195		247	252				93			113	115	203	213	218		141	146		143	147	151		159		207	211	219
027	518×933	150		156			134			144		154	202	219	141	145	149	153	180	185		195	242		252			270	93			113			213	218		141	146		143	147		155			207	211	219
047	518×933	150	153	156			134		141	144		154	202	219	141	145	149	153				195		247	252			270	93			113		203	213	218		141	146		143	147					207	211	219
287	518×12825	150		156	116		134		141	144			202	219		145	149	153		185		195	242		252	257		270	93					203	213	218		141		164	143	147			159		207	211
494	445×933	150		156	116		134					154	202	219	141	145	149	153	180			195			252			270	93			113		203	213	218		141	146			147	151				207	211	219
637	518×12825	150	153	156			134		141	144	151		202	219		145	149	153		185		195	242	247	252	257		270	93			113	115	203	213	218		141		164		147			159		207	211
879	518×12825	150	153	156			134		141		151	154	202	219	141	145	149	153	180	185		195	242	247	252	257		270	93				115	203	213	218		141		164		147	151		159		207	211	219
LY697	518×928	150		156			134		141	144		154	202	219								195	242	247	252			270	93			113	115	203	213	218		141	146	164	143	147	151				207	211	219
LY011	518×928	150		156			134		141	144		154		219								195	242		252	257		270	93	98		113		203	213	218		141		164	143	147			159		207	211	219
LY373	518×928	150		156			134			144		154	202	219						185		195	242		252			270	93	98		113	115		213	218		141	146	164	143	147	151				207	211	219
LY590	518×928	150	153	156			134		141	144		154	202	219						185		195	242		252			270	93	98		113		203	213	218		141	146	164	143		151		159		207	211
LY939	518×928	150		156			134		141	144	151		202	219	141	145	149	153		185		195	242		252	257		270	93			113	115	203	213	218		141	146	164	143		151		159		207	211
008	518×933	150	153	156					141	144		154	202	219	141	145	149	153	180	185		195	242		252			270	93				115		213	218		141		164	143	147	151				207	211	219
032	518×933	150	153	156					141			154		219	141	145	149	153				195			252			270	93				115	203	213	218		141	146	164	143		151	155			207	211
049	518×933	150	153	156					141		151	154	202	219	141	145						195		247	252			270	93			113		203	213	218		141	146		143	147	151		159		207	211	219
295	445×933	150		156				137	141		151		202	219	141	145	149	153		185		195	242		252			270	93			113	115	203	213	218		141	146		143	147	151	155			207	211	219
506	445×933	150		156				137	141		151	154	202	219	141	145	149	153	180			195	242		252			270	93			113	115	203	213	218		141	146			147	151	155	159		207	211	219
687	518×928	150	153	156					141	144		154	202	219		145	149					195	242	247	252			270	93	98			115	203	213	218		141	146	164	143	147			159		207	211
890	518×12825	150		156	116		134		141				202	219	141	145	149	153	180	185		195	242		252	257		270	93					203	213	218		141		164	143	147			159		207	211	219
LY001	085×918	150	153	156	116		134					154		219	141	145	149	153			190	195			252	257			93	98			115		213	218		141	146	164		147		155	159		207	211
LY012	085×918	150		156	116		134	137			151			219	141	145	149	153			190	195		247	252	257			93				115		213	218		141	146	164		147		155	159		207	211
LY374	518×928	150	153	156					141	144	151		202	219						185		195	242	247	252			270	93	98				203	213	218		141	146	164	143	147	151		159		207	211
LY619	518×928	150	153	156			134		141	144		154		219						185		195	242	247	252	257		270	93	98		113	115	203	213	218		141	146	164	143	147	151				207	211	219
419	445×933	150		156				137	141		151		202	219	141	145	149			185		195						270	93			113	115	203	213	218		141	146		143	147	151		159		207	211	219
010	518×933	150	153	156			134		141		151	154	202	219	141	145	149	153				195	242		252			270	93			113	115	203	213	218		141	146	164	143	147	151				207	211	219
033	518×933	150	153	156			134					154		219	141	145	149		180			195	242		252				93			113	115		213	218		141	146		143	147		155	159		207	211
087	445×933	150		156	116			137			151		202	219	141	145	149	153	180	185		195			252			270	93			113	115	203	213	218		141	146			147	151		159		207	211	219
303	518×928	150	153	156			134				151	154		219								195	242		252	257		270	93				115	203	213	218		141	146	164	143	147	151				207	211
532	518×928	150	153	156				137	141		151	154		219	141	145				185		195			252	257		270	93	98		113	115	203	213	218		141	146	164	143	147	151				207	211
732	445×933	150	153	156			134	137		144	151		202	219	141	145	149	153	180			195			252			270	93			113	115		213	218		141	146		143	147	151		159		207	211	219
896	518×12825	150		156			134		141	144	151		202	219		145	149	153		185		195	242		252	257		270	93				115	203	213	218		141	146	164	143	147	151		159		207	211
LY002	518×928	150	153	156			134		141		151	154	202	219								195	242		252	257		270	93	98		113	115	203	213	218		141		164		147			159		207	211	219
LY013	518×928	150	153	156					141	144	151		202	219						185		195	242	247	252			270	93				115	203	213	218		141		164	143		151		159		207	211	219
LY381	518×928	150	153	156			134		141		151	154		219								195		247	252	257		270	93	98			115		213	218		141	146	164	143	147	151				207		219
LY751	518×928	150	153	156			134		141	144		154		219						185		195		247	252			270	93	98		113	115	203	213	218		141	146	164		147	151		159		207	211
300	Not assigned	150		156			134		141		151	154	202	219	141	145	149	153	180	185		195	242		252	257		270	93			113	115	203	213	218		141	146	164		147			159		207	211
011	518×933	150		156				137	141	144		154		219	141	145	149	153				195		247	252			270	93			113	115	203	213	218		141	146	164	143		151	155	159		207	211	219
035	518×933	150		156			134			144		154	202	219		145			180	185		195		247	252			270	93				115		213	218		141	146	164	143	147	151	155			207	211	219
110	934×933	150		156			134	137		144		154	202	219		145	149		180			195			252			270	93	98			115		213	218		141	146	164	143	147			159		207	211	219
315	518×12825	150	153	156			134		141		151	154	202	219		145	149	153	180	185		195	242		252			270	93				115	203	213	218		141		164	143	147			159		207	211	219
556	518×928	150	153	156			134			144	151			219		145		153		185		195	242		252	257		270	93	98		113			213	218		141	146	164	143		151				207	211	219
725	518×12825	150		156	116		134		141	144			202	219	141	145	149	153	180	185		195	242	247	252	257		270	93				115	203	213	218		141		164	143	147			159		207	211	219
922	Not assigned		153	156	116				141	144				219	141	145	149	153		185		195	242		252	257			93				115		213	218			146	164	143	147			159	130	207	211	219
LY006	518×928	150	153	156			134		141	144		154	202	219	141	145	149			185		195	242		252	257		270	93	98		113	115	203	213	218		141	146	164	143	147	151		159		207	211	219
LY014	085×918	150	153	156	116		134				151		202	219	141	145	149	153			190	195			252	257			93					203	213	218		141	146	164		147		155	159		207	211
LY397	085×918	150		156	116						151		202	219	141	145	149	153			190	195			252	257			93	98			115	203	213	218		141	146	164		147		155	159		207	211
LY772	518×928	150	153	156			134		141		151	154		219								195	242	247	252	257		270	93	98			115	203		218		141	146	164		147	151		159		207	211
028	518×933	150		156									202	219		145	149	153					242		252			270	93			113	115		213	218		141	146		143	147		155			207	211
015	518×933	150	153	156			134		141	144	151		202	219		145	149	153	180	185		195			252			270	93				115	203	213	218		141			143		151	155			207	211
037	518×933	150		156					141	144		154		219	141	145		153	180	185		195			252			270	93			113	115	203	213	218		141	146	164	143	147		155	159		207	211	219
119	445×933	150		156	116				141		151	154	202	219	141	145	149	153	180			195			252			270	93			113	115	203	213	218		141	146		143	147	151		159		207	211	219
318	239×12825	150	153	156	116		134			144				219	141		149	153			190	195	242		252	257		270	93		108			203	213	218	231	141	146	164		147			159		207	211	219
564	518×928	150	153	156			134					154	202	219	141	145	149	153		185		195	242	247	252			270	93	98		113	115	203	213	218		141	146	164	143	147	151				207	211	219
808	Not assigned		153	156			134			144	151		202			145	149	153					242	247	252				93	98			115	203	213	218		141	146	164	143	147	151				207	211
924	Not assigned	150		156	116		134			144	151			219	141	145		153	180	185		195			252			270	93			113		203		218		141			143	147	151		159		207	211
LY007	314×12828	150	153	156								154	202			145	149					195	242	247	252	257			93				115		213	218		141		164		147		155	159		207	211
LY015	518×928	150	153	156			134		141		151	154		219	141	145		153		185		195	242	247	252				93	98			115	203		218		141	146			147			159		207	211
LY406	518×928	150	153	156			134		141		151	154	202	219		145				185		195	242	247	252			270	93	98		113		203	213	218		141	146		143	147	151		159		207		219
LY776	085×918	150	153	156			134	137		144		154	202	219	141	145	149				190	195		247	252	257			93	98					213	218		141	146	164		147		155	159		207	211
041	518×933	150		156			134			144	151			219	141	145			180			195	242		252			270	93				115	203		218		141	146				151	155	159		207	211	219
[truncated: 41 more columns]
